# Supplementary material for: Preterm gut microbiota and metabolome following discharge from intensive care
Source: Sci Rep. 2015 Nov 24;5:17141. doi: 10.1038/srep17141 (PMC4657104; doi:10.1038/srep17141)
Supplement: Supplementary Table S2 [file srep17141-s2.xls]

## Sheet: Sheet1
CompID	CompMW	MZ	Time	Avg_Blank	Avg_Pool	Avg_29_PD_NaL_PD	Avg_47_PD_NaL_PD	Avg_61_PD_NEC_PD	Avg_66_PD_LOS_PD	Avg_71_PD_LOS_PD	Avg_114_PD_LOS_PD	Avg_117_EN_Con_314	Avg_117_LN_Con_394	Avg_117_PD_Con_PD	Avg_127_PD_NEC_PD	Avg_129_PD_NaL_PD	Avg_130_EN_Con_430	Avg_130_LN_Con_613	Avg_130_PD_Con_PD	Avg_131_EN_Con_434	Avg_131_LN_Con_510	Avg_131_PD_Con_PD	Avg_138_PD_NEC_PD	Avg_139_EN_NEC_547	Avg_139_LN_NEC_630	Avg_139_PD_NEC_PD	Avg_146_PD_NEC_PD	Avg_151_PD_Con_PD	Avg_154_PD_NEC_PD	Avg_172_EN_LOS_1141	Avg_172_LN_LOS_1411	Avg_172_PD_LOS_PD	Avg_173_PD_LOS_PD	Avg_174_EN_NEC_1153	Avg_174_LN_NEC_1364	Avg_174_PD_NEC_PD	Avg_181_EN_LOS_1301	Avg_181_LN_LOS_1960	Avg_181_PD_LOS_PD	Avg_188_PD_Con_PD	Avg_203_EN_Con_1715	Avg_203_LN_Con_2366	Avg_203_PD_Con_PD	Avg_206_EN_Con_1736	Avg_206_LN_Con_2215	Avg_206_PD_Con_PD	Avg_213_PD_NEC_PD	Avg_222_EN_Con_2196	Avg_222_LN_Con_2807
1+	100.016	101.024	1.45	125151	5.29221e+06	1.54135e+06	96294.1	90300.1	168103	4.29431e+07	947625	1.57466e+06	967642	700222	895194	3.98254e+06	1.57555e+06	336213	1.44286e+07	2.58623e+06	1.63152e+06	611607	132802	263060	2.79863e+06	98709.2	9.77346e+06	4.22173e+07	198033	3.94945e+06	3.03679e+06	411761	214929	110592	238909	147578	8.85367e+06	1.58965e+07	837375	1.26236e+07	77626.1	204362	145988	191718	2.06932e+07	114270	1.97727e+07	173818	185903
2+	100.018	142.05	1.12	1.08134e+07	1.28336e+07	1.08816e+07	1.31271e+07	1.12615e+07	1.55253e+07	9.10205e+06	1.20393e+07	9.3528e+06	9.08659e+06	1.38294e+07	9.64838e+06	1.79658e+07	1.06062e+07	1.25471e+07	2.17539e+07	1.98158e+07	1.15309e+07	1.3921e+07	10766270	1.18788e+07	1.21412e+07	1.06418e+07	9.87332e+06	1.49892e+07	1.16372e+07	1.18713e+07	1.24437e+07	2.88118e+07	2.43416e+07	1.05725e+07	8.41866e+06	3.31953e+07	8.09077e+06	9.74737e+06	1.14407e+07	1.66355e+07	7.63929e+06	1.0067e+07	2.54964e+07	8.41195e+06	8.35638e+06	1.18784e+07	8.8672e+06	1.14714e+07	1.09773e+07
3+	100.053	118.086	1.1	2.52425e+07	9.167e+08	1.48738e+09	2.42282e+08	1.12617e+09	3.78237e+08	1.14465e+09	2.64517e+09	2.13098e+08	1.11724e+08	7.81293e+08	1.36106e+09	9.79857e+08	1.28081e+09	4.54099e+08	6.27598e+08	1.40293e+09	1.20102e+09	1.68022e+09	2.0796e+08	2.31291e+08	1.49154e+08	9.87536e+08	2.47392e+09	1.10303e+09	1.32573e+08	6.23724e+08	9.23091e+08	1.36194e+09	3.72391e+08	2.1015e+08	2.09263e+08	1.29601e+09	2.05705e+09	4.90897e+08	1.18106e+09	3.87862e+08	1.25257e+09	9.28929e+08	8.48946e+08	5.14673e+08	1.41872e+09	3.26498e+08	1.11615e+09	9.58256e+07	8.63833e+07
4+	100.053	101.06	1.95	1.24325e+07	4.6288e+07	6.36367e+07	1.99423e+07	1.49006e+07	3.35072e+07	8.84029e+07	1.22114e+08	8.59543e+06	9.04313e+06	2.57244e+07	6.93029e+07	6.30345e+07	9.863e+06	3.64851e+07	59897043	1.00411e+07	1.03428e+07	1.49111e+08	1.17567e+07	9.23049e+06	9.37911e+06	5.44581e+07	2.04317e+08	8.17056e+07	1.42488e+07	9.44326e+06	9.65811e+06	5.33611e+07	2.65007e+07	7.77293e+06	9.22303e+06	7.36291e+07	7.9309e+06	8.01472e+06	2.49211e+07	4.09161e+07	7.34333e+06	1.09001e+08	4.80967e+07	8.30401e+06	1.14606e+08	1.16724e+07	7.84683e+07	8.09911e+06	1.37556e+07
5+	100.053	101.06	2.34	7.5561e+06	1.93112e+07	2.13977e+07	1.40079e+07	1.13334e+07	1.64617e+07	3.69321e+07	4.69183e+07	5.17611e+06	5.5135e+06	1.37084e+07	2.79931e+07	2.28896e+07	6.02801e+06	1.29254e+07	2.59674e+07	6.47971e+06	6.81378e+06	6.89801e+07	7.67981e+06	5.88108e+06	6.01896e+06	2.88013e+07	7.3511e+07	3.74573e+07	8.83049e+06	5.75007e+06	5.95571e+06	2.61474e+07	1.39889e+07	4.56961e+06	5.59479e+06	3.38479e+07	4.77637e+06	5.19498e+06	1.47084e+07	2.05829e+07	4.27369e+06	3.55079e+07	3.08641e+07	4.97941e+06	3.96725e+07	7.68884e+06	2.88692e+07	4.97117e+06	9.20673e+06
6+	100.066	101.073	2.31	3.51632e+06	3.59198e+06	5.60237e+06	1.34833e+06	2.84744e+06	2.44659e+06	3.37768e+06	6.08886e+06	3.11494e+06	3.16997e+06	4.36392e+06	8.73761e+06	8.6188e+06	2.53186e+06	880365	7.6053e+06	3.06542e+06	1.53381e+06	1.26211e+07	1.9082e+06	2.03796e+06	2.2302e+06	5.71066e+06	2.73788e+06	2.43261e+06	1.37696e+06	1.29745e+06	1.42551e+06	3.83161e+06	3.76109e+06	2.03548e+06	2.82372e+06	8.79606e+06	2.15831e+06	901103	3.4147e+06	5.32946e+06	1.88989e+06	1.20926e+06	4.83873e+06	2310737	2.00884e+06	2.92966e+06	5.58505e+06	1.42879e+06	2.75318e+06
7+	100.072	101.079	2.31	2.90976e+07	5.07337e+07	8.74354e+07	2.59609e+07	3.17242e+07	3.08271e+07	4.15225e+07	8.5738e+07	2.62887e+07	2.61215e+07	4.97158e+07	1.20181e+08	1.18726e+08	2.26064e+07	1.85474e+07	1.03956e+08	2.62804e+07	1.99627e+07	1.79732e+08	2.64201e+07	2.19724e+07	2.32486e+07	7.88542e+07	2.80369e+07	2.7618e+07	2.35173e+07	1.81023e+07	2.07119e+07	5.11098e+07	4.70285e+07	2.0103e+07	2.41237e+07	1.28966e+08	1.87435e+07	1.61794e+07	4.5623e+07	6.58516e+07	1.8907e+07	21653217	6.16706e+07	2.2709e+07	2.50862e+07	2.82061e+07	7.15844e+07	2.08739e+07	2.73446e+07
8+	100.095	201.196	3.91	32497	1.00006e+07	193839	8099.94	4.26522e+06	36835.9	35507.3	369275	41465.2	44590.6	34134.4	11642.4	40741	173753	32055.4	421778	30748.2	653740	67528.4	16099.1	97448.7	3.40196e+06	113256	27141.1	141536	184235	930992	12349.6	786544	207766	16332.9	14996.1	87161.4	9625.59	70966.6	2.91898e+06	48694	7707.75	2.21632e+06	6341.58	20754.2	700811	28779.1	36360.5	2401.93	52009.1
11+	101.02	102.027	1.43	0	200687	8578.83	0	0	0	2.28798e+06	0	26898.2	0	8358.17	0	102131	39888.4	0	668941	94140.9	21760.1	0	0	0	125199	0	443868	2181433	0	74629.7	71300.6	9613.77	0	0	3018.54	11336.8	147021	702244	0	587150	0	0	0	0	957462	0	1.00485e+06	0	0
12+	101.04	102.047	1.46	190.45	132168	10315.1	0	0	7083.25	0	0	532488	97075.5	0	0	175286	26651.1	0	0	0	1.00793e+06	0	4102.56	1.00847e+06	97008	0	547984	78718.6	0	1.10749e+06	448094	12369.4	4275.8	0	0	12804.4	3.06221e+06	490300	118625	19525.6	19774.3	42758.7	0	133681	274045	0	8751.48	3438.86	0
13+	101.04	102.047	2.27	969.3	922912	2.41717e+06	24078.8	860434	305768	617704	2.31914e+06	966373	198670	1.41157e+06	1.46687e+06	1.71317e+06	1.73103e+06	720048	795308	774584	1.63583e+06	654336	76645.6	1.79347e+06	393540	1.01919e+06	1.0691e+06	638932	184712	2.73466e+06	1.15475e+06	1.28642e+06	872522	0	211578	2.07942e+06	8.20627e+06	1.87429e+06	1.39568e+06	180495	3.27063e+06	152929	922358	720815	793026	308257	1.88095e+06	147355	0
14+	101.048	134.081	1.07	168480	7.5837e+06	2.35386e+07	1.50556e+07	9.93881e+06	3.82515e+06	4.61401e+06	7.45283e+06	241769	162313	1.44712e+07	1.47352e+07	1.0782e+07	135162	2.82407e+06	3.81e+06	3645727	1.94741e+06	4.36736e+07	7.15612e+06	470015	394474	1.20442e+07	5.66664e+06	5.34086e+06	3.42093e+06	439900	2.66479e+06	1.13847e+07	6.06782e+06	155393	78246.7	6.70901e+06	631633	5.74699e+06	2.37457e+07	3856915	825463	7.13455e+06	8.43561e+06	120731	4.89362e+06	2.11862e+07	1.08417e+07	92530.9	2.0617e+06
15+	101.056	119.09	1.1	798691	4.98258e+07	8.1716e+07	1.24048e+07	6.07932e+07	1.98884e+07	6.41802e+07	1.46136e+08	1.07265e+07	4.99626e+06	4.25239e+07	7.3954e+07	5.41658e+07	6.96029e+07	2.46271e+07	3.43996e+07	7.56999e+07	6.49618e+07	9.31034e+07	1.06263e+07	1.19894e+07	7.54804e+06	5.2691e+07	1.34476e+08	5.91681e+07	6.61475e+06	3.38948e+07	5.04928e+07	7.40179e+07	1.96861e+07	1.05028e+07	1.06744e+07	7.14125e+07	1.11582e+08	2.57222e+07	6.42401e+07	2.03743e+07	6.86895e+07	5.10854e+07	4.5241e+07	2.75462e+07	7.9747e+07	1.70547e+07	6.08011e+07	4.36811e+06	4.01497e+06
16+	101.06	102.068	14.16	687.65	16631.4	2137.06	600733	678.76	2380.98	0	0	0	1265.09	600.2	0	1292.42	1189	0	1136.26	0	0	470.57	185358	0	0	0	0	2016.71	392648	0	7523.49	0	1060.72	3199.67	3621.07	485.86	0	0	1213.61	1012.66	0	0	0	0	0	0	0	0	0
17+	101.073	102.08	2.31	1.39299e+06	2.151e+06	3.8042e+06	735608	1.17766e+06	1.07778e+06	1.69967e+06	3.56617e+06	1.09267e+06	1.19002e+06	2.0199e+06	5.6508e+06	5.58171e+06	738142	415798	4.86295e+06	1.12031e+06	647476	8.62564e+06	932920	816654	901298	3.59673e+06	1.00631e+06	960289	802561	507863	595775	2.1031e+06	2.0325e+06	562843	971814	6.01349e+06	609136	286282	1.84535e+06	2.90026e+06	621721	470848	2.63525e+06	852081	822261	1140418	3.05426e+06	576693	1.05029e+06
18+	101.075	102.083	2.3	396569	896762	1.68582e+06	161743	332111	336528	686807	1.75802e+06	286878	318274	914214	2.85841e+06	2.66422e+06	151417	85624.6	2.33261e+06	273003	154448	4.57625e+06	254411	218324	226114	1.72833e+06	233134	271633	205078	116422	122736	836205	846030	105114	215964	2.95374e+06	143905	58401.7	722814	1.33397e+06	127578	105862	1.24352e+06	192756	206732	307620	1.43922e+06	135947	261689
19+	101.546	102.553	0.9	15317.9	742302	2.38835e+06	890937	202001	298842	1.2472e+06	540726	69864.4	155601	477679	1.60469e+06	1.07787e+06	267550	158602	694053	193158	70116.8	1.36496e+06	295994	49064.6	15039.3	1.24692e+06	238653	885629	532888	219560	141806	1.21264e+06	494028	397287	316181	884865	968731	709686	606598	1.21144e+06	504667	396370	586811	393658	457054	136086	804493	49598.8	451766
20+	101.963	102.97	0.9	158950	400391	1.29986e+06	119983	161725	182656	255092	109755	248756	579393	116696	503775	581191	71523.1	27008.4	290784	253545	10723.1	673083	202606	39786.8	37839.8	452792	28609.4	792811	168824	8145.66	39917.3	826471	142963	30837.2	466928	544483	25614.9	398525	334325	989323	109981	7144.04	245996	132940	319956	114448	128597	189413	9852.93
21+	102.047	103.055	1.33	1.59927e+06	3.39032e+07	8.79281e+07	4.77902e+06	2.70201e+07	1.10332e+07	2.08071e+07	7.85198e+07	3.10565e+07	1.04713e+07	3.70397e+07	5.07122e+07	6.83267e+07	5.20819e+07	3.47423e+07	2.53069e+07	2.38291e+07	4.37645e+07	2.36866e+07	3.94202e+06	4.66329e+07	1.28824e+07	3.39407e+07	3.5839e+07	2.62284e+07	8.01527e+06	7.34993e+07	3.2199e+07	4.49497e+07	2.6424e+07	3.20099e+06	1.42721e+07	6.54376e+07	2.58836e+08	6.51272e+07	4.91119e+07	9.89298e+06	9.5691e+07	8.58417e+06	3.05832e+07	2.72381e+07	3.10911e+07	1.15529e+07	6.65786e+07	6.04534e+06	1.26925e+06
22+	102.047	120.081	2.18	1.06833e+06	7.00597e+08	2.33462e+09	7.70789e+07	7.44839e+08	2.21316e+08	5.72298e+08	2.20928e+09	4.35909e+08	4.22337e+07	8.69267e+08	1.39455e+09	1.13557e+09	1.31281e+09	3.52365e+08	5.5215e+08	6.69996e+08	3.06423e+08	6.41963e+08	7.88731e+07	2.95202e+08	2.08431e+08	9.30856e+08	4.98712e+08	6.00546e+08	1.31697e+08	5.63778e+08	4.12579e+08	1.23578e+09	5.74816e+08	3.80538e+07	1.32548e+08	1.50874e+09	2.71762e+09	7.73721e+08	1.15651e+09	1.99274e+08	2.59075e+09	9.14826e+07	8.4847e+08	4.49443e+08	4.60415e+08	3.05357e+08	1.5955e+09	1.09235e+08	4.32116e+06
23+	102.047	103.055	2.73	3.11965e+06	3.50191e+07	9.10869e+07	5.00114e+06	2.84472e+07	1.3209e+07	2.23794e+07	8.1092e+07	3.24868e+07	1.17443e+07	3.97645e+07	5.23822e+07	7.05508e+07	5.35417e+07	3.52248e+07	2.7897e+07	2.5313e+07	4.54592e+07	2.50182e+07	4.51549e+06	4.84579e+07	1.45613e+07	3.60993e+07	3.76615e+07	2.7457e+07	8.80513e+06	7.68657e+07	3.3423e+07	4.793e+07	2.91088e+07	5.28369e+06	1.57952e+07	7.07617e+07	2.63056e+08	6.69851e+07	5.13004e+07	1.15644e+07	9.69613e+07	9.83122e+06	3.1885e+07	2.89232e+07	3.22975e+07	1.28088e+07	6.91532e+07	7.37291e+06	2357123
24+	102.047	120.081	4.74	53604.4	3.64229e+06	3.22879e+07	227563	827979	1.69013e+06	3.61992e+06	8.81885e+06	430316	105638	2.61059e+06	1.87587e+06	8.32975e+06	936190	383382	1.52717e+06	3.04432e+06	1.90592e+06	5.99519e+06	455572	502103	546168	9.35543e+06	3.3455e+06	1.71829e+06	753595	156313	381538	1.99906e+07	4.787e+06	201135	675755	1.38376e+07	5.85471e+06	1.01592e+07	7.47544e+06	1.07088e+06	829300	88690.2	745338	1.26958e+06	250023	475108	5.61239e+06	168512	907695
25+	102.069	135.102	3.58	4.62195e+06	2.75066e+06	3.14825e+06	4.64557e+06	4.91189e+06	3.3919e+06	3.07242e+06	3.24517e+06	4.26373e+06	4.35784e+06	2.94366e+06	2.90914e+06	2.89133e+06	3.45539e+06	1.48366e+06	2.41112e+06	4.74882e+06	2.89962e+06	2.81491e+06	4.09954e+06	22158523	1.46108e+07	2.23577e+06	4.13189e+06	3.09749e+06	2.56737e+06	2.16399e+06	1.91236e+06	3.09975e+06	5.71845e+06	1.23152e+07	1.21655e+07	1.78006e+06	3.11759e+06	1.70102e+06	3.79887e+06	4.63307e+06	2.86134e+06	1.44274e+06	3.04815e+06	3.27849e+06	2.93376e+06	3.81472e+06	3.13051e+06	2.03056e+06	3.74593e+06
26+	102.068	309.18	4.87	70009.8	3.737e+06	2.55192e+07	3.96642e+06	6.52866e+07	1.5473e+07	5.30789e+06	6.02995e+06	329249	35107.8	2.20433e+06	482167	364017	282156	0	1.14486e+07	225260	21453.6	207185	1.32761e+07	223573	73942.3	388306	121429	3.67263e+06	2.21483e+07	346778	25932	3.64622e+06	694004	403309	97516.5	950449	823807	95488.2	3.70893e+06	438443	1.30773e+06	79153	8.50042e+06	323498	23718.4	2.43326e+07	248373	2.79781e+06	162743
27+	102.08	249.126	2.66	1402.56	1.80519e+06	8.47101e+06	113324	1283725	3.2421e+06	3.37882e+06	1.42721e+07	415556	20010.4	1.77672e+06	6.41689e+06	2.49313e+06	269737	223752	3.27968e+06	14018.5	163026	969816	45294.8	1.08116e+06	190272	2.03124e+06	29094.9	1.41849e+06	473409	186437	3.96964e+06	6.14207e+06	4.48312e+06	7093.09	179682	2.14269e+06	225975	348632	2.42541e+06	1.50685e+06	826945	307518	3.20972e+06	12093.8	1.08706e+06	2.09064e+06	1.90562e+06	46277.7	36819.1
28+	102.116	103.123	0.98	534092	3.35361e+07	710333	163866	1.00796e+06	494083	598247	3.90363e+07	507475	1.79695e+07	209783	3.19215e+06	3.7705e+07	307261	3.77848e+07	1.58076e+06	615818	1.71608e+07	1.31426e+06	1.05669e+06	1.70876e+07	7.34973e+06	8.91631e+06	7.19498e+07	2.96919e+07	5.76606e+06	1.62131e+06	1.30357e+07	3.01635e+07	1.05452e+07	43968.2	138180	2.94504e+06	8.36021e+07	5.5224e+07	2.38404e+07	5.54231e+06	142969	2.7117e+07	898947	134014	1.28063e+08	569973	6.25161e+07	402636	1.66092e+07
29+	102.949	144.982	14.96	1.63818e+07	1.02365e+07	1.57061e+07	4.40992e+06	1.57187e+07	1.41724e+07	1.57951e+07	1.58982e+07	1.63464e+07	1.55142e+07	1.35464e+07	1.58424e+07	1.48508e+07	1.60505e+07	1.39879e+07	1.22096e+07	1.72136e+07	1.1942e+07	1.63171e+07	6.96289e+06	1.27049e+07	1.39552e+07	1.85183e+07	1.39984e+07	1.73527e+07	2.53784e+06	1.41238e+07	1.05547e+07	1.6782e+07	1.42705e+07	2.00774e+07	1.63717e+07	1.28394e+07	1.75247e+07	1.18823e+07	1.63414e+07	1.66462e+07	1.64551e+07	1.43581e+07	1.61078e+07	1.64239e+07	1.73085e+07	1.7359e+07	1.48023e+07	1.20538e+07	1.51701e+07
31+	103.032	104.04	1.02	0	606277	0	18913.3	0	0	0	0	0	0	0	0	0	4565.93	0	0	0	82414.4	0	0	0	0	0	0	14511.5	0	0	0	0	0	0	37649.5	30162.5	0	10619	0	0	0	0	0	3.82609e+07	0	0	0	0	0
32+	103.046	182.067	1.27	16576.6	1.95083e+07	7.00783e+07	4.43285e+07	78585.7	6.82102e+07	1.17487e+07	2.24374e+07	1.18341e+06	1.21293e+06	3.13707e+07	2.55654e+07	1.77885e+07	3027371	1.16021e+07	2.88559e+07	1.58672e+06	9.51913e+06	2.53918e+07	1.28553e+06	5.57452e+06	2.10283e+06	3.9276e+07	4.02513e+06	2.48607e+07	2.9025e+06	8.91129e+06	1.2608e+07	4.18625e+07	4.23689e+07	830522	1.11373e+06	4.89037e+07	1.10269e+07	2.40018e+07	2.84406e+07	2.44583e+07	1.89639e+06	2.2768e+07	2.24097e+07	298700	1.27219e+07	6.8342e+07	7.83924e+06	7.75537e+06	5.44705e+06
33+	103.064	229.118	1.05	58495.8	3.85109e+07	4.07412e+07	8.48744e+06	2.01681e+07	2.29685e+07	1.56971e+07	3.75975e+07	5.53937e+06	2.55087e+06	4.43112e+07	4.68976e+07	2.60143e+07	3.88092e+07	6.33709e+06	2.7084e+07	2.38065e+07	2.99766e+08	1.61691e+07	7.66406e+06	3.71876e+06	9.28848e+06	3.23741e+07	3.53638e+06	1.8337e+07	1.65748e+07	3.00385e+06	2.06955e+08	4.29737e+07	4.90282e+07	1.23928e+06	7.21207e+06	4.12013e+07	8.66e+06	1.0354e+07	2.06521e+07	1.506e+07	1.20378e+08	1.19493e+07	2.42797e+07	1.34216e+09	1.64763e+06	1.45306e+07	7.98739e+06	9.4018e+06	2.19114e+06
34+	103.1	104.108	1.04	471825	4.70926e+07	1.83961e+07	4.01766e+06	3.44573e+06	9.52358e+06	1.29766e+07	5.37518e+07	1.74015e+07	1.00419e+07	9.15555e+06	2.58399e+07	2.74923e+07	3.29342e+08	5.01596e+07	2.30675e+07	6.94822e+07	8.41773e+07	1.89098e+07	1.34582e+06	1.01086e+07	6.72887e+07	1.86829e+07	1.11336e+08	4.77001e+07	6.85653e+06	4.07097e+07	7.91016e+07	6.36349e+06	9.56433e+06	5.55817e+06	3.74965e+07	1.15234e+07	1.50095e+08	1.78846e+07	4.44019e+07	2.70303e+07	3.91733e+08	7.63619e+06	3.9311e+07	1.11825e+08	2.4552e+07	1.31874e+07	4.56831e+07	8.68548e+07	598279
35+	103.113	104.12	0.93	4827.88	129275	0	0	0	0	0	130805	0	67770	0	0	102730	0	159576	1048.81	0	55460.7	0	0	72179.9	21252.7	0	366338	49086.9	0	0	43404.8	19062.9	0	0	0	0	344308	143324	97023.3	0	0	98649.2	0	4793.16	703271	0	215346	7653.05	62267.9
36+	103.12	104.127	0.92	18897.2	1.71784e+06	0	0	40066.5	16311.6	7709.13	2.03447e+06	6377.72	859512	0	34286.5	1848706	3897.26	2.02759e+06	4721.87	3874.92	695767	17606.7	36467.2	814574	325938	274060	3.83126e+06	1.55913e+06	299347	16849.8	567325	1.52054e+06	387395	0	3169.5	49350.1	4.04296e+06	2.9467e+06	1.28179e+06	154016	0	1.30911e+06	9645.2	1048.52	7.52116e+06	15019.4	3.46322e+06	16363.1	915414
37+	103.533	104.54	1.04	372.57	12743.3	0	0	0	1107.04	0	0	0	0	0	0	0	0	0	0	0	20324.8	0	0	0	0	0	0	0	0	0	0	0	0	0	0	0	1174.69	0	0	0	0	0	0	4.48184e+06	0	0	0	0	0
38+	103.985	104.993	1.07	0	0	0	0	0	0	0	0	0	0	0	6725.36	0	0	0	0	12040.1	0	0	0	5133.06	16561.2	0	0	12901.8	0	0	0	0	0	111372	993803	0	0	0	0	0	0	0	0	0	0	0	0	0	0
39+	104.031	105.038	1.04	674.52	69342.4	281105	7261.87	368790	143626	55451.9	43366.8	0	0	359450	274134	331632	5464.48	45144.5	60661.9	0	57815.1	62704.9	8006.43	118482	5834.5	87581.8	207083	110174	100557	5481	198988	124767	19027.1	1040.77	0	43677.4	240296	221099	140081	0	73552.8	3229.56	99483.2	5.46765e+06	25936.9	101023	115881	0	0
40+	104.048	105.055	1.68	2487.44	6981.65	0	54085	13938.6	0	16522.4	6364.48	0	4254.67	12661.7	18479	5591.6	1379.4	17633.1	0	16347.1	196028	90553.5	1673.33	1.63465e+06	1.07855e+06	6653.4	60500.2	2852.23	0	0	17544.1	16734.9	0	776144	820852	0	9904.17	93660.6	26025	5590.36	0	4132.96	0	1483.22	297231	1377.29	14436.3	0	41797.8
41+	104.048	105.055	3.87	409.36	44834.8	0	0	0	0	0	0	1194.8	0	1961.16	3.17849e+06	0	0	0	0	1013.98	0	1176.52	1115	0	0	2183.56	0	0	2429.24	0	0	12289.4	0	0	0	0	944.36	0	1322.64	3512.46	0	0	2770.25	1678.21	0	0	0	0	0
42+	104.061	105.068	1.08	1111.49	643124	775974	822119	408532	315452	3.94576e+06	686744	0	1227.5	353330	8.07057e+06	5.16471e+06	0	58647.2	518161	17458.5	1043.87	912545	139170	0	1591.97	1.14819e+06	679290	1.08041e+06	1.0377e+06	0	0	725314	454854	699754	197713	1.64457e+06	2.68101e+06	1.2562e+06	1.41558e+06	220978	19514.3	846786	1.31189e+06	0	320597	530105	3.32718e+06	2874.1	0
43+	104.063	105.07	2.71	8.06197e+06	8.10591e+07	7.60274e+07	1.0441e+07	1.02957e+07	1.09791e+07	7.05616e+06	9.9635e+06	1.8249e+07	8.32118e+07	1.32606e+07	2.33027e+07	4.6202e+08	8.33826e+07	1.71566e+08	1.24725e+07	7.89363e+06	9.67754e+07	9.90431e+06	7.24692e+06	1.96284e+08	1.00093e+07	1.43022e+07	1.21274e+07	8.47517e+06	8.4168e+06	3.60908e+08	4.41429e+07	1.47606e+07	1.63396e+07	8.85612e+06	6.6396e+07	1.53076e+07	1.47633e+09	1.024e+08	9.52434e+07	1.83381e+07	1.00627e+07	1.05739e+07	1.19441e+07	1.14582e+08	6.25226e+07	8.57873e+06	1.41599e+08	1.43387e+07	6.18381e+06
44+	104.063	105.07	3.72	1.59692e+06	3.0646e+06	2.28903e+06	1.61884e+06	2.12515e+06	2.35853e+06	1.37118e+06	1.66981e+06	1.54877e+06	2.89611e+06	2.65599e+06	2.03901e+06	9.03837e+06	2.85747e+06	5.39201e+06	2.81545e+06	1.45187e+06	3.84262e+06	1.7599e+06	2.07403e+06	5.89175e+06	1.78093e+06	2.31584e+06	1.47134e+06	1.92279e+06	2.31934e+06	9.22819e+06	2.32846e+06	2.70007e+06	2.17859e+06	1.61211e+06	3.76154e+06	2.87085e+06	2.63085e+07	4.21217e+06	3.92971e+06	1.85056e+06	1.7183e+06	1.30424e+06	2.10649e+06	4.58091e+06	2.39484e+06	1.95452e+06	4.16236e+06	2.21042e+06	1.24559e+06
45+	104.063	105.07	5.21	3.97188e+06	4.73107e+06	4.98363e+06	1.61023e+06	6.97342e+06	7.58849e+06	4.09991e+06	5.09521e+06	3.94357e+06	4.09881e+06	7.55462e+06	5.13299e+06	11083238	5.00581e+06	2.67326e+06	7.23471e+06	4.05483e+06	4.25744e+06	4.20522e+06	3.42987e+06	5.03204e+06	4.95451e+06	6.5563e+06	3.91196e+06	4.32067e+06	3.02055e+06	8.93751e+06	3.91801e+06	6.94521e+06	6.32204e+06	5.62468e+06	4.43246e+06	9.3143e+06	1.83057e+07	4.21296e+06	1.08513e+07	5.00405e+06	6.54857e+06	3.02738e+06	5.71219e+06	6.40069e+06	4.66665e+06	5.45106e+06	6.55875e+06	1.07983e+07	3.45702e+06
46+	104.063	105.07	6.51	1.38058e+06	1.72156e+06	2.89537e+06	119100	1.82699e+06	3.81805e+06	1.26538e+06	2.85643e+06	1.25759e+06	1.36609e+06	2.76186e+06	1.65098e+06	3.20397e+06	1.5977e+06	863603	2.09535e+06	1.33432e+06	1.75682e+06	1.89006e+06	579336	1.89375e+06	1.82931e+06	2.68249e+06	1323386	1.60755e+06	157589	3.08557e+06	1.99188e+06	1.86704e+06	2.21893e+06	1.83423e+06	1.46146e+06	3.31946e+06	4.34216e+06	1.99146e+06	1.82201e+06	1.61129e+06	2.23015e+06	1.92234e+06	1.85236e+06	1.94773e+06	4.075e+06	1.52275e+06	2.22192e+06	3.84127e+06	1.33358e+06
47+	104.063	105.07	8.24	3.02554e+06	2.52118e+06	3.29265e+06	286403	3.52412e+06	3.68334e+06	2.83496e+06	3.49955e+06	2.70203e+06	2.97471e+06	4.02038e+06	3.71172e+06	4.65222e+06	4.6975e+06	3.28509e+06	4.49134e+06	2.80792e+06	3.7638e+06	3.43154e+06	826277	3.60537e+06	3.81117e+06	3.66436e+06	2.90338e+06	3.24237e+06	219287	5.73533e+06	3.79212e+06	3.69341e+06	4.47568e+06	3.72964e+06	3.168e+06	7.89437e+06	7.65845e+06	4.89198e+06	3.57625e+06	2.88643e+06	5.75061e+06	3.79941e+06	4.0597e+06	3.95586e+06	3.38634e+06	3.10542e+06	4.32779e+06	7.95543e+06	3.12724e+06
48+	104.063	105.07	14.86	946853	413206	915102	20184.1	938599	968013	985052	1.6019e+06	857963	813377	954778	1.13897e+06	4.08611e+06	944840	1.05629e+06	1.73717e+06	815073	645220	1.26318e+06	68792.5	1.05331e+06	1.11658e+06	901930	3.35369e+06	1.38276e+06	36435.2	1.31773e+06	352197	803903	1.52813e+06	952644	948308	3.19222e+06	1.77072e+06	741918	961811	1.67313e+06	1.24519e+06	1.09681e+06	1.10359e+06	949126	974984	802634	3.27423e+06	1.38775e+06	748609
49+	104.063	105.07	20.05	1.80352e+06	1.83706e+06	1.71033e+06	937704	3.91221e+06	2.43259e+06	1.66274e+06	1.64207e+06	1.55645e+06	1.60794e+06	2.65436e+06	1.60571e+06	1.72091e+06	1.7464e+06	3.81837e+06	1.92529e+06	1.56365e+06	3.34671e+06	1.57545e+06	1.7603e+06	2.16552e+06	2.21297e+06	2.38695e+06	2.78135e+06	1.81149e+06	1.20437e+06	2.56056e+06	1.74862e+06	2.01425e+06	1.73745e+06	1.81188e+06	3.3515e+06	2.04572e+06	2.49849e+06	1.95259e+06	2.41861e+06	1.68065e+06	2.2642e+06	2.03087e+06	1.72916e+06	1.62259e+06	3.46406e+06	2.22443e+06	1.8639e+06	2.22252e+06	1.57182e+06
50+	104.063	105.07	20.58	623228	606820	569179	352312	2.16506e+06	775660	619198	554828	541886	564460	898960	568039	597355	628205	727958	639494	527891	706790	562038	736362	723067	733068	1.06e+06	588560	549895	507248	787150	579785	787966	634032	629417	593185	744834	863276	683347	1.19373e+06	578041	855080	742243	646711	566644	654861	936912	633534	819600	545820
51+	104.063	105.07	22.47	1.61724e+06	1.73693e+06	3.09691e+06	1.15911e+06	2.16166e+06	3.55047e+06	1.72411e+06	1.61512e+06	1.33199e+06	1.50531e+06	4.74586e+06	1.55489e+06	1.73723e+06	1.91123e+06	2.12511e+06	1.8739e+06	1.39367e+06	1.75458e+06	1.4726e+06	1.87978e+06	1.77744e+06	2.00758e+06	1.85194e+06	2.10841e+06	2.53635e+06	2.00238e+06	2.16899e+06	1.57177e+06	1.83289e+06	1.84518e+06	1.77213e+06	1.555e+06	2.13421e+06	2.09432e+06	1.78717e+06	2351469	1.61003e+06	2.75418e+06	2.0413e+06	1.95282e+06	1.56829e+06	1.60275e+06	1.67842e+06	2.02826e+06	2.79881e+06	1.38595e+06
52+	104.067	105.074	1	3401.33	2.62816e+06	575730	367602	177093	236687	1.15001e+06	3.30617e+06	0	0	658707	1.57495e+06	8.20548e+06	1130.37	710388	343843	645071	259701	3.21039e+06	25811	11848.9	355783	5.44644e+06	9.42434e+06	2.82885e+06	215593	8223.09	216581	2.2482e+06	967526	0	0	2.40777e+06	3.79512e+07	9.50246e+06	884568	1.54074e+06	1618.93	378177	2.55346e+06	0	6.11242e+06	87555.3	1.04537e+07	0	25354.4
53+	104.103	105.111	1.03	5062.13	2.61945e+06	781626	137226	84839.5	315952	408425	2.65373e+06	821980	444706	392905	1.09092e+06	1.17802e+06	1.97236e+07	2.59977e+06	781945	3.42077e+06	4.91483e+06	703219	21740.7	335845	3.9712e+06	837299	5.5792e+06	2.5335e+06	255799	2.19877e+06	4.55099e+06	97193	385340	132470	2.10017e+06	368075	8.39731e+06	695721	2.25289e+06	1.36911e+06	2.33049e+07	185232	1.92156e+06	6.4252e+06	942029	530661	2.31468e+06	5.23792e+06	0
55+	105.043	147.076	1	40370.5	1.2299e+07	2.53691e+07	2.2029e+06	1.24244e+07	3.49126e+06	3.54348e+06	9.07742e+06	6.51322e+06	161239	2.00416e+07	4.284e+07	6.75317e+06	1.56192e+07	1.1725e+06	1.23689e+07	7.04207e+06	2.82664e+06	1.3597e+07	8.62797e+06	465457	567680	7.93923e+06	8.89344e+06	1.1562e+07	3.58998e+06	7.24238e+06	2.4329e+07	4.88682e+06	2.29574e+06	2.27162e+06	1.56909e+06	8.49838e+06	6.61652e+06	1.55537e+06	3.31992e+07	1.10841e+07	1.72196e+07	3608765	2.92317e+07	5.79084e+07	1.92222e+06	1.42224e+07	3.67743e+06	7.8843e+06	3.37115e+06
56+	105.043	106.05	3.43	8283.48	76887.3	51805.5	0	13428.4	63077.8	137309	191554	80591.5	6054.89	15584.5	56175.2	61701.3	1.83763e+06	55978.5	34456	18009.4	11575.4	123283	3761.72	43165.7	2460.42	123944	12912.5	67267.8	6495.08	6294.13	10189.7	80903.2	71377.4	7755.89	23462.8	33115.7	22220.4	294701	31002.2	30252.9	174878	121756	35505.1	21922.1	106817	7867.82	47577.6	142001	22529.1
57+	105.061	274.14	1.25	0	4.13177e+06	1.05719e+07	1.02786e+07	1.0523e+07	6.46187e+06	4.49009e+06	6.58148e+06	20502.7	22901.8	4.83904e+06	4.88629e+06	4.89955e+06	1.72449e+06	1.31751e+06	1.61123e+06	11420.3	27078.4	9.41306e+06	7.11921e+06	26207	64278.5	3.49922e+07	816871	5.3229e+06	6.41184e+06	64601.3	218962	6.38448e+06	2.09853e+06	64441.8	617557	7.09525e+06	586468	3.14688e+06	2.87831e+06	4.95444e+06	2.47082e+06	4.42995e+06	5.56467e+06	5.8728e+06	276142	8.9019e+06	1.28091e+06	213075	602137
58+	105.068	106.075	0.98	451.76	105865	296097	23946.4	42706.1	15475.4	77301.9	180181	0	0	6940.36	137123	372887	0	0	275834	0	0	272759	0	0	0	406549	426412	123816	75887.7	0	0	472387	389562	0	0	265863	3.73135e+06	639221	36973.7	142132	0	20802.4	92466.9	0	283298	14988.5	750193	0	0
59+	105.079	193.118	1.12	1638.66	6139.18	0	10615.2	0	6463.8	28239.7	0	0	0	0	0	24032.4	5801.34	0	12151.8	0	0	0	1.13017e+06	2.79594e+06	495429	0	0	0	26710.6	0	13303.3	17098	7288.04	212689	416815	13112.1	0	0	0	1236.72	0	2853.28	15023.8	4203.2	0	0	0	6031.96	0
60+	105.944	106.951	0.94	13684.6	232513	40823.1	327236	438300	293093	1.14257e+06	1.05388e+06	0	0	271352	625593	139219	124842	8235.26	276755	3.97511e+06	162891	309938	1.25343e+06	1.15312e+06	2.39963e+06	342434	2.18907e+06	1.79899e+06	164871	24237.6	83097.3	109627	187078	2.31044e+06	2.3e+06	213810	45128.1	0	214284	152439	1.32158e+06	56828	230906	1.27805e+06	42786.1	406829	873554	0	43923.5
61+	106.001	107.009	1.16	702432	325818	0	851112	540316	393628	552975	320846	22952.8	0	391906	329811	335430	279295	461884	359575	405307	339854	317180	482343	347214	361653	319607	386850	490368	443954	388848	330105	435863	299038	357504	213182	421574	227781	780102	616686	311135	407386	348869	342889	3.13941e+06	208855	885332	332363	58907.5	578845
62+	106.042	107.049	1.32	3.71394e+06	7.34937e+06	1.52087e+07	4.93565e+06	8.8424e+06	7248171	7.19224e+06	1.46231e+07	4.78848e+06	3.308e+06	8.93929e+06	9.27895e+06	1.01201e+07	9.25261e+06	4.34634e+06	6.32972e+06	6.34442e+06	8.24127e+06	8.78182e+06	5.25628e+06	4.62486e+06	4.50999e+06	1.10564e+07	6.0416e+06	7.18976e+06	6.26821e+06	5.62519e+06	4.91894e+06	1.15356e+07	7.38207e+06	2.80202e+06	3.67375e+06	1.07551e+07	1.3894e+07	6.23421e+06	1.30637e+07	3.84871e+06	1.48438e+07	5.1634e+06	8.42916e+06	4.70542e+06	4.97772e+06	5.96793e+06	1.23893e+07	4.16096e+06	3.68859e+06
64+	106.042	107.049	2.72	5.82539e+06	1.11033e+07	1.77036e+07	6.3793e+06	1.22308e+07	1.07961e+07	1.00145e+07	1.79339e+07	6.76282e+06	5.09865e+06	1.2936e+07	1.18832e+07	1.68367e+07	1.13993e+07	5.13917e+06	1.13515e+07	8.42955e+06	1.3871e+07	1.2643e+07	7.2704e+06	6.10529e+06	6.60414e+06	1.74193e+07	1.19897e+07	1.26518e+07	7.98296e+06	7.753e+06	6.64008e+06	1.90338e+07	13325291	4.96257e+06	5.3924e+06	2.53952e+07	1.81726e+07	7.02537e+06	1.70686e+07	1.07551e+07	1.68877e+07	6.17724e+06	1.22504e+07	6.84008e+06	8.20167e+06	8.7293e+06	1.79812e+07	7.15986e+06	8.79051e+06
65+	106.042	107.049	3.73	3.55956e+06	6.46951e+06	7.35554e+06	3.57225e+06	6.9507e+06	5.80098e+06	5.65647e+06	7.78305e+06	3.81508e+06	3.23116e+06	7.23142e+06	5.88894e+06	1.00797e+07	5.22626e+06	2.55925e+06	6.99531e+06	4.54845e+06	9.58889e+06	6.67206e+06	4.35997e+06	3.79367e+06	4.13725e+06	9.58932e+06	8.76469e+06	8.61006e+06	4.47617e+06	4.81864e+06	4.03572e+06	1.16568e+07	8.62426e+06	3.22289e+06	3.26681e+06	18543619	9.08243e+06	3.65685e+06	1.04083e+07	8.55897e+06	6.81283e+06	2995102	6.7683e+06	4.07055e+06	5.13882e+06	5.35208e+06	9.4759e+06	4.66915e+06	6.65859e+06
66+	106.042	107.049	3.91	2.19303e+06	4.17943e+06	3.08235e+06	2.31374e+06	4.09361e+06	3.60597e+06	3.16421e+06	3.95656e+06	1.99642e+06	2.00782e+06	4.43025e+06	3.0428e+06	6.99207e+06	2.16564e+06	1.25502e+06	4.61066e+06	2.2841e+06	6.89992e+06	4.47286e+06	2.93349e+06	1.96845e+06	2.26652e+06	4.94223e+06	6.44219e+06	5.93234e+06	2.65666e+06	2.89884e+06	2.50425e+06	7.36819e+06	4.6096e+06	1.99124e+06	1.86354e+06	1.44528e+07	4.24229e+06	1.52641e+06	4.15863e+06	6.92771e+06	2.19987e+06	1.66715e+06	3.89607e+06	2.30419e+06	3.71034e+06	3.11276e+06	5.7525e+06	3.01267e+06	5.65803e+06
67+	106.042	107.049	4.16	6.40304e+06	1.07625e+07	1.62298e+07	5.11267e+06	1.30129e+07	9.88509e+06	1.04111e+07	1.68211e+07	7.37096e+06	5.88202e+06	1.27624e+07	1.16097e+07	1.66059e+07	1.13758e+07	4.6951e+06	1.12786e+07	8571963	1.42799e+07	1.12789e+07	6.30559e+06	6.50397e+06	7.49e+06	1.6732e+07	1.28116e+07	12672931	6220173	8.42386e+06	7.15045e+06	1.88091e+07	1.47169e+07	5.85995e+06	6.09791e+06	2.60362e+07	1.90201e+07	7.30909e+06	1.65596e+07	1.16797e+07	1.57785e+07	5.68132e+06	1.22142e+07	7.6133e+06	8.76121e+06	8.92975e+06	1.72715e+07	7.65026e+06	9.40626e+06
68+	106.042	297.041	4.67	504.17	5525.98	5866.31	0	20441.7	172147	4887.25	2833.71	0	0	6030.2	102567	0	0	0	4011.81	0	0	0	5731.64	0	14870.2	0	1113.01	0	32343.2	0	23655.8	21939.7	97159.7	0	0	37145.8	0	0	0	4743.15	0	0	5629.27	0	0	12308.3	152102	0	0
69+	106.042	107.049	5.09	4.19816e+06	5.45134e+06	4.81669e+06	1.94721e+06	6.93744e+06	5.7525e+06	5.26373e+06	5.59305e+06	3.8626e+06	3.60729e+06	6.81865e+06	4.55589e+06	9.34792e+06	4.27553e+06	1.52428e+06	7.14718e+06	4.07596e+06	7.50308e+06	5.86874e+06	2.95556e+06	3.27583e+06	4.28229e+06	9.32313e+06	8.15854e+06	7.29057e+06	2.2789e+06	4.26037e+06	3.47891e+06	1.01683e+07	9.94935e+06	4.24713e+06	3.73167e+06	1.82736e+07	6.48328e+06	2.11317e+06	6.30482e+06	9.10869e+06	4.01611e+06	2.69726e+06	6.2624e+06	4.04165e+06	5.012e+06	4.87128e+06	8.25407e+06	4.83448e+06	7.12544e+06
70+	106.053	107.061	1.73	490.27	57845.2	46218.4	4141.35	13152.4	90414	0	15173.6	0	3417.27	795740	0	25357.6	0	0	2177.22	0	0	0	3539.39	1021.2	0	1.14627e+06	1933.36	1145.91	255460	0	0	114798	231720	0	0	69114.5	0	0	128628	2996.96	0	5442.18	0	3792.22	0	38838.3	0	0	0
72+	106.066	107.073	4.34	385.28	2362.67	66915.2	790616	0	0	1317.88	0	0	1823.32	0	0	0	0	0	0	0	0	0	0	0	0	0	0	0	0	0	10582.6	0	0	0	1317.05	0	0	0	0	0	0	0	0	0	0	656.94	0	0	0
73+	106.079	107.086	18.14	1.69153e+06	1.46877e+06	1.50897e+06	1.00176e+06	1.6436e+06	1.69008e+06	1.50574e+06	1.52246e+06	1.48123e+06	1.52651e+06	1.73695e+06	1.50056e+06	1.45389e+06	1.55642e+06	1.75331e+06	1.66516e+06	1.49447e+06	1.48581e+06	1.43726e+06	1.39649e+06	6.17511e+06	7.3777e+06	1.64748e+06	1.595e+06	1.54358e+06	1.00415e+06	1.80047e+06	1.35849e+06	1.4362e+06	1.57255e+06	3.35867e+06	5.17319e+06	1.70417e+06	1.4701e+06	1.63603e+06	1.63273e+06	1.4888e+06	1.74949e+06	1.85168e+06	1.5271e+06	1.53078e+06	1.69102e+06	1.60462e+06	1.70722e+06	1.87479e+06	1.60542e+06
74+	106.079	107.086	19.14	1.65794e+06	1.48938e+06	1.60728e+06	905448	1.78987e+06	1.78184e+06	1.48618e+06	1.4847e+06	1.47511e+06	1.50548e+06	1.9428e+06	1.53719e+06	1.48603e+06	1.56676e+06	1.72714e+06	1.65935e+06	1.4386e+06	1.59459e+06	1.4331e+06	1.41627e+06	3.95747e+06	4.5721e+06	1.76668e+06	1.68259e+06	1.54967e+06	852605	1.82384e+06	1.38146e+06	1.53286e+06	1.51102e+06	2.43908e+06	3.4368e+06	1.74615e+06	1.45095e+06	1.57773e+06	1.63707e+06	1.57155e+06	1.78633e+06	1.78451e+06	1.50948e+06	1.4561e+06	1.64055e+06	1.65636e+06	1.68599e+06	1.8586e+06	1.54748e+06
75+	106.079	107.086	22.46	1.82815e+06	1.92624e+06	2.88786e+06	1.36669e+06	2.45985e+06	3.12319e+06	2.0334e+06	1.78094e+06	1.64313e+06	1.72874e+06	3.77192e+06	1.7306e+06	1.76885e+06	1.93071e+06	2.22001e+06	2.03e+06	1.65212e+06	1.8906e+06	1.67308e+06	2.18767e+06	1.87212e+06	2.10656e+06	2.02026e+06	2.15195e+06	2.43181e+06	2.06103e+06	2.11501e+06	1.76396e+06	2.07232e+06	1.95784e+06	1.90124e+06	1.79226e+06	2.16716e+06	1.76335e+06	1.81154e+06	2.33583e+06	1.89085e+06	2.47161e+06	2.17625e+06	2.15006e+06	1.67703e+06	1.84835e+06	1.94859e+06	2.12399e+06	2.23713e+06	1.82306e+06
76+	213.069	107.541	0.9	439240	769767	1.85256e+06	109400	295997	56238.6	706367	240885	580095	1.05635e+06	135287	834066	524321	412137	142581	520640	221426	25305.5	926129	434193	179031	63967.6	663701	139254	996846	370505	54838.6	218178	841474	187820	91351.9	491273	730638	261763	1.35779e+06	319564	1.99734e+06	333127	89963.4	625289	264628	794378	209954	387711	457698	45410.4
77+	106.592	107.6	1.25	216.82	113101	1.64244e+06	10496	146472	74416.3	318220	2.26331e+06	45204.8	0	234269	544499	538517	60361.4	51866.1	403763	0	10203.1	962954	0	5210.16	2757.76	1.85396e+06	61321.3	303611	49771.7	0	57405.4	417467	341555	0	239531	377770	63390.9	0	315739	49456.9	13184.6	0	588231	0	88549.1	507704	95884	0	12251.3
79+	107.037	108.045	2.65	190973	380595	3.55046e+06	243412	333285	3.7522e+06	211270	230606	197768	185714	232676	65123	396310	205431	270989	298360	181455	205014	411317	287864	225313	162992	730136	144505	728869	343571	298900	257644	307346	406106	119594	113475	532838	93458.1	166650	211873	74487.3	100933	186718	448811	110269	116696	418316	94972.9	157802	498494
81+	108.021	141.054	22.9	4.41946e+06	8.29402e+06	2.94628e+06	2.79857e+06	3.03166e+06	2.27925e+06	3.39353e+07	3.06172e+06	2.83828e+06	4.37703e+06	2.1565e+06	2.11086e+06	3.85858e+06	1.49023e+07	1.01978e+08	8.67565e+06	2.08808e+06	3.24994e+06	2.61746e+06	2.34677e+06	4.77543e+06	5.5187e+06	1.76166e+06	4.07668e+06	1.22445e+07	7.07109e+06	3.99534e+06	3.69968e+06	2.20833e+06	4.08425e+06	2.79586e+06	2.39186e+06	6.07801e+06	3.45797e+06	8.21013e+06	6.4291e+06	5.17247e+06	2.13321e+06	1.55581e+07	4.55133e+07	2.64961e+06	3.58847e+06	4.78561e+06	3.4019e+06	7.44021e+06	2835648
82+	108.058	109.065	1.38	4.10892e+06	3.42422e+06	3.64529e+06	4.39327e+06	4.126e+06	4.04916e+06	3.30382e+06	3.17391e+06	3.04593e+06	3.31337e+06	4.19477e+06	3.16567e+06	3.20943e+06	3.46151e+06	2.59266e+06	3.30673e+06	3.60144e+06	3.23662e+06	3.41582e+06	4.39012e+06	3.16793e+06	3.42457e+06	4.23197e+06	3.04107e+06	3.29777e+06	5.26629e+06	3.0516e+06	2.86991e+06	4.07343e+06	3.4573e+06	2.71211e+06	3199682	4.03013e+06	2.09441e+06	2.05862e+06	3.69808e+06	4.09008e+06	3.45636e+06	3.7947e+06	3.1176e+06	2.84379e+06	3.11526e+06	3.75825e+06	4.61766e+06	3.1679e+06	3.37722e+06
83+	108.069	109.076	1.37	13344.2	116310	95146.2	81303	741587	696536	752665	71091.1	10369.8	22928.8	1.87741e+06	105413	419660	9552.21	15678.2	380859	31550.2	19762.3	675100	533912	1216.24	7490.41	523368	134320	506485	851072	23092.2	36633.8	1.53206e+06	1.70267e+06	2903.85	9350.3	935917	29869.4	46622.2	329312	20026.1	2814.05	33192.4	271889	3379.44	15755.7	100006	285310	13155.5	2310.4
84+	108.074	234.181	0.91	0	329842	0	0	0	47669.3	127404	148882	0	0	0	248512	632107	0	7450.11	854997	0	28096.2	1.14487e+06	0	0	0	20908.3	188160	360813	69184	0	6539.48	1.93091e+06	1.13737e+06	0	0	1.05033e+06	0	0	18256	860686	0	0	740154	0	0	37497.6	417934	0	0
85+	109.002	110.009	0.95	9.62804e+06	1.49226e+08	5.42241e+08	2.5013e+08	5.02767e+07	2.10989e+08	2.31759e+08	1.49987e+08	1.63897e+07	3.62485e+07	2.16722e+08	3.12905e+08	2.67826e+08	2.58152e+07	4.34405e+07	2.03339e+08	6.27604e+07	3.5518e+07	2.7697e+08	6.927e+07	1.52216e+07	1.03904e+07	299817800	5.94567e+07	2.22697e+08	1.83688e+08	6.89486e+07	4.39126e+07	3.39174e+08	1.81385e+08	1.23702e+08	7.64042e+07	2.97858e+08	1.27987e+08	1.77653e+08	2.05186e+08	2.54886e+08	1.00192e+08	1.40429e+08	1.41505e+08	6.28232e+07	8.82128e+07	3.77453e+07	1.73538e+08	1.39788e+07	1.03528e+08
86+	109.002	110.009	1.08	6.54528e+06	1.46118e+08	5.36218e+08	2.46635e+08	4.72855e+07	2.07255e+08	2.28722e+08	1.46657e+08	1.39262e+07	3.37122e+07	2.13125e+08	3.08773e+08	2.63971e+08	2.31059e+07	4.09673e+07	2.00187e+08	5.96728e+07	3.28322e+07	2.72826e+08	6.61443e+07	1.26192e+07	7.73555e+06	2.95902e+08	5.67127e+07	2.1931e+08	1.80528e+08	6.57311e+07	4.12955e+07	3.34141e+08	1.77705e+08	1.2071e+08	7.32058e+07	2.93572e+08	1.24952e+08	1.74496e+08	2.01678e+08	251780729	9.71966e+07	137326867	1.38176e+08	6.02116e+07	8.54812e+07	3.47261e+07	1.70637e+08	1.16219e+07	1.00253e+08
88+	109.028	110.035	1.33	1145.38	287231	547897	0	190602	2.02541e+06	148091	1.55953e+06	11665	16376.1	312956	122714	292346	14556.5	730461	1.17155e+06	28252.2	487911	509532	32352.4	33155.3	60220	271620	297762	1.39906e+06	33219.9	112282	1.54226e+06	616996	735576	0	219190	852179	33909.9	527024	898371	211341	246070	328016	461848	27798.2	488172	163459	60106.8	499640	9207.67
89+	109.053	282.118	1.25	82223.9	4.22395e+06	8.63672e+06	3.15024e+06	1.39396e+06	1.65785e+06	2.96771e+06	1.31531e+06	87296.5	437999	1.79542e+06	4.44479e+06	8.25999e+06	1.57016e+06	7.25628e+06	5.022e+06	346711	869973	1.08941e+07	1.55785e+06	233917	526566	1.47527e+07	250750	5.15853e+06	3.21165e+06	420347	2.04882e+06	1.85507e+06	2.4045e+06	2.45201e+06	2.35629e+06	1.37287e+07	54998	3.07507e+06	1.02075e+06	1.88692e+06	1.26139e+06	6.90625e+06	4.61159e+06	691433	1.05109e+06	8.33511e+06	1.72159e+06	3.05131e+06	4.72123e+06
90+	109.053	110.06	2.84	2.48123e+06	4.60693e+06	3.58832e+06	6.90157e+06	7.81964e+06	6811473	5.60898e+06	4.93719e+06	1.93053e+06	1.82475e+06	5.84795e+06	3789103	1.28522e+07	2.78411e+06	2.5009e+06	4.72352e+06	1.98187e+06	1.90771e+06	6.44251e+06	6.26427e+06	1.87183e+06	1.92801e+06	9.55944e+06	2.23778e+06	3.6291e+06	6.2623e+06	2.12099e+06	2.19408e+06	1.31663e+07	1.74512e+07	1.92721e+06	1.78324e+06	1.43741e+07	1.57007e+06	1.7788e+06	5.22272e+06	4.79877e+06	1.29251e+06	2.26615e+06	5.45962e+06	1.44026e+06	1.3484e+06	4.9263e+06	2.31386e+06	1.99414e+06	4.73532e+06
91+	109.053	110.06	4.01	4.26316e+06	5.2448e+06	4.68984e+06	6.97184e+06	9.15141e+06	7.92617e+06	6.8301e+06	6.36511e+06	3420332	3.39439e+06	7.21433e+06	5.09413e+06	1.44666e+07	4.36116e+06	3.48254e+06	5.92629e+06	3.47029e+06	3.27679e+06	7.93176e+06	6.41779e+06	3.32146e+06	3.26266e+06	1.09332e+07	3.94912e+06	4.82529e+06	6.28197e+06	3.74444e+06	3.38614e+06	1.44235e+07	1.92272e+07	3.25418e+06	3.38855e+06	1.57007e+07	3.03157e+06	2.98384e+06	6.49118e+06	6.27361e+06	2.27789e+06	3.74451e+06	6.54332e+06	2.73848e+06	2.90211e+06	6.11297e+06	3.65765e+06	2.72707e+06	6.33507e+06
92+	109.053	110.06	5.06	1.38754e+06	1.2658e+06	1.12021e+06	465843	1.81553e+06	1.94347e+06	1.55262e+06	1.57138e+06	1.148e+06	985305	1.51218e+06	1.24012e+06	4.77016e+06	1.28492e+06	329640	2.04653e+06	1.11667e+06	651323	1.6043e+06	856181	740801	751587	2.35632e+06	1.19002e+06	817038	804687	792620	502623	5.42549e+06	5.88594e+06	984922	1.02356e+06	3.06998e+06	1.06515e+06	447404	1.41748e+06	1.71861e+06	654884	716882	1.19033e+06	848047	589421	1.21675e+06	847619	415151	1.08286e+06
93+	109.064	219.134	1.01	2689.98	1.89992e+07	1.26708e+08	4.29858e+06	2.12574e+07	2.4841e+07	1.93586e+07	1.09719e+08	8.96274e+06	935632	2.22167e+07	1.35359e+08	2.31905e+07	1.97869e+07	12251278	4.18858e+07	1.39948e+06	2.97583e+06	6.32254e+06	5.31944e+06	9.98527e+06	2.34926e+06	1.97857e+07	776796	1.92337e+07	1.15096e+07	2.4225e+06	1.48205e+07	3.01465e+07	1.51665e+07	1.38588e+06	1.97009e+07	2.37916e+07	5.58298e+06	1.02743e+07	2.48645e+07	1.22389e+07	9.42619e+06	7.95996e+06	4.33553e+07	2.46022e+06	2.19939e+07	3.14654e+07	8.63235e+06	4.12065e+06	5.29612e+06
94+	109.969	110.976	1.1	18872.5	321444	668381	47801.5	21293.7	137796	697793	68422.8	58553.4	25437.3	201647	621717	578621	80135.1	37465.8	1.14158e+06	808653	118549	556071	24053.5	27247.2	354915	149824	200995	2.81151e+06	245556	166623	292166	416132	54404.9	111562	2.50423e+06	377474	27513.4	3.31265e+06	139422	1.57965e+06	145489	17293.5	56432.7	77779	953742	15776.4	237206	34293	0
95+	110.002	111.01	0.95	702807	2.0177e+07	7.50648e+07	3.4803e+07	6.36224e+06	2.79732e+07	3.29285e+07	2.04283e+07	1.80707e+06	4.68759e+06	2.84554e+07	4.41584e+07	3.72141e+07	3.08104e+06	5.01535e+06	2.66965e+07	7.86842e+06	4.34886e+06	3.86013e+07	9.17267e+06	1.42506e+06	909037	4.17959e+07	7.59443e+06	3.11755e+07	2.46351e+07	8.48812e+06	5.30859e+06	4.77675e+07	2.38307e+07	1.67407e+07	9.99434e+06	3.91932e+07	1.70516e+07	2.35345e+07	2.80948e+07	3.59345e+07	1.33495e+07	1.82142e+07	1.97062e+07	9.55071e+06	11601172	4.5426e+06	2.36428e+07	1.42468e+06	1.36823e+07
96+	110.005	243	0.95	14473.1	6.46834e+06	2.97074e+07	1.38168e+07	1.4887e+06	1.5076e+07	7.85882e+06	7.92137e+06	232909	595483	1.42089e+07	1.6554e+07	1.37122e+07	249240	1.20914e+06	1.30062e+07	1.85246e+06	605676	1.22283e+07	2.45905e+06	252280	132125	1.61414e+07	2.14186e+06	9.51794e+06	1.07994e+07	1.64979e+06	1.56239e+06	1.50133e+07	1.24991e+07	6.33229e+06	1.69481e+06	1.89251e+07	4.73501e+06	2.63654e+06	1.04261e+07	9.80926e+06	3.08998e+06	7.25742e+06	6.20109e+06	2.30196e+06	2.57767e+06	900569	9.49973e+06	209288	4.16098e+06
98+	110.037	111.044	1.25	1.0391e+07	1.57476e+07	1.05364e+07	1.8127e+07	1.20859e+07	1.27652e+07	1.12677e+07	1.13638e+07	1.47948e+07	1.26683e+07	1.22191e+07	1.41604e+07	1.8739e+07	2.50097e+07	2.83655e+07	1.16698e+07	1.02768e+07	2.57472e+07	2.01459e+07	1.15361e+07	1.2918e+07	1.19301e+07	2.66494e+07	9.24109e+06	1.17789e+07	1.64485e+07	2.09391e+07	2.5848e+07	1.33638e+07	1.20785e+07	8.98265e+06	9.11882e+06	1.53411e+07	1.72864e+07	2.08207e+07	1.12542e+07	2.02875e+07	7.66709e+06	1.94545e+07	1.26564e+07	8.2461e+06	1.9563e+07	1.30094e+07	2.47572e+07	1.09148e+07	1.9327e+07
99+	110.037	111.044	2.08	1.29931e+07	1.97815e+07	1.33865e+07	2.64209e+07	1.70027e+07	1.60128e+07	1.43473e+07	1.47764e+07	1.74162e+07	1.52906e+07	1.59006e+07	1.85794e+07	2.62751e+07	2.97767e+07	3.29357e+07	1.65605e+07	1.25205e+07	3.25118e+07	2.64092e+07	1.43676e+07	1.56586e+07	1.44471e+07	3.41466e+07	1.18236e+07	1.53137e+07	2.14855e+07	2.54115e+07	3.04341e+07	2.05534e+07	1.56085e+07	1.08638e+07	1.10211e+07	1.99466e+07	2.12671e+07	2.5179e+07	1.48772e+07	3.10164e+07	9.31751e+06	2.22586e+07	1.78672e+07	1.00081e+07	2.29654e+07	1.61228e+07	3.06196e+07	1.30462e+07	2.25741e+07
100+	110.037	152.071	2.86	261215	1.91289e+07	1.05603e+06	1.0883e+08	923866	1.19761e+06	1.79896e+06	988348	465442	964714	974432	825755	1.16375e+08	1.54715e+07	4.64607e+06	3.81303e+06	668583	334055	2.22535e+06	831875	2.60314e+06	260040	1.41205e+07	346215	996785	9.99636e+06	347685	2.44134e+06	1.06297e+06	1237720	138687	192527	3.16845e+06	3.23136e+06	429441	598634	1.06141e+06	1.66214e+06	331673	700187	429623	182912	6.3361e+06	1.27315e+06	4.35644e+06	7.3969e+07
101+	110.048	111.056	1.09	1.72055e+06	4.6304e+06	1.22982e+06	1.17657e+06	1.79477e+06	1.22005e+06	1.35446e+06	782612	1.4641e+06	2.09501e+06	2.34307e+06	3.01536e+06	981276	944685	2.24202e+06	1117933	1.36948e+06	2.60371e+06	1.4631e+06	1.67697e+06	2.77312e+06	1.1746e+06	1.00901e+06	1.14799e+06	1.19637e+06	1.76843e+06	831403	1.17956e+06	1.10039e+06	1090420	790716	1.15425e+06	1.26947e+06	1.129e+06	3.21803e+06	1.14978e+06	1273930	1.72837e+06	1.93171e+07	1.28825e+06	1.08823e+06	1.49718e+07	1.33559e+06	1.56133e+06	1.18172e+06	1.51892e+06
102+	110.061	111.068	5.06	0	681.16	10951.1	0	222276	0	0	0	0	0	13568.7	0	10743	0	0	0	0	0	0	4116.76	0	0	0	0	0	0	4837.64	0	2.55428e+06	5545.53	0	0	0	1152.14	0	9686.72	0	0	0	0	0	0	0	0	0	0
103+	110.073	111.081	3.72	7.42009e+06	5.68832e+06	4.95026e+06	5.00102e+06	7.79367e+06	6.33287e+06	5.55485e+06	4.72188e+06	6.58959e+06	6.68955e+06	6.79128e+06	5.43118e+06	6.20892e+06	6.81476e+06	3.14682e+06	5.78591e+06	6.94825e+06	5.07492e+06	5.22212e+06	6.61905e+06	5.35863e+06	6.27356e+06	6.05336e+06	6.45105e+06	5.96743e+06	5.17644e+06	4.83172e+06	3.92959e+06	6.76124e+06	5.82993e+06	6.00596e+06	6269782	5.6036e+06	6.17848e+06	3.00181e+06	5.99574e+06	6.67476e+06	5.56685e+06	3.58227e+06	6.36062e+06	6.67569e+06	5.19105e+06	7.18612e+06	6.46352e+06	5.86546e+06	6.51431e+06
104+	110.073	111.081	4.73	5.06264e+06	3.97123e+06	4.00847e+06	2.03243e+06	6.01078e+06	4.74547e+06	4.13485e+06	3.55689e+06	4.73224e+06	4.59302e+06	5.20822e+06	4.23311e+06	5.08924e+06	5.33843e+06	1.75834e+06	4.32504e+06	5.01697e+06	3.29285e+06	3.90927e+06	3.94172e+06	3.70267e+06	4.46726e+06	4.45552e+06	4.58055e+06	4.10276e+06	2.4741e+06	3.28461e+06	2.26788e+06	4.9928e+06	4.485e+06	4.97174e+06	4.59562e+06	4.50769e+06	4.86475e+06	2.0127e+06	4.36479e+06	4.9785e+06	4.38837e+06	2.04105e+06	5.00276e+06	5.20599e+06	3.26647e+06	5.25066e+06	4.97936e+06	4.50841e+06	4.60624e+06
105+	110.085	111.092	1.56	58301.9	388160	142653	49794.6	71708	179873	234162	179415	92038.3	125329	86071.6	319227	831547	75786.9	7117.69	227869	1.78507e+06	419039	292059	659809	23052.7	94514.3	148214	879583	2.69975e+06	429967	35851.4	581682	77113.1	90488.1	36015.5	18601.6	241703	57469.7	2.10355e+06	1.97669e+06	42340.2	84485.7	51405.5	62473.5	42332.4	5121.03	59444.6	26857.9	744591	40433.1
106+	110.999	112.007	0.91	1.02881e+06	2.42596e+07	8.96714e+07	4.16102e+07	7.70662e+06	3.33565e+07	3.84908e+07	2.48749e+07	2.34082e+06	5.70489e+06	3.36516e+07	5.26648e+07	4.38447e+07	3.65838e+06	5.9868e+06	3.19794e+07	9.78708e+06	5.32393e+06	4.64325e+07	1.12016e+07	1.80697e+06	1.12116e+06	4.95333e+07	9.46652e+06	3.73324e+07	2.86266e+07	1.0407e+07	6.23357e+06	5.57001e+07	2.90389e+07	1.94422e+07	1.23181e+07	4.65788e+07	2.0209e+07	2.84173e+07	3.35109e+07	4.28583e+07	1.59904e+07	2.15594e+07	2.33579e+07	1.05964e+07	1.44771e+07	5658795	2.86264e+07	1.81762e+06	1.66847e+07
107+	110.999	112.006	1.07	840929	2.40975e+07	8.92829e+07	4.13884e+07	7.54153e+06	3.31327e+07	3.83308e+07	2.46922e+07	2.18853e+06	5.55171e+06	3.34839e+07	5.2416e+07	4.36306e+07	3.50964e+06	5.85901e+06	3.17886e+07	9.61738e+06	5.17732e+06	4.61874e+07	1.10149e+07	1.68492e+06	973310	4.92917e+07	9.31105e+06	3.71153e+07	2.84444e+07	1.02505e+07	6.10464e+06	5.53988e+07	2.88316e+07	1.93147e+07	1.21161e+07	4.63941e+07	2.00108e+07	2.82281e+07	3.33143e+07	4.26791e+07	1.58208e+07	2.14223e+07	2.31628e+07	1.04353e+07	1.4315e+07	5.46182e+06	2.8437e+07	1.70529e+06	1.64691e+07
108+	111.006	112.013	0.9	24230.2	1.24124e+06	4.90433e+06	2.2599e+06	351708	1.71766e+06	1.96472e+06	1.25262e+06	107958	280873	1.68912e+06	2.53258e+06	2.11714e+06	179226	259324	1.47267e+06	450474	162747	2.15903e+06	497695	76590.6	40826.8	2.55889e+06	437551	1.74927e+06	1.48964e+06	347820	314716	2.99547e+06	1.4098e+06	907856	524331	2.48792e+06	996972	1.14741e+06	1.78978e+06	2.1256e+06	769240	1.00386e+06	1.18186e+06	541440	680075	229135	1.44642e+06	76464.1	737766
109+	222.042	112.028	1.04	2674.56	1.49025e+06	107602	11850.2	4396.39	0	0	0	8979.8	0	11501.8	38751.6	0	23210.8	0	91220	76560	124592	0	0	0	0	0	0	50086.9	0	0	0	7070.74	0	0	720269	114990	0	273907	0	23046.8	0	0	0	7.93143e+07	19217.2	23814.7	0	0	0
110+	111.032	112.04	1.24	3.93884e+06	4.0175e+06	2747938	4.64655e+06	2.78129e+06	4.29301e+06	4.3587e+06	4.92027e+06	3.48821e+06	3.73397e+06	3.10075e+06	3.99439e+06	3.98083e+06	5.55723e+06	5.38077e+06	3.05962e+06	3.56561e+06	4.12612e+06	3.43437e+06	3.72028e+06	4.08904e+06	3.78222e+06	5.17407e+06	3.99041e+06	5.61048e+06	3.96176e+06	4.7092e+06	4.59825e+06	5.2016e+06	3.67282e+06	3.60748e+06	3.25654e+06	3.96103e+06	3.28006e+06	3.86527e+06	2.97859e+06	6.48179e+06	4.07421e+06	3.24258e+06	3.70301e+06	2.77835e+06	3.81714e+06	3.37384e+06	3.17828e+06	3.80024e+06	5.51879e+06
111+	111.044	112.051	1.12	75414.4	4.11363e+06	3.84046e+06	634908	2440716	1.12629e+07	6.34904e+06	7.84288e+06	146881	155026	1.07615e+06	3.62666e+06	4.04125e+06	2.08402e+06	1.51329e+06	2.24089e+06	751782	1.02907e+06	9.73334e+06	3.32902e+06	605638	282636	2.55414e+06	1.32619e+07	6.25966e+06	1.51969e+06	688394	9.04196e+06	9.74639e+06	5.0719e+06	135381	3.94705e+06	4.51765e+06	1.10991e+06	6.17706e+06	5.42389e+06	1.08546e+06	1.99885e+06	2.39135e+06	3.19565e+06	212953	1.9515e+06	1.4964e+06	2.85596e+06	1.02604e+06	346000
112+	111.05	112.058	1.02	270.37	38621.8	0	21475.2	13601.2	8078.5	748167	72374.8	0	0	6146.39	1.20901e+06	202396	0	0	0	0	36875.8	170711	6030.73	0	0	14948.4	0	0	67937.7	0	0	91529.5	188601	3240.04	0	14721.4	12475.8	0	152037	343815	0	60592.6	610998	0	81768.1	8989.41	1.81314e+06	0	0
113+	111.069	112.076	1.1	4.3585e+06	5.86877e+06	6.22092e+06	5.50826e+06	7.87322e+06	6.06758e+06	6.25367e+06	5.08808e+06	4.12932e+06	4.03038e+06	6.06738e+06	5.87444e+06	7.90965e+06	3.79701e+06	3.24879e+06	6.30225e+06	8.46647e+06	3.24263e+06	1.16358e+07	7.62348e+06	3.09183e+06	3.6581e+06	7.66062e+06	5.45183e+06	6.2365e+06	7.7962e+06	3.84677e+06	4.97267e+06	6.92469e+06	8.11146e+06	2.75756e+06	3.30246e+06	1.00148e+07	6.57233e+06	5.63436e+06	7.83636e+06	6.89981e+06	3.24899e+06	5.42263e+06	6.49735e+06	3.71474e+06	3.93328e+06	7.38108e+06	4.19991e+06	3.04657e+06	3.73791e+06
114+	111.069	112.076	2.71	3.31091e+06	4.99048e+06	5.34529e+06	4.68229e+06	6.92267e+06	5.28959e+06	5.27382e+06	4.08248e+06	3.01149e+06	3.09474e+06	5.2732e+06	4.84576e+06	7.01852e+06	2.69808e+06	2.4493e+06	5.40818e+06	7.58535e+06	2.4875e+06	1.06359e+07	6.70404e+06	2.28763e+06	2.85311e+06	6.82527e+06	4.46412e+06	5.28471e+06	6.7534e+06	2.95268e+06	4.18936e+06	6.10819e+06	7.22419e+06	1.97223e+06	2.41719e+06	9.11435e+06	5.40679e+06	4.75677e+06	6.81009e+06	5.866e+06	2.09712e+06	4.4678e+06	5.52422e+06	2.77336e+06	2.94332e+06	6.36208e+06	3.35676e+06	2.21198e+06	2.81249e+06
115+	111.069	112.076	5.05	681661	224019	318773	0	751349	366430	481916	252305	751286	530094	464648	324848	356475	681721	84750.1	422832	603929	67984.9	283195	172258	191004	209122	354011	678646	268890	89964.8	83406.1	42866.3	2.75901e+06	405311	471007	542757	184169	684137	129730	203890	628477	395121	98514.4	475987	498512	127539	545024	440109	254019	262647
116+	111.08	245.149	1	40443.1	5.01811e+07	8.20834e+06	2.00129e+07	6.19791e+06	8.13955e+06	3.00327e+06	4.68751e+08	106520	80035.6	6.6526e+06	7.861e+06	9.74857e+07	3.04448e+06	1.40802e+06	3.91467e+06	1.77786e+06	3.38336e+07	7.75831e+07	6.37033e+06	176725	1.38956e+06	9.60309e+07	2.62305e+06	6.5514e+06	1.12305e+07	1.20693e+06	1.25633e+07	2.79622e+07	2.42708e+07	334544	2.19675e+06	7.60226e+06	1.13886e+06	4.66024e+06	6.62824e+06	2.80693e+06	1.40557e+07	4.63561e+06	1.07891e+07	1.05081e+09	809994	17561823	7.12267e+07	621332	445980
117+	111.105	112.112	1.01	490249	1.59605e+06	2.52376e+07	261389	1.02718e+06	2.34959e+06	3.21045e+06	1.77371e+06	775059	500532	561436	3.34328e+06	3.62341e+06	316126	1.27717e+06	6.03513e+06	750700	338143	6.08541e+06	1.07981e+06	466643	1.22759e+06	2.01705e+06	1.89687e+06	3.88144e+06	1.01447e+06	694604	387522	1.72946e+07	5.93881e+06	232110	475376	9.31488e+06	900337	1.27884e+06	971163	1.55593e+06	850903	533199	2.52479e+06	324997	877885	835803	1.49327e+06	1.75121e+06	343553
118+	111.889	112.896	1	1308.48	577187	5.35611e+06	4.78039e+06	1.41003e+07	2.17758e+07	5.11294e+06	5965754	0	0	8.67497e+06	4.93326e+06	3.82721e+06	0	0	1.66863e+07	1.06713e+07	0	1.04343e+07	1.79802e+07	7.97254e+06	1.9648e+07	7.52964e+06	8.48174e+06	9.57263e+06	2.60208e+06	0	0	5.68876e+06	1.02747e+07	1.21146e+07	5.42316e+06	5.06095e+06	0	0	3.69878e+06	4.2187e+06	2.41001e+06	26722.6	1.39097e+07	318415	0	1.28906e+07	2.74417e+06	0	0
120+	111.96	112.967	14.79	630791	309875	602619	52563.7	559222	514622	492140	557381	640621	545481	511963	517286	355150	614936	514238	368425	610159	337630	550716	115849	482073	492243	663918	469301	538414	23652.3	697397	283276	563834	406542	3.56604e+06	620035	344578	616748	380398	611613	551700	670236	627496	558829	646368	638827	586053	462107	544077	533472
121+	111.993	113	1.05	14190.1	1.19006e+06	588.52	12523.6	10303.5	1845786	1.59761e+06	1.33677e+06	0	0	70019.8	0	722208	917934	2.38889e+06	132186	1.53167e+06	886423	105901	244925	2.22218e+07	3.77382e+07	874268	260535	428230	318919	1.48681e+06	4.97713e+06	18225.4	2.16848e+06	4.42348e+07	5.0615e+06	290805	1.77851e+06	617517	213066	17789.7	2.47644e+06	491858	0	4.17749e+06	6.4205e+06	83476.4	1.22911e+06	29813.8	410705
122+	111.993	113	1.05	15494.9	1.24842e+06	16335.9	12523.6	18138.6	2.16877e+06	1.7454e+06	1.39452e+06	2641.74	1922.2	70019.8	0	741085	1.01352e+06	2.74198e+06	140975	1.67823e+06	1.16686e+06	118459	244925	2.69349e+07	4.37221e+07	903600	292566	493453	319971	2.04033e+06	6.80244e+06	20546.9	2.40007e+06	4.84884e+07	5.30527e+06	326373	2.09578e+06	762778	213066	19191.8	2.81946e+06	529634	1273.09	4.28163e+06	8.33064e+06	84627.1	1.32366e+06	31033.1	417675
124+	112.014	113.021	1.24	6581.81	10384.3	0	0	0	0	0	0	4426.56	0	13180.8	0	0	23049.5	12542.8	0	676334	52525.4	0	6478.92	58728.5	52809.2	0	66118.7	204747	2100.8	3902.92	11743.4	0	0	96678	1.8103e+06	0	83533.2	58200.8	10512.7	0	5914.74	11880.8	0	499869	62729.7	0	0	2019.99	4230.13
126+	112.028	113.035	1.14	1.90679e+06	2.19829e+07	2.95716e+07	6.57696e+06	2.9083e+07	3.73695e+07	3.61746e+07	7.05025e+07	2.86654e+06	1.30313e+06	1.65724e+07	2.2368e+07	2.71764e+07	1.71736e+07	1.14467e+07	4.42097e+07	2.26847e+07	1.00845e+07	3.5921e+07	1.23287e+07	3.12528e+06	6.50875e+06	3.20653e+07	6.10345e+07	57228811	8.8873e+06	7.44706e+06	2.3824e+07	4.06343e+07	1.56308e+07	1.18876e+06	1.15345e+07	2.09319e+07	1.71551e+07	1.47774e+07	8.29227e+07	9.69931e+06	3.5709e+06	3.1393e+07	5.04555e+07	4.63883e+06	7.78976e+06	2.42353e+07	9.54784e+06	3.25717e+06	7.73434e+06
127+	112.028	113.035	1.26	778654	1.95707e+07	2.7798e+07	5.22878e+06	2.6193e+07	3.41936e+07	3.2152e+07	6.18316e+07	1.46805e+06	503631	14841709	2.01304e+07	2.39735e+07	1.48591e+07	1.02575e+07	4.10083e+07	1.95331e+07	8.46377e+06	3.17541e+07	1.07599e+07	2.11249e+06	5.16988e+06	2.76257e+07	5.38676e+07	5.16101e+07	7.73831e+06	6.19487e+06	2.14661e+07	3.57112e+07	1.36905e+07	622332	1.02063e+07	1.91504e+07	1.50581e+07	1.34384e+07	7.4994e+07	7.67832e+06	2.59595e+06	2.74131e+07	4.64835e+07	3.45576e+06	6.71402e+06	2.16322e+07	8.15157e+06	2.12037e+06	5.98332e+06
128+	112.028	113.035	1.37	1.52022e+06	2.10873e+07	2.89441e+07	6.13855e+06	2.80009e+07	3.62066e+07	3.46802e+07	6.71181e+07	2.37552e+06	1.04717e+06	1.58722e+07	2.15339e+07	2.59686e+07	1.6432e+07	1.10691e+07	4.2979e+07	2.17111e+07	9.47398e+06	3.42772e+07	1.17682e+07	2.80381e+06	6.02097e+06	3.03521e+07	5.83955e+07	5.51302e+07	8.49562e+06	7.04821e+06	2.29877e+07	3.88457e+07	1.49375e+07	1.02797e+06	1.11067e+07	2.01853e+07	1.63999e+07	1.42979e+07	80093201	8965939	3.2972e+06	2.99472e+07	4.9023e+07	4.26924e+06	7482695	2.32457e+07	9.00738e+06	2.96126e+06	7.10817e+06
129+	112.053	113.06	1.1	9.97366e+06	1.63528e+07	8.29727e+06	4.99078e+07	1.88595e+07	9.54652e+06	8.62008e+06	1.08619e+07	7.88062e+06	8.32279e+06	1.47e+07	1.63566e+07	1.31404e+07	2.77079e+07	2.24379e+07	8.78521e+06	6.09508e+07	1.78633e+07	1.12797e+07	1.09507e+07	7.39636e+06	7.87917e+06	1.35431e+07	9.32692e+06	1.00921e+07	1.05113e+07	8.41124e+06	1.56837e+07	1.84622e+07	7.93049e+06	9.18006e+06	1.16974e+07	8.89377e+06	1.91041e+07	2.36189e+07	1.41677e+07	4.22144e+07	7.14951e+06	1.20328e+07	9.73067e+06	9.57766e+06	4.31134e+07	1.07556e+07	2.9199e+07	6.92754e+06	9.76284e+06
130+	112.053	113.06	1.17	8.69193e+06	1.47618e+07	7.07337e+06	4.54452e+07	1.47676e+07	8.40775e+06	7.48552e+06	9.32131e+06	6.77731e+06	7.17658e+06	1.31627e+07	1.42551e+07	1.15158e+07	2.61097e+07	2.12168e+07	7.61488e+06	5.90009e+07	1.66405e+07	1.00691e+07	9.46167e+06	6.41435e+06	6.77162e+06	1.21048e+07	8.08729e+06	8.83861e+06	9.25972e+06	7.39379e+06	1.45734e+07	1.55468e+07	6.85616e+06	8.33963e+06	1.06422e+07	7.68442e+06	1.80951e+07	2.24971e+07	1.2753e+07	3.73875e+07	6.07385e+06	1.09576e+07	8.41767e+06	8.49263e+06	4.1366e+07	9.35372e+06	2.64133e+07	6.06731e+06	8.49725e+06
131+	112.053	113.06	1.23	5.45534e+06	1.07369e+07	4.60856e+06	2.43832e+07	8.43443e+06	5.5396e+06	4.74921e+06	6.29181e+06	4.00192e+06	4.27463e+06	8.05986e+06	1.03774e+07	7.97868e+06	2.22502e+07	1.7879e+07	5.19213e+06	5.3705e+07	1.36226e+07	7.34579e+06	5.99936e+06	3.97594e+06	4.16557e+06	8.9164e+06	5.0405e+06	5.82076e+06	6.10516e+06	4.80679e+06	1.17422e+07	9.94237e+06	4.31703e+06	5.95825e+06	7.70152e+06	5.52157e+06	1.50749e+07	1.94621e+07	9.00356e+06	2.40964e+07	3.56139e+06	8.14653e+06	5.40717e+06	5.71219e+06	3.67759e+07	5.95878e+06	2.08079e+07	3.69297e+06	5.40848e+06
132+	112.053	113.06	1.41	8.23059e+06	1.44298e+07	6.71574e+06	4.55594e+07	1.47641e+07	8.05472e+06	7.03772e+06	8.94306e+06	6.37573e+06	6.78073e+06	1.2937e+07	1.40329e+07	1.11654e+07	2.56504e+07	2.08791e+07	7.28396e+06	5.86936e+07	1.62711e+07	9.67585e+06	9.08028e+06	6.09208e+06	6.39296e+06	1.16963e+07	7.65293e+06	8.4121e+06	8.92012e+06	7.04179e+06	1.42645e+07	1.51935e+07	6.51635e+06	7.92869e+06	1.01763e+07	7.32878e+06	1.76113e+07	2.21447e+07	1.23935e+07	3.77136e+07	5.64064e+06	1.05441e+07	8.08737e+06	8.07909e+06	4.10022e+07	8.93638e+06	2.62181e+07	5.70233e+06	8.03842e+06
133+	112.053	113.06	1.52	2.58562e+06	7.60048e+06	2.30459e+06	1.66779e+07	5.11204e+06	3.49718e+06	2.51425e+06	3.64758e+06	1.80284e+06	2.06888e+06	5.32231e+06	5.98004e+06	5.22465e+06	1.85874e+07	1.37438e+07	3.18012e+06	4.76306e+07	1.0647e+07	4.62422e+06	3.38362e+06	1.92553e+06	2.19299e+06	5.94274e+06	2.77454e+06	3.6097e+06	3.66997e+06	2.7606e+06	8.90167e+06	6.63334e+06	2.44385e+06	3.4277e+06	5.08988e+06	3.36049e+06	1.18882e+07	1.63448e+07	5.90252e+06	1.64301e+07	1.45313e+06	5.30061e+06	2.98369e+06	3.43864e+06	3.16626e+07	3.31521e+06	1.34098e+07	1.824e+06	2.71108e+06
134+	112.053	113.06	1.73	5.1744e+06	1.16315e+07	4.21644e+06	4.14815e+07	1.10599e+07	5.8842e+06	4.51015e+06	6.51432e+06	3.75915e+06	4.15333e+06	1.06741e+07	1.12424e+07	8.63929e+06	2.2824e+07	1.86174e+07	5.04569e+06	5.5729e+07	1.40493e+07	7.14763e+06	6.31259e+06	3.78766e+06	4.1139e+06	8.9189e+06	4.88745e+06	5.86341e+06	6.37857e+06	4.71385e+06	1.19652e+07	1.24183e+07	4.44607e+06	5.79352e+06	7.57713e+06	5.12744e+06	1.51342e+07	2.0079e+07	9.81425e+06	3.3739e+07	3.08999e+06	8.12517e+06	5.57438e+06	5.5605e+06	3.81069e+07	6.32227e+06	2.27603e+07	3.52291e+06	5.08866e+06
135+	112.053	113.06	2.12	7.57051e+06	1.46366e+07	6.55166e+06	5.05446e+07	1.83417e+07	7.99671e+06	6.61942e+06	9.33359e+06	5.8411e+06	6.41641e+06	1.37426e+07	1.54141e+07	1.15223e+07	2.57121e+07	2.08134e+07	7.15167e+06	5.95745e+07	1.62904e+07	9.33236e+06	9.0176e+06	5.68617e+06	6.18173e+06	1.14215e+07	7.28456e+06	8.23426e+06	8.81994e+06	6.62097e+06	1.4087e+07	1.73927e+07	6.40198e+06	7.52272e+06	9.66225e+06	7.28964e+06	1.71732e+07	2.20491e+07	1.24118e+07	4.32931e+07	5.05954e+06	1.00864e+07	8.00402e+06	7.63047e+06	4.12521e+07	8.7851e+06	2.80611e+07	5.24602e+06	7.38622e+06
136+	112.053	113.06	2.24	3.10574e+06	5.19681e+06	2.57931e+06	2.82129e+07	8.0901e+06	2.96565e+06	2.62185e+06	3.52371e+06	2.58197e+06	2.8006e+06	6.30264e+06	5.76852e+06	4.20493e+06	8.66361e+06	9.63041e+06	2.46391e+06	1.72646e+07	6.17461e+06	2.90929e+06	3.62964e+06	2.5937e+06	2.68608e+06	3.60951e+06	3.06669e+06	2.999e+06	3.33747e+06	2.95024e+06	5196973	6.76641e+06	2.62871e+06	3.43787e+06	3.86893e+06	2.38915e+06	6.1073e+06	7.4768e+06	4.94212e+06	1.99756e+07	2.2878e+06	3.31961e+06	3.22834e+06	3.04712e+06	1.18067e+07	3.46548e+06	8.96548e+06	2.21624e+06	3.00667e+06
137+	112.053	113.06	2.85	1.07773e+07	1.67272e+07	8.87877e+06	5.09497e+07	2.21712e+07	1.04695e+07	9.22482e+06	1.08186e+07	8.81053e+06	9.71714e+06	16226289	1.70956e+07	1.25683e+07	2.88039e+07	2.32959e+07	9.76122e+06	6.36262e+07	1.95809e+07	1.14691e+07	1.18269e+07	8.34868e+06	8.994e+06	1.30443e+07	1.04506e+07	1.09356e+07	1.13551e+07	9.70284e+06	1.72224e+07	1.94317e+07	9.06061e+06	1.02876e+07	1.26913e+07	9.49951e+06	20426949	2.41843e+07	1.50315e+07	4.49597e+07	7.80541e+06	1.11748e+07	1.13137e+07	1.05258e+07	4.50153e+07	1.11407e+07	2.69245e+07	7.35296e+06	1.04054e+07
138+	112.064	113.071	1.07	9.20271e+06	8.95689e+06	8.15879e+06	9.05153e+06	8.3987e+06	7.50781e+06	8.58889e+06	6.05767e+06	8.10551e+06	8.8731e+06	1.36028e+07	6.21109e+06	5.64121e+06	6.20683e+06	4.43191e+06	7.1301e+06	7.52634e+06	5.5399e+06	8.14597e+06	1.02892e+07	6.50159e+06	6.8504e+06	7.59835e+06	7.27282e+06	7.56755e+06	8.05831e+06	4.83072e+06	5.18886e+06	6.92176e+06	6.46993e+06	4.74865e+06	7.11248e+06	6.30288e+06	5.93176e+06	4.84386e+06	8.22807e+06	6.80506e+06	5.09711e+06	9.56572e+07	7.77681e+06	6.70191e+06	7.10263e+06	9.95573e+06	6527316	6.03173e+06	1.07245e+07
139+	112.1	113.108	0.89	1.6831e+06	5.40535e+06	1.03103e+06	1.08703e+06	1.02546e+06	1.1706e+06	1.23579e+06	1.60351e+06	1.14158e+08	3.90991e+07	962394	1.43972e+06	2.75868e+06	1.03702e+06	1.96464e+06	1.17252e+06	2.6981e+06	1.01501e+06	3.14778e+06	3.94427e+06	1.34342e+06	1.81533e+06	3.21001e+06	4.41416e+06	2.72762e+06	1.39975e+06	7.70342e+06	1.12318e+06	3249852	1.94269e+06	1.34853e+06	1.25618e+06	1.7914e+06	3.0969e+06	5.18286e+06	1.14655e+06	1.19148e+06	876165	4.17296e+06	1.93953e+06	899157	1.71347e+06	1.70979e+06	1.06908e+06	6.83646e+07	1.80547e+06
140+	112.1	113.108	1.58	3.25102e+06	6.25635e+06	1.49982e+06	1.5255e+06	1.77301e+06	1.87177e+06	1.92543e+06	2.21516e+06	1.17605e+08	4.09855e+07	1.82787e+06	2.19265e+06	3.39448e+06	1.75866e+06	2.35438e+06	2.08371e+06	3.89546e+06	1.60041e+06	4.19504e+06	4.95766e+06	2.25309e+06	2.81878e+06	3.86533e+06	5.54347e+06	3.60076e+06	2.11348e+06	8.60969e+06	1.61399e+06	4.07566e+06	2.88437e+06	2.01748e+06	2.26651e+06	2.49872e+06	4.01904e+06	5.57963e+06	1.91858e+06	1.96308e+06	1.43563e+06	5.92031e+06	2.81551e+06	1.681e+06	2.48492e+06	2.8324e+06	1.66462e+06	6.98041e+07	3.03024e+06
141+	112.1	113.108	2.04	1.50048e+06	5.22267e+06	714634	692754	766258	889232	908924	1.27834e+06	1.15353e+08	3.93226e+07	701668	1.11799e+06	2.41837e+06	677464	1.52085e+06	1.01041e+06	1.44207e+06	726358	3.09704e+06	3.75433e+06	1.11141e+06	1.63883e+06	3.00712e+06	4.22869e+06	2.47735e+06	1.088e+06	7.64027e+06	744459	3.10608e+06	1.79463e+06	847388	898480	1.68337e+06	2.84217e+06	4.76376e+06	858541	927933	480284	4.53762e+06	1.74901e+06	534677	1.37781e+06	1.49665e+06	667374	6.88823e+07	1.70635e+06
142+	112.113	113.12	3.21	0	25372.5	0	47532.8	11307.5	0	0	163483	0	0	0	0	0	0	0	0	0	0	2.16496e+06	0	0	1388.99	0	0	68858.5	80676	0	0	0	87048.9	0	0	0	0	0	9352.21	0	0	0	418637	0	0	0	0	0	0
143+	112.994	114.001	2.44	0	50667.6	0	5112.72	0	0	0	0	0	0	0	0	0	0	0	0	961.97	0	0	0	0	4.2842e+06	0	0	0	0	0	0	0	0	0	0	0	0	0	0	0	5.01489e+06	0	0	0	0	0	0	10304.9	0
144+	113.018	309.093	1.08	0	5848.59	21511.5	102163	0	74429.6	0	0	0	0	0	0	5661.12	0	0	247638	49377.2	0	33731.2	12072.7	0	0	67144.2	0	7728.82	25165.7	0	0	10596.9	0	0	17395.4	5879.69	0	230371	12531.6	0	58616.8	14426.8	0	1.29192e+06	401610	61557.3	0	0	103186
145+	113.021	114.028	1.55	29564.2	120192	0	15266.8	0	1380.61	2350.2	14260.4	5735.81	10120.6	5362.48	18863.9	47503.4	1.56526e+06	476193	11651.9	914245	433922	7574.27	9908.05	51346	39664.8	6319.85	119284	45044.6	10731.5	27572.3	215475	24671.2	661.91	96256.4	52309.1	11936.6	776117	309201	533404	19551	1859.97	14048.1	0	14750	871679	2877.88	5322.08	4609.96	29066.3
146+	113.031	114.038	1.15	4255.98	473173	598906	100927	797261	1.26117e+06	1.10502e+06	2.03103e+06	3703.43	3285.45	377779	451307	443267	393756	191257	1.50641e+06	713689	279736	821625	290792	13073.7	110678	725415	2.12012e+06	1.94867e+06	139080	555106	674261	1.00356e+06	210213	4559.72	319507	397513	268246	123514	2.87389e+06	47096.4	0	821278	1.44334e+06	7431.84	414959	687951	84718	46055.9	106044
147+	113.03	114.037	12.89	0	0	0	0	0	3951.64	950.43	7800.3	0	0	934.06	966.04	1258.92	1452.59	0	1218.05	579.41	0	3545.71	0	0	725905	3864.92	8273.99	4955.29	0	944.28	0	3860.22	0	0	2036.88	857.56	1004.77	0	2903	0	3.20814e+06	973.86	2835.66	0	0	1108.6	0	0	1402.7
148+	113.048	137.071	1.33	481091	2.03007e+07	4.7992e+06	1.38168e+06	1.60401e+07	6.32898e+06	810187	1.21507e+06	2.7764e+06	3.38158e+07	5.71111e+06	289431	8.0061e+06	3.35328e+07	1.0171e+07	3.96996e+06	1.94291e+08	1.92206e+08	852825	5.01538e+06	1.82932e+07	2.93606e+07	6.16119e+06	3.03103e+06	3.98655e+06	3.8162e+06	1.55696e+07	1.91869e+08	4.80462e+06	4.77242e+06	5.37984e+06	3.3767e+06	3.92852e+06	6.0892e+06	2.13662e+07	3.00499e+06	1.32513e+06	8.17076e+07	3.56305e+07	1.93254e+06	2.12601e+06	1.65707e+07	1.44157e+06	76057.1	4.8771e+07	4.45411e+06
149+	113.059	114.067	1.1	1.15004e+06	2.5793e+07	654028	4.57854e+06	7.66814e+06	1.56874e+06	7.01999e+06	8.04665e+07	1.92584e+06	7.05512e+06	889547	3.08617e+06	1.55057e+06	4.84346e+07	2.21064e+07	1.37492e+06	9.96147e+07	2.42786e+08	2.95243e+06	7.80431e+06	1.47446e+07	1.96193e+07	1.57593e+06	994388	6.67032e+07	1.55336e+06	1.1262e+07	1.61524e+08	2.93189e+06	1.7623e+06	2.35245e+06	5.91868e+06	786130	2.42857e+07	11023824	1.86131e+06	1.99727e+08	6.03342e+07	2.97436e+07	1.25021e+06	9.96952e+06	2.6122e+07	2.02934e+06	7.29995e+07	7.53983e+06	1.32736e+07
150+	113.059	114.067	10.21	461249	204574	362230	9722.27	561904	281881	444555	672787	385134	463523	237959	426625	467922	463244	361920	255137	929168	4.92391e+06	549181	143218	403332	504390	581943	351568	595434	0	485649	1.16382e+06	448383	525308	335912	521412	331527	622169	329743	556527	1.08821e+06	688119	516343	590792	534072	660333	580881	643023	290514	400160
151+	113.066	114.073	0.96	34738.2	55171.2	15843.1	34791.1	66693.4	35431.5	18324.4	36772.2	8878.41	15936.5	12665.1	68645.5	91982.9	22007.5	47696.4	78709.4	260050	5444.19	64652.2	11801	11737.4	13342.3	28871.1	106481	43299.5	44415.2	5023.93	8815.08	50312.2	36363.6	2.66777e+06	687974	24652.3	23370	1.60543e+06	52444.1	24089.8	479111	364501	49171.1	16292.8	60894.3	13511	48753.8	15101.7	26875.5
152+	113.085	146.118	1.11	2.59564e+07	4.46009e+08	9.34466e+08	1.54631e+08	1.63018e+08	2.18856e+08	2.24354e+08	2.45252e+09	1.75277e+07	1.54476e+07	2.76021e+08	6.3212e+08	7.49791e+08	1.50382e+07	9.70456e+06	1.00653e+09	3.74188e+07	1.00829e+07	6.3723e+08	7.19765e+07	1.70999e+08	3.36841e+07	1.60476e+08	1.10316e+08	6.91829e+08	5.48816e+08	15810327	1.64777e+07	4.09899e+08	1.12427e+08	1.77837e+07	2.0758e+07	8.09706e+08	3.51473e+08	2.16779e+08	3.55737e+08	3.40647e+08	1.11996e+07	9.45217e+07	2.02508e+08	9.85878e+06	1.42823e+07	1.74472e+08	3.95743e+08	1.02552e+07	1.43581e+07
153+	113.084	114.092	2.06	1.9197e+07	2.3421e+07	2.02941e+07	1.64438e+07	1.72867e+07	1.48891e+07	1.71885e+07	2.07647e+07	1.91213e+07	1.94434e+07	1.52588e+07	2.21616e+07	3.03176e+07	1.70155e+07	1.90396e+07	1.60811e+07	1.9642e+07	1.52634e+07	2.78386e+07	1.93163e+07	1.67318e+07	1.81972e+07	2.27288e+07	4.64804e+07	2.59333e+07	1.58953e+07	4.70697e+07	1.525e+07	2.92827e+07	1.91577e+07	1.3162e+07	1.72892e+07	2.03992e+07	29593348	36302620	1.81298e+07	2.00842e+07	1.50199e+07	3.03054e+07	2.07311e+07	1.69539e+07	2.17382e+07	1.76514e+07	1.7252e+07	1.50947e+07	2.03031e+07
155+	113.096	131.129	0.91	11077	850408	1.48214e+06	12759.6	386835	179961	5931.59	548310	60844.3	324178	0	418185	8234.84	0	2.38995e+06	10922.3	0	595081	948064	289803	394879	1.05236e+07	255117	4.01807e+06	808306	838644	81566	39396.3	2.08359e+06	112772	0	0	7873.64	4.76849e+06	2.83199e+06	1.80954e+06	114742	9688.08	38146.6	297739	0	1.58091e+06	497741	4.99224e+06	0	91553
156+	113.121	131.154	0.94	0	30415.9	7226.54	0	30481.5	0	0	424624	0	0	0	0	0	0	5425.4	0	0	0	0	0	7581.72	0	59227.7	17759.7	41041.6	6.33086e+06	0	0	139755	30246.1	0	0	260220	0	0	20466	0	0	5747.55	11823.3	0	60292.4	6839.98	0	0	4155.76
157+	113.885	114.893	1.01	0	81854.4	1.25103e+06	1.17376e+06	4.02469e+06	6.18837e+06	1.37802e+06	1.30129e+06	0	0	2.3735e+06	1.17331e+06	914012	0	0	4.59651e+06	2.63385e+06	0	2.83045e+06	5.34566e+06	2.26691e+06	5616426	1.98391e+06	2.06868e+06	2.38145e+06	595163	0	0	1.43494e+06	2.67915e+06	3.49622e+06	1.49096e+06	1.33706e+06	0	0	836326	1.14908e+06	521030	0	3.93919e+06	57864.6	0	3.76244e+06	713376	0	0
158+	113.981	328.897	0.9	171622	2.3502e+06	9.84963e+06	529504	439011	1.49787e+06	1.30067e+06	993870	424512	2.14682e+06	2.33075e+06	2.75686e+06	3.16751e+06	30718.4	58430.9	3.49063e+06	1.06856e+06	36153.3	4.57243e+06	987912	145655	265742	2.88686e+06	103174	5.20893e+06	2.21081e+06	0	296471	8.14209e+06	1.44782e+06	711491	2.47856e+06	6.87643e+06	0	1.98532e+06	1.40293e+06	9.0226e+06	273362	197032	1.61291e+06	361822	1.40732e+06	260145	882342	795077	12553
159+	113.99	352.063	1.24	314.07	2.10162e+06	0	0	0	0	0	0	731501	126487	0	10896.1	0	6.9204e+06	68199.6	0	7.87736e+06	1649.04	4157.32	0	10257	0	0	567439	7824.92	0	3.97257e+06	25963.1	0	0	1.45614e+06	68517.5	0	4.72887e+06	129028	0	0	9.88662e+07	9467.04	0	2.8902e+06	0	0	0	4.0336e+06	5104
160+	114.029	115.037	1.03	266785	2.11761e+06	12823	80146.3	59980.6	31351.4	183936	431934	30995.7	23898.5	42641.4	48092.6	20509.8	4.00152e+06	13663.6	41338.1	153105	6.84082e+06	14464.7	129511	202011	149122	39162.3	34422.7	138118	45289.1	4705.42	9213.85	14787.9	13119.2	653141	1.13179e+07	74273.2	91834.5	37455.1	193556	35601.6	278401	21466	46711.5	4.14156e+08	7428.08	78892.2	42145.3	47271.2	12447.1
161+	114.032	115.039	0.9	8.12228e+06	1.18683e+07	1.07771e+07	1.41316e+07	1.93081e+07	1.36544e+07	1.00476e+07	1.1489e+07	6.44907e+06	6.91947e+06	1.21176e+07	1.09249e+07	1.34809e+07	9.38582e+06	9.65409e+06	7.78092e+06	7.38652e+06	8.98614e+06	1.24284e+07	7.99181e+06	6.79809e+06	7.19418e+06	2.20128e+07	8.68867e+06	1.30934e+07	1.02653e+07	8.56856e+06	9.05175e+06	1.89776e+07	1.10213e+07	8.29137e+06	9.59863e+06	1.41525e+07	7.0072e+06	1.03926e+07	2.12634e+07	1.2261e+07	6.29321e+06	1.4255e+07	1.25586e+07	6.18753e+06	13982258	1.09511e+07	9.68735e+06	6.59866e+06	1.15405e+07
162+	114.032	115.039	1.9	8.24166e+06	1.19228e+07	1.07284e+07	1.42247e+07	1.9376e+07	1.36859e+07	1.00347e+07	1.15296e+07	6.47767e+06	6.97565e+06	1.20935e+07	1.10211e+07	1.37533e+07	9.36387e+06	9.57702e+06	7.90418e+06	7.37532e+06	9.07673e+06	1.24516e+07	7.99062e+06	6.89769e+06	7.27311e+06	2.23707e+07	8.65249e+06	1.31287e+07	1.03422e+07	8.73665e+06	9.07536e+06	1.90408e+07	1.09927e+07	8.22647e+06	9.51713e+06	1.45882e+07	7.02358e+06	1.02822e+07	2.14126e+07	1.24895e+07	6.29578e+06	1.41761e+07	1.28036e+07	6.10001e+06	1.40081e+07	1.09539e+07	9.88401e+06	6.5526e+06	1.16519e+07
163+	114.032	115.039	2.5	1.03747e+06	1.81395e+06	1.37843e+06	2.25861e+06	3.52799e+06	3.42012e+06	1.40103e+06	1.83532e+06	858003	958956	1.5983e+06	1.03656e+06	2.0205e+06	1.06883e+06	967480	943824	932831	1.06344e+06	2.7812e+06	1.01483e+06	872942	859912	3.64092e+06	1.21805e+06	3.20696e+06	1.02642e+06	1.03514e+06	1.00885e+06	4.12375e+06	1.63023e+06	723036	932413	4.18437e+06	871695	920234	7.04871e+06	2.54623e+06	720654	1.15068e+06	2.07152e+06	823900	1.29654e+06	1.5276e+06	1.30644e+06	821092	1.00297e+06
164+	114.032	115.039	4.6	3.24583e+06	2.0111e+06	1.35626e+06	1.11552e+06	2.2108e+06	1.89878e+06	2.21748e+06	1.75468e+06	2.48001e+06	2.57393e+06	2.36183e+06	3.17198e+06	2.59324e+06	2.85828e+06	1.03896e+06	4.22481e+06	2.59237e+06	1.48443e+06	1.82844e+06	2.01899e+06	1.79566e+06	1.93847e+06	1.92487e+06	3.11461e+06	1.78041e+06	1.43215e+06	1.7917e+06	1.16355e+06	1.85351e+06	2.16398e+06	2.56676e+06	2.81724e+06	1.89948e+06	2.56928e+06	1.08868e+06	1.70115e+06	4.65174e+06	2.12265e+06	1.19894e+06	2.27735e+06	2.39487e+06	2.01413e+06	2.23232e+06	2.84989e+06	1.45116e+06	2.59664e+06
165+	114.043	156.077	1.26	390469	4.08651e+07	3.94124e+07	3.23032e+06	1.7584e+07	9.48004e+06	4.01705e+07	4.3879e+07	2.28375e+07	1.66179e+06	1.27057e+07	8.36509e+07	1.16501e+07	9.59671e+07	2.19779e+07	1.79685e+07	3.96892e+07	5.9077e+07	1.87721e+07	5.59832e+06	2.10207e+07	9.96195e+06	1.3261e+07	1.00876e+07	2.84076e+07	1.23317e+07	1.01454e+08	10023269	1.90314e+07	1.27208e+07	6.15246e+06	6.74646e+06	2.04741e+07	3.97667e+08	1.29036e+08	2.86243e+07	8.71804e+06	2.17552e+08	2.85785e+07	2.92356e+07	4.75314e+07	6.34971e+07	9.75954e+06	2.05817e+08	8.60062e+06	1.85218e+06
166+	114.047	132.081	3.18	5869	2.59843e+06	2.67e+06	247647	1.50869e+06	1.01369e+06	842358	2.16523e+06	5.88602e+06	27481.3	2.69025e+06	4.98198e+06	2.76055e+06	8.81782e+06	1.22191e+06	2.16009e+06	2.52745e+06	1.66757e+06	1.65768e+06	307760	326112	509007	1.01475e+06	1.21438e+06	1.37489e+06	486631	1.01765e+07	2.31383e+06	1.45452e+06	622857	306479	1.05129e+06	1.26594e+06	2.82222e+07	1.42171e+06	3.53048e+06	1.09419e+06	8.17313e+06	484729	2.76875e+06	548632	3.78699e+06	761385	1.0779e+07	1.6575e+06	53917.3
167+	114.047	115.055	8.39	2.40438e+06	902151	1.68697e+06	11883.8	3.00261e+06	3.02107e+06	1.81489e+06	2.32848e+06	1.88194e+06	1.6659e+06	3.45662e+06	2.38098e+06	2.49909e+06	7.35948e+06	1.62582e+06	3.77418e+06	1.95946e+06	2.50394e+06	1.97832e+06	143402	2.56528e+06	3.91116e+06	2.77719e+06	2.00155e+06	2.39771e+06	75333.3	4.77959e+06	2.55252e+06	2.17134e+06	4.43524e+06	3.83195e+06	2.08685e+06	7.51277e+06	2.59542e+06	4.96805e+06	2.7523e+06	2.01037e+06	7.60062e+06	3.57044e+06	2.64483e+06	3.59498e+06	2.09499e+06	2.1978e+06	3.50962e+06	1.30487e+07	2.57869e+06
168+	114.047	115.055	14.86	710610	97355.2	348699	12674.8	621643	719857	466832	846992	434579	394636	756788	566511	3.23053e+06	763543	759589	1.29753e+06	432567	223784	610834	6245.48	855435	1.04232e+06	573067	3.10977e+06	772701	0	1.21883e+06	113987	383325	827058	838631	673441	2.40465e+06	621346	246041	661617	1.03578e+06	1.31781e+06	1.03455e+06	622623	617079	680199	498291	2.84561e+06	1.65747e+06	246710
169+	114.056	115.064	0.97	1980.72	68256.8	0	0	6808.74	0	1593.92	533110	0	9737.32	0	0	0	230946	44211.2	0	613799	2.33328e+06	0	3046.76	61704.6	54733.6	26522.4	0	410778	0	10784.2	1.18066e+06	0	0	12560.2	17082.4	0	0	15826.1	1416.43	1.97691e+06	249060	81579.5	0	51976.7	104006	0	253796	0	54728.9
170+	114.063	229.129	0.98	4633.72	7.05487e+06	1.90083e+06	1.41779e+06	563789	2.37269e+06	8.39149e+07	1.11718e+07	0	0	39781.4	4.20529e+07	6.81716e+07	0	144037	2.82911e+06	480938	0	1.78675e+07	1.93017e+06	0	0	1831222	1.24414e+07	5.60651e+06	3.48285e+06	0	0	1.34111e+07	5.43853e+06	4999.06	25327	6.97383e+06	0	1.69141e+06	1.68459e+06	8.57769e+06	985083	6.0083e+06	3.25149e+07	240111	137648	194321	4.34392e+07	0	53001.3
171+	114.068	115.076	3.03	1.44194e+07	1.53601e+07	1.92464e+07	2.43326e+07	1.2482e+08	1.32021e+07	1.21279e+07	1.25429e+07	1.20209e+07	1.23139e+07	2.04009e+07	1.33771e+07	11757836	1.31411e+07	7.7136e+06	9.99083e+06	1.4041e+07	1.02939e+07	1.23665e+07	1.58563e+07	9.96801e+06	1.02893e+07	1.71775e+07	1.33907e+07	1.32316e+07	1.60255e+07	9.58057e+06	9.31727e+06	2.11096e+07	1.13124e+07	9.70522e+06	1.24682e+07	1.05839e+07	1.15028e+07	7.15469e+06	1.86287e+07	1.75207e+07	1.07975e+07	9.25098e+06	1.224e+07	1.23707e+07	1.1543e+07	2.16923e+07	1.36284e+07	9.11311e+06	1.36742e+07
172+	114.068	115.076	3.67	3.58068e+06	5.16194e+06	8.84985e+06	1.11286e+07	6.4137e+07	4.32768e+06	2.96927e+06	3.72343e+06	3.0319e+06	3.31702e+06	6.83657e+06	3.36144e+06	3.54844e+06	3.14228e+06	2.09434e+06	2.81008e+06	3.93084e+06	3.81941e+06	3.70096e+06	5.47545e+06	2.82742e+06	2.83157e+06	4.05549e+06	3.51866e+06	4.20973e+06	6.2898e+06	2.75111e+06	3.40664e+06	7.1735e+06	3.37442e+06	2.56396e+06	3.21559e+06	2.93509e+06	2.86819e+06	1.98404e+06	5.8605e+06	3.64582e+06	2.72275e+06	2.64173e+06	3.35159e+06	3.01094e+06	3.46381e+06	8.54414e+06	3.2616e+06	2.00792e+06	3.73686e+06
173+	114.068	115.076	4.61	1.91212e+06	1.69672e+06	1.13546e+06	1.4399e+06	3.6649e+06	2.52857e+06	1.76028e+06	1.30963e+06	1.67139e+06	1.60286e+06	5.13248e+06	1.45638e+06	1.43855e+06	1.73399e+06	358562	1.28011e+06	1.80413e+06	690441	2.19727e+06	1.59335e+06	1.15811e+06	1.24438e+06	3.12774e+06	1.74626e+06	1.85558e+06	3.6416e+06	744328	540606	2.13461e+06	1.9237e+06	1.56296e+06	1.72155e+06	1.71293e+06	1.72403e+06	534597	3.81082e+06	1.7351e+06	1.33248e+06	464119	2.10625e+06	1.69856e+06	1.04781e+06	2.00752e+06	1.83846e+06	1.07282e+06	1.70527e+06
174+	114.08	147.113	1	493096	7.37828e+07	1.42799e+08	2.49361e+07	2.72493e+07	3.29404e+07	1.48622e+08	1.29286e+08	3.71738e+07	484522	2.40804e+07	2.01189e+08	8.30542e+07	1.25255e+08	1.41423e+07	7.2015e+07	1.01331e+07	998221	7.41287e+07	3.517e+06	3.05049e+06	5.39193e+06	5.37684e+07	2.67845e+07	3.36401e+07	3.27761e+07	1.18704e+08	1.58956e+07	7.46514e+07	2.05984e+07	4.47701e+06	1.32526e+07	6.49288e+07	3.67921e+08	3.11081e+08	1.38289e+08	5.11206e+07	3.62879e+08	4.00102e+07	1.14776e+08	8.24267e+07	3.00706e+07	3.35906e+07	2.2363e+07	6.66587e+06	2.41511e+06
175+	114.08	115.087	1.56	122407	3.79103e+06	4.81459e+06	1.50525e+06	818731	1.7561e+06	9.42295e+06	1.13512e+07	395065	78066.1	1.44213e+06	2.42121e+06	1.15528e+07	7.74117e+06	2.42217e+06	2.64276e+06	2.59123e+06	3.59159e+06	8.80271e+06	1.80654e+06	253388	238190	5.1421e+06	5.65392e+06	5.84181e+06	2.32737e+06	1.2305e+06	4.06078e+06	3.369e+06	4.04798e+06	276481	918868	2.73285e+06	9.42829e+06	2.53055e+06	5.21052e+06	1.41713e+06	1.87677e+06	2.79874e+06	2.10658e+06	1.74995e+07	5.81232e+06	4.44487e+06	3.89294e+06	96224	211029
176+	114.088	273.144	1.06	2276.08	1.00189e+07	7.46546e+07	8.46655e+06	1.25145e+07	1.22439e+07	9.69626e+06	8.54823e+06	10510.9	77157.6	1.72799e+07	5.89651e+06	1.9152e+07	38666.7	1.91085e+06	9.43991e+06	616112	153093	7.92841e+06	6.66542e+06	23056.3	2.14715e+06	1.69575e+07	805400	7.1507e+06	2.01137e+07	10453.3	269307	2.58742e+07	1.8497e+07	3.34911e+06	2.78279e+06	3.53571e+07	1986.32	9.44916e+06	1.32633e+07	7.17974e+06	1.2328e+06	8.4789e+06	1.27641e+07	1.19901e+07	311364	5.6042e+06	5.09583e+06	40498.3	1.0634e+06
177+	228.975	115.495	0.93	671.13	248606	1.3375e+06	113604	14619.1	172495	179180	103556	20892	114729	182554	400807	522776	0	11376.9	213405	129975	0	714704	95969.9	0	0	446444	11670.6	671685	137319	7939.31	5186.49	654112	56835.7	23087.3	217700	136262	18653.3	229728	225861	669695	76140.5	0	132736	74636.7	176366	18928.1	145650	25086.7	31509.4
178+	115.027	157.061	1	383477	5.67547e+07	531708	1.2882e+06	2.083e+06	1.19411e+06	6.35003e+06	988429	501219	1.42474e+06	628359	3.52725e+07	1.04938e+06	2.09431e+06	1.71616e+07	382807	7.09881e+06	1.77399e+07	6.62235e+06	1.52343e+06	1.58049e+07	2.13246e+06	2.58548e+06	632915	5.20389e+06	2.8822e+06	773317	7.76798e+06	1.52292e+06	1.99384e+06	1.80741e+06	178905	1.69257e+06	3.29587e+06	2.72593e+07	1.98768e+06	530952	2.88605e+07	1.59502e+08	1.72414e+06	77126.9	2.36235e+08	879249	8.18933e+06	925812	1.01165e+07
179+	230.083	116.049	0.9	68739.8	186168	768458	18657	61121.4	9719.31	365066	11656.8	161267	308813	0	225912	217944	57868.2	9689.41	149333	20653.1	0	250427	8455.51	30453	6398.2	72396.1	13085.5	64618.4	195723	14165.9	48558.3	109674	52784.1	11286	79149	198297	7539.85	547769	33344.3	688571	23383.3	5173.14	146593	91437.2	244811	14574.1	19093.6	90623.1	0
180+	115.046	231.097	1.31	1875.34	9.71205e+06	8.24508e+06	5.47645e+06	5.76688e+06	7.18418e+06	6.49698e+06	2.25627e+07	7.23135e+06	470028	1.44205e+07	2.29955e+07	6.02063e+06	2.03341e+07	5.90751e+06	8.33743e+06	996880	7.79077e+06	9.03045e+06	2.0348e+06	479788	764001	1.432e+07	3.02263e+06	1.0753e+07	4.99323e+06	7.48704e+06	7.17256e+06	3.52966e+07	4.88182e+06	187624	4.31983e+06	9.35262e+06	4.63454e+07	5.19239e+06	1.31291e+07	4.04251e+06	6.63878e+07	3.41437e+06	3.28599e+07	3.8798e+06	4.53857e+06	2.88858e+06	4.95756e+06	4.29758e+06	1.96177e+06
181+	115.058	116.065	1.15	0	0	0	0	0	0	0	0	0	0	0	0	0	0	0	0	0	0	0	0	16452.3	0	0	0	0	0	0	0	0	0	0	0	0	0	0	0	0	0	0	0	0	121639	0	0	0	0
182+	115.064	116.071	0.9	1.98346e+07	1.94171e+08	2.02609e+08	7.19632e+07	1.39033e+08	5.9025e+07	7.03689e+07	1.2864e+08	6.23021e+07	3.39772e+07	1.28283e+08	2.41306e+08	1.4924e+08	6.26675e+08	8.08463e+07	1.16549e+08	9.74197e+08	2.80267e+08	1.24504e+08	5.94419e+07	2.97365e+07	5.71192e+07	1.2759e+08	3.10969e+08	1.37737e+08	1.07403e+08	2.5703e+08	3.57024e+08	8.99572e+07	1.23226e+08	2.8704e+07	3.67845e+07	1.25503e+08	8.46297e+08	4.80752e+08	2.53897e+08	5.81082e+07	7.27001e+08	3.15875e+07	1.87591e+08	9.86476e+08	2.26683e+08	1.3406e+08	4.85563e+07	2.86083e+07	1.90879e+07
183+	115.064	133.097	0.92	401764	7.41915e+06	2.15891e+06	1.18992e+06	346641	2.24607e+06	3.60169e+07	2.29544e+07	1.84814e+06	123131	1.18088e+06	1.3467e+06	2.79609e+07	2.7767e+07	3.90395e+06	1.92026e+06	3.82636e+06	1.8313e+06	9.20638e+06	247207	153605	325604	4.22631e+06	1.50239e+06	1.79107e+07	1.32365e+06	2.49517e+06	9.1313e+06	7.12494e+06	2.90798e+06	611271	4.54313e+06	3.95726e+06	2.2775e+07	4.90337e+06	1.73537e+07	1.41008e+06	3.97051e+06	4.32783e+06	1.74588e+06	8.33919e+07	1.72002e+07	656005	6.14835e+06	318076	197061
184+	115.064	133.097	0.93	391404	7.46298e+06	2.14466e+06	1.17447e+06	335423	2.24594e+06	3.63033e+07	2.29388e+07	1.8447e+06	109252	1.17224e+06	1.34545e+06	2.82097e+07	2.7738e+07	3.89503e+06	1.92255e+06	3.79818e+06	1.8426e+06	9.24404e+06	230924	147076	319378	4.23719e+06	1.48468e+06	1.80427e+07	1.30828e+06	2.50184e+06	9.18061e+06	7.20874e+06	2.89865e+06	607589	4.56461e+06	3.94114e+06	2.29482e+07	4.9175e+06	1.74569e+07	1.39277e+06	3.97092e+06	4.3348e+06	1.7478e+06	8.39274e+07	1.7319e+07	642582	6.14166e+06	314195	182961
185+	115.064	133.097	0.93	711519	8.22771e+06	2.44841e+06	1.49122e+06	1.09441e+06	3.95178e+06	3.78762e+07	2.4827e+07	2.22426e+06	328353	1.69087e+06	1.52534e+06	2.95798e+07	2.88365e+07	4.07616e+06	2.09574e+06	4.12932e+06	1.99216e+06	9.92915e+06	536630	256456	485758	8.96122e+06	1.71006e+06	1.98479e+07	1.92963e+06	2.64852e+06	9.61361e+06	8.39039e+06	3.11812e+06	747339	4.98468e+06	4.2296e+06	2.39662e+07	5.09822e+06	1.85051e+07	1.5874e+06	4.22607e+06	4.52299e+06	3.66437e+06	8.63111e+07	1.82398e+07	4.3629e+06	6.48128e+06	423471	423488
186+	115.064	133.097	0.94	434745	7.58045e+06	2.18824e+06	1.21839e+06	372422	2.30995e+06	3.68103e+07	2.3378e+07	1.88229e+06	134337	1.19604e+06	1.37531e+06	2.87001e+07	2.81782e+07	3.95394e+06	1.97536e+06	3.89317e+06	1.88322e+06	9.42122e+06	257842	160340	338938	4.30479e+06	1.51623e+06	1.86533e+07	1.33293e+06	2.5331e+06	9.30324e+06	7.38598e+06	2.95984e+06	637700	4.66344e+06	4.09215e+06	2.33438e+07	5.00035e+06	1.76583e+07	1.41857e+06	4.05987e+06	4.38229e+06	1.79678e+06	8.47899e+07	1.75715e+07	675257	6.25288e+06	327976	213837
187+	115.064	116.071	0.96	4.71237e+06	1.66498e+08	1.74089e+08	5.54034e+07	1.17134e+08	3.33153e+07	5.06376e+07	96141080	4.46618e+07	1.98738e+07	1.08521e+08	2.09911e+08	1.26586e+08	5.88241e+08	6.54756e+07	8.31755e+07	9.22942e+08	2.55475e+08	1.02638e+08	3.39646e+07	1.61665e+07	4.18476e+07	9.41879e+07	2.89045e+08	1.17124e+08	8.47151e+07	2.26557e+08	3.25625e+08	5.97934e+07	4.11911e+07	1.72054e+07	2.29458e+07	6.09019e+07	7.91851e+08	4.37097e+08	2.16058e+08	4.13253e+07	6.86045e+08	1.86107e+07	1.4489e+08	9.17493e+08	2.03604e+08	1.13571e+08	3.19164e+07	1.35652e+07	6.36409e+06
188+	115.064	116.071	0.96	4.91878e+06	1.68151e+08	1.75128e+08	5.57863e+07	1.18058e+08	3.37819e+07	5.17221e+07	9.79752e+07	4.53748e+07	2.01179e+07	1.09285e+08	2.12434e+08	1.2795e+08	5.89919e+08	6.60462e+07	8.50008e+07	9.26234e+08	2.57506e+08	1.04014e+08	3.42647e+07	1.64942e+07	4.25475e+07	9.62124e+07	2.91177e+08	1.17513e+08	8.56972e+07	2.29169e+08	3.28592e+08	6.0811e+07	4.26709e+07	1.7645e+07	2.33793e+07	6.26031e+07	7.97974e+08	4.41342e+08	2.17998e+08	4.20418e+07	690633914	1.89539e+07	1.46308e+08	9.2277e+08	2.0473e+08	1.13995e+08	3.27158e+07	1.37336e+07	6.51234e+06
189+	115.064	116.071	0.96	4.32582e+06	1.64395e+08	1.7106e+08	5.4445e+07	1.15803e+08	3.24275e+07	4.9956e+07	9.46523e+07	4.35573e+07	1.92122e+07	1.0671e+08	2.06469e+08	1.2464e+08	5.84916e+08	6.43945e+07	8.1869e+07	9.18686e+08	2.52756e+08	1.017e+08	3.34496e+07	1.54108e+07	4.09485e+07	9.03809e+07	2.86093e+08	1.1556e+08	8.34114e+07	2.23193e+08	3.23218e+08	5.82966e+07	4.01647e+07	1.65431e+07	2.23473e+07	5.95863e+07	7.84035e+08	4.33506e+08	2.13335e+08	4.01549e+07	6.81407e+08	1.81952e+07	1.42786e+08	9.10432e+08	2.01324e+08	1.12056e+08	3.11517e+07	1.30163e+07	5.96481e+06
190+	115.064	116.071	0.96	2.92465e+07	2.10727e+08	2.2822e+08	81742665	1.52195e+08	7.14621e+07	8.43022e+07	1.64141e+08	7.54579e+07	4.48845e+07	1.3934e+08	2.70187e+08	1.64734e+08	6.44776e+08	9.98611e+07	1.32107e+08	9.90843e+08	2.93065e+08	1.41591e+08	7.02706e+07	3.87281e+07	6.57105e+07	1.44906e+08	3.2402e+08	1.52834e+08	1.17887e+08	2.68423e+08	3.76756e+08	1.05453e+08	1.39414e+08	3.60743e+07	5.07244e+07	1.44681e+08	8.91177e+08	5.16987e+08	2.69116e+08	7.11125e+07	7.53445e+08	4.9193e+07	2.07284e+08	1.00486e+09	2.42074e+08	1.45893e+08	6.07898e+07	3.72382e+07	2.82953e+07
191+	115.064	116.071	0.97	1.65516e+07	1.89928e+08	1.98014e+08	6.85227e+07	1.35112e+08	5.5593e+07	6.61768e+07	1.2372e+08	5.85361e+07	3.01836e+07	1.25129e+08	2.36522e+08	1.4495e+08	6.21108e+08	7.75609e+07	1.12814e+08	9.68235e+08	2.76392e+08	1.20397e+08	5.56787e+07	2.68033e+07	5.4043e+07	1.22452e+08	3.06766e+08	1.33546e+08	1.03758e+08	2.52764e+08	3.52819e+08	8.55869e+07	1.18098e+08	2.59784e+07	3.32373e+07	1.20261e+08	8.38674e+08	4.75225e+08	2.4933e+08	5.46082e+07	7.21378e+08	2.84282e+07	1.83238e+08	9.79808e+08	2.22283e+08	1.3031e+08	4.47575e+07	2.58355e+07	1.58126e+07
192+	115.064	116.071	0.97	4.45844e+07	2.3665e+08	2.95236e+08	9.77648e+07	1.74556e+08	9.86491e+07	1.09757e+08	2.26816e+08	9.42595e+07	6.11122e+07	1.59304e+08	3.22445e+08	1.89486e+08	6.73805e+08	1.23387e+08	1.60222e+08	1.013e+09	3.11784e+08	1.70911e+08	8.67305e+07	5.22868e+07	7.89472e+07	1.70307e+08	3.43037e+08	1.80569e+08	1.36258e+08	2.85545e+08	4.0491e+08	1.33423e+08	1.61664e+08	4.95944e+07	7.62471e+07	1.76283e+08	9.41878e+08	5.51398e+08	2.94804e+08	9.56174e+07	8.44906e+08	7.08806e+07	2.36343e+08	1.02585e+09	2.65579e+08	1.64839e+08	8.29804e+07	5.48892e+07	4.48816e+07
193+	115.064	116.071	0.97	4.14435e+06	1.64096e+08	1.70887e+08	5.4284e+07	1.15654e+08	3.23036e+07	4.95405e+07	9.37577e+07	4.33844e+07	1.90387e+07	1.06574e+08	2.06311e+08	1.24487e+08	5.82785e+08	6.4255e+07	8.07257e+07	9.18535e+08	2.52611e+08	100370105	3.32827e+07	1.5263e+07	4.05142e+07	9.0206e+07	2.85929e+08	1.15407e+08	8.32571e+07	2.23063e+08	3.23079e+08	5.81362e+07	3.88663e+07	1.64193e+07	2.2194e+07	5.94385e+07	7.83889e+08	4.31323e+08	2.13168e+08	3.999e+07	6.79243e+08	1.80435e+07	1.42625e+08	9.1027e+08	2.01157e+08	1.11893e+08	3.05308e+07	1.28905e+07	5.80352e+06
194+	115.064	116.071	0.97	4.22203e+06	1.64519e+08	1.71941e+08	5.4284e+07	1.15654e+08	3.23036e+07	4.97844e+07	9.54218e+07	4.33844e+07	1.90387e+07	1.07099e+08	2.06311e+08	1.24826e+08	5.84743e+08	6.4255e+07	8.17692e+07	9.18535e+08	2.52611e+08	1.02299e+08	3.32827e+07	1.52923e+07	4.08135e+07	9.0206e+07	2.85929e+08	1.15407e+08	8.32571e+07	2.23063e+08	3.23113e+08	5.86279e+07	4.02461e+07	1.66052e+07	2.2194e+07	5.94385e+07	7.83889e+08	4.33376e+08	2.13168e+08	4.05691e+07	6.81244e+08	1.80435e+07	1.43193e+08	9.1027e+08	2.01157e+08	1.11893e+08	3.09807e+07	1.29598e+07	5.80352e+06
195+	115.064	116.071	0.97	3.85671e+06	1.62666e+08	1.68613e+08	5.33945e+07	1.14152e+08	3.16463e+07	4.87938e+07	9.35824e+07	4.24377e+07	1.8264e+07	1.0554e+08	2.0336e+08	1.23067e+08	5.78786e+08	6.29143e+07	8.00595e+07	9.0888e+08	2.49796e+08	1.0022e+08	3.27272e+07	1.48917e+07	4.00937e+07	8.435e+07	2.83309e+08	1.13363e+08	8.10231e+07	2.18608e+08	3.18681e+08	5.79746e+07	3.75674e+07	1.61083e+07	2.17257e+07	5.57127e+07	7.73308e+08	4.28931e+08	2.09392e+08	3.9294e+07	6.74919e+08	1.76345e+07	140762984	9.04084e+08	1.98441e+08	1.099e+08	3.03522e+07	1.23759e+07	5.46727e+06
196+	115.064	116.071	0.97	4.68324e+06	1.67702e+08	1.74948e+08	5.54048e+07	1.16961e+08	3.34372e+07	5.1144e+07	9.7798e+07	4.48832e+07	1.98164e+07	1.09108e+08	2.11614e+08	1.27789e+08	5.89743e+08	6.53254e+07	8.48153e+07	9.26077e+08	2.56732e+08	1.03836e+08	3.4087e+07	1.62836e+07	4.23608e+07	9.50834e+07	2.90103e+08	1.16951e+08	8.50961e+07	2.29025e+08	3.28415e+08	6.06295e+07	4.24941e+07	1.74709e+07	2.29315e+07	6.22842e+07	7.91678e+08	4.41202e+08	2.17099e+08	4.18755e+07	6.8856e+08	1.86905e+07	1.45634e+08	9.21274e+08	2.0342e+08	1.13812e+08	3.25376e+07	1.34945e+07	6.25296e+06
197+	115.064	133.097	0.97	345974	7.41006e+06	2.08934e+06	1.1271e+06	279503	2.21832e+06	3.62553e+07	2.28732e+07	1.79759e+06	58580	1.13249e+06	1.28829e+06	2.81501e+07	2.76887e+07	3.87236e+06	1.89654e+06	3.73554e+06	1.81913e+06	9.19402e+06	177173	112006	293348	4.17719e+06	1.43901e+06	1.79889e+07	1.28082e+06	2.47363e+06	9.15223e+06	7.15622e+06	2.87025e+06	576285	4.51419e+06	3.91447e+06	2.29006e+07	4.89692e+06	1.74054e+07	1.33099e+06	3.9179e+06	4309262	1.6965e+06	8.38771e+07	1.71937e+07	584847	6.08745e+06	287227	130312
198+	115.064	116.071	0.98	4.78333e+06	1.682e+08	1.76058e+08	5.57673e+07	1.17886e+08	3.3852e+07	5.15526e+07	9.7798e+07	4.51875e+07	2.00929e+07	1.0956e+08	2.12252e+08	1.27789e+08	5.92226e+08	6.61371e+07	8.48493e+07	9.29439e+08	2.5736e+08	1.03836e+08	3.43891e+07	1.65454e+07	4.2611e+07	9.6222e+07	2.90994e+08	1.18168e+08	8.64101e+07	2.29025e+08	3.28448e+08	6.06295e+07	4.36747e+07	1.75037e+07	2.32053e+07	6.42295e+07	7.97838e+08	4.41202e+08	2.17829e+08	4.18755e+07	6.90457e+08	1.89499e+07	1.4614e+08	9.22595e+08	2.05143e+08	1.14449e+08	3.25376e+07	1.37449e+07	6.41797e+06
199+	115.064	116.071	0.98	4.7934e+06	1.68908e+08	1.76657e+08	5.57673e+07	1.17886e+08	33815566	5.24061e+07	9.93344e+07	4.51875e+07	2.00466e+07	1.10119e+08	2.12979e+08	1.28056e+08	5.93596e+08	6.61371e+07	8.5621e+07	9.31983e+08	2.57899e+08	1.04941e+08	3.43891e+07	1.65061e+07	4.31178e+07	9.6222e+07	2.91517e+08	1.18168e+08	8.63583e+07	2.29025e+08	3.29321e+08	6.15731e+07	4.47672e+07	1.76881e+07	2.33271e+07	6.42295e+07	7.97801e+08	4.42524e+08	2.17829e+08	4.2246e+07	6.92739e+08	1.90171e+07	1.46991e+08	9.2439e+08	2.05093e+08	1.14449e+08	3.30263e+07	1.38064e+07	6.41797e+06
200+	115.064	133.097	0.99	356009	7.45833e+06	2.10511e+06	1.13714e+06	282582	2.24174e+06	3.65421e+07	2.30884e+07	1.80222e+06	58580	1.13249e+06	1.29372e+06	2.84104e+07	2.79125e+07	3.88832e+06	1.92142e+06	3.78774e+06	1.83738e+06	9.26182e+06	178871	112006	295158	4.20271e+06	1.43901e+06	1.83631e+07	1.28354e+06	2.48479e+06	9.20536e+06	7.23303e+06	2.88898e+06	585264	4.55378e+06	4.00848e+06	2.30867e+07	4.93462e+06	1.75142e+07	1.33099e+06	3.95043e+06	4.32869e+06	1.70904e+06	8.43333e+07	1.73879e+07	591893	6.12799e+06	287227	132147
201+	115.064	116.071	0.99	4.49269e+06	1.67792e+08	1.75744e+08	5.55555e+07	1.17613e+08	3.36917e+07	5.12553e+07	9.74501e+07	4.48906e+07	1.97544e+07	1.09293e+08	2.11972e+08	1.27466e+08	5.92018e+08	6.59018e+07	8.46221e+07	9.29251e+08	2.57128e+08	1.03524e+08	3.41573e+07	1.62894e+07	4.23838e+07	9.60472e+07	2.90769e+08	1.18014e+08	8.61425e+07	2.28842e+08	3.28214e+08	6.03075e+07	4.34728e+07	1.72881e+07	2.29461e+07	6.40816e+07	7.97591e+08	4.40984e+08	2.17534e+08	4.16027e+07	6.90166e+08	1.86446e+07	1.45853e+08	9.22324e+08	2.04925e+08	1.14165e+08	3.21879e+07	1.35297e+07	6.13755e+06
202+	115.064	148.097	1	284644	6.03774e+06	8.79222e+06	1.27529e+07	1.19247e+07	4.97978e+06	4.06792e+06	1.04306e+07	56217.7	68675.2	7.4072e+06	8.65187e+06	1.3366e+07	112564	800598	5.16477e+06	1.03185e+06	574606	6.52097e+07	9.04081e+06	1.21849e+06	1.12792e+06	1.00292e+07	2.81908e+06	4.13087e+06	6.97426e+06	88421.5	248945	1.14381e+07	5.85107e+06	1.26824e+06	930568	5.52401e+06	300452	1.08793e+06	1.40691e+07	5.69547e+06	215270	2.40677e+06	6.87994e+06	110249	364606	2.26803e+07	3.83494e+06	68230.1	4.63232e+06
203+	115.064	148.097	1	386183	6.86538e+06	1.02521e+07	1.35903e+07	1.34141e+07	5.84129e+06	4.50429e+06	1.16572e+07	103713	142548	8.39716e+06	9.71931e+06	1.46624e+07	175453	1.03212e+06	5.70425e+06	1.26605e+06	725206	7.32776e+07	1.01822e+07	1.92752e+06	1.96667e+06	1.07904e+07	3.17581e+06	4.70282e+06	7.92223e+06	135476	6.13979e+06	1.27748e+07	6.64439e+06	1.96609e+06	1.54659e+06	6.28027e+06	359031	1.33084e+06	1.60129e+07	6.69743e+06	254081	2.55251e+06	7.64617e+06	153979	613508	2.48997e+07	4.30523e+06	107537	5.08353e+06
204+	115.064	346.197	1.01	344.96	1.37448e+06	1.73581e+06	1.39663e+06	775611	4.32896e+06	969338	4.80969e+06	78663.7	0	537309	190049	871121	502723	134148	1.90677e+06	161759	4.00133e+06	2.98746e+06	66413.3	0	122190	1.86274e+06	497650	3.23855e+06	2.51026e+06	4465.23	2.64753e+06	5.79469e+06	3.0421e+06	0	715255	8.32947e+06	1.20367e+06	211964	4.17813e+06	1.83955e+06	0	0	56941.1	18413	360844	763345	1.30562e+06	12384.3	0
205+	115.064	148.097	1.01	352084	6.6992e+06	9.95392e+06	1.34679e+07	1.31527e+07	5.72844e+06	4.42384e+06	1.1412e+07	83896	119737	8.27658e+06	9.42766e+06	1.44549e+07	160322	1.01771e+06	5.58973e+06	1.21204e+06	687870	7.17034e+07	1.00889e+07	1.68015e+06	1.63144e+06	1.06576e+07	3.11929e+06	4.62104e+06	7.78885e+06	119255	4.43788e+06	1.25559e+07	6.55506e+06	1.74205e+06	1.36268e+06	6.16782e+06	347101	1.25811e+06	1.56904e+07	6.46156e+06	232890	2.52979e+06	7.46871e+06	137309	560085	2.46163e+07	4.21262e+06	95677.6	5.03604e+06
206+	115.064	148.097	1.01	431504	7.09932e+06	1.06407e+07	1.38611e+07	1.36057e+07	6.02481e+06	4.57759e+06	1.19986e+07	123825	180240	8.88023e+06	1.00135e+07	1.51045e+07	209039	1.14927e+06	5.91269e+06	1.34006e+06	777877	7.4817e+07	1.05375e+07	2.15576e+06	2.26904e+06	1.09755e+07	3.19143e+06	4.84139e+06	8.15107e+06	145427	7.05339e+06	1.31281e+07	6.82188e+06	2.15856e+06	1.69634e+06	6444977	368831	1.40213e+06	1.63659e+07	6.96277e+06	272672	2.60489e+06	7.81561e+06	177749	668839	2.53705e+07	4.48448e+06	120792	5.16278e+06
207+	115.064	148.097	1.01	373298	6.85401e+06	1.01436e+07	1.35857e+07	1.32982e+07	5.77141e+06	4.49173e+06	1.16457e+07	91872.9	127540	8.39619e+06	9.71724e+06	1.46527e+07	171487	1.02735e+06	5.6983e+06	1.26339e+06	712545	7.32683e+07	1.01805e+07	1.91938e+06	1.96158e+06	1.07026e+07	3.16752e+06	4.64795e+06	7.8413e+06	127828	6.13201e+06	1.27644e+07	6.64095e+06	1.95989e+06	1.53491e+06	6.24376e+06	353437	1.32361e+06	1.6009e+07	6.68761e+06	238895	2.55021e+06	7.63733e+06	149313	608867	2.48949e+07	4.29578e+06	102061	5075325
208+	115.064	148.097	1.01	408729	7.00291e+06	1.04729e+07	1.37512e+07	1.36007e+07	5.98751e+06	4.56799e+06	1.18419e+07	123825	177245	8.68992e+06	9.89237e+06	1.48419e+07	195322	1.14651e+06	5.8065e+06	1.31412e+06	754963	7.41883e+07	1.03875e+07	2.06832e+06	2.16125e+06	1.09363e+07	3.1899e+06	4.8379e+06	8.09077e+06	135476	6.87666e+06	1.29701e+07	6.74053e+06	2.0918e+06	1.65305e+06	6.42115e+06	365855	1.3696e+06	1.62092e+07	6.88067e+06	256129	2.57831e+06	7.79212e+06	174444	663004	2.52058e+07	4.3741e+06	119140	5.14479e+06
209+	115.064	148.097	1.01	375464	6.86639e+06	1.02497e+07	1.35903e+07	1.34061e+07	5.86329e+06	4.49764e+06	1.16457e+07	103713	139539	8.39619e+06	9.71724e+06	1.46573e+07	174680	1.0776e+06	5.6983e+06	1.26339e+06	723076	7.32727e+07	1.01805e+07	1.92327e+06	1.96438e+06	1.07883e+07	3.17581e+06	4.70044e+06	7.91918e+06	127828	6.13432e+06	1.27717e+07	6.64225e+06	1.95989e+06	1.54659e+06	6.27351e+06	356001	1.32463e+06	1.60129e+07	6.69186e+06	238895	2.55021e+06	7.64231e+06	149313	608867	2.48949e+07	4.29578e+06	107537	5.0905e+06
210+	115.064	346.197	1.01	0	16443.9	0	0	0	0	0	0	0	0	0	0	0	1194.76	0	8581.56	161759	3.57777e+06	0	11632.6	0	9820.24	14325	0	40381.7	31240.1	0	1.72175e+06	0	6169.13	0	0	227297	0	0	7301.2	0	0	0	0	0	0	0	0	0	0
211+	115.064	148.097	1.01	286528	6.15185e+06	9.00488e+06	1.2741e+07	1.19154e+07	4.97391e+06	4.086e+06	1.07318e+07	43954	60485.2	7.4727e+06	8.68674e+06	1.36431e+07	106214	793381	5.20794e+06	1.07677e+06	578175	6.74608e+07	9.17084e+06	1.21752e+06	1.156e+06	1.00262e+07	2.83174e+06	4.12772e+06	7.04144e+06	83612.4	244749	1.1883e+07	6.09377e+06	1.28967e+06	922560	5.58428e+06	289872	1.10083e+06	1.40618e+07	5.83479e+06	208533	2.45053e+06	6.9095e+06	103762	360301	2.26716e+07	3.94054e+06	60465.9	4.61732e+06
212+	115.064	138.052	1.01	42006	377527	97015.3	112472	288178	261413	180876	167334	67001.5	124392	259204	474385	46671.7	640056	161197	300487	9.90371e+06	1.07153e+06	137585	308065	203192	664577	398523	1.19621e+06	744966	255520	250958	564985	81175.9	1.11737e+06	145828	171831	666572	1.27705e+06	377513	467154	44750.4	3.01467e+06	100621	305800	2.46127e+07	172936	138469	47327.7	162045	46095
213+	115.064	203.102	1.01	21549.9	1.06573e+07	1.82469e+07	2956148	6.87279e+06	5.89708e+06	6.10912e+06	2.32306e+07	5.2231e+06	1.88099e+06	1.44708e+07	2.81102e+07	1.2276e+07	1.7895e+07	5.38037e+06	1.03717e+07	1.17735e+06	9.45553e+06	9.27496e+06	3.42599e+06	2.33786e+06	1.31018e+06	8.84021e+06	1.71912e+06	9.08072e+06	6.41132e+06	9.95836e+06	2.14689e+07	1.35721e+07	6.60483e+06	499169	6.09348e+06	1.17246e+07	4.06104e+07	6.04936e+06	1.09857e+07	6.83108e+06	1.39732e+07	3.4248e+06	2.23646e+07	1.07085e+08	1.19572e+07	4.69762e+06	3.12166e+06	3.76284e+06	3.4838e+06
214+	115.064	148.097	1.01	367182	6.83842e+06	1.01333e+07	1.35477e+07	1.32946e+07	5.76661e+06	4436593	1.16434e+07	87626.9	127540	8.38893e+06	9.66239e+06	1.46489e+07	160322	1.01771e+06	5.69481e+06	1.25165e+06	708367	7.32683e+07	1.01709e+07	1.9174e+06	1.95606e+06	1.0674e+07	3.16033e+06	4.62336e+06	7.83167e+06	123428	6.13201e+06	1.27626e+07	6.63836e+06	1.9582e+06	1.53321e+06	6.17012e+06	349443	1.32361e+06	1.6001e+07	6.68207e+06	236631	2.53635e+06	7.63547e+06	137309	563689	2.48898e+07	4294787	97229	5.06666e+06
215+	115.064	148.097	1.01	445883	7.16531e+06	1.07574e+07	1.3916e+07	1.38146e+07	6.10208e+06	4.6283e+06	1.20292e+07	144823	197454	8.96779e+06	1.00568e+07	1.53637e+07	219812	1.22222e+06	5.92058e+06	1.38892e+06	795094	7.53066e+07	1.06079e+07	2.20206e+06	2.28837e+06	1.11165e+07	3.20444e+06	4.91784e+06	8.29003e+06	148141	7.42958e+06	1.31824e+07	6.89723e+06	2.17582e+06	1.71735e+06	6.57501e+06	374369	1.46756e+06	1.64186e+07	7.02613e+06	287764	2.61667e+06	7.91511e+06	187847	672228	2.55211e+07	4.50751e+06	131869	5.20498e+06
216+	115.064	203.102	1.01	24263.8	1.08274e+07	1.84859e+07	2956148	6.98504e+06	6.09621e+06	6.22759e+06	2.34069e+07	5.29243e+06	1.92533e+06	1.45458e+07	2.87675e+07	1.27021e+07	1.79326e+07	5.42924e+06	1.06945e+07	1.19326e+06	9.47039e+06	9.36785e+06	3.54358e+06	2.36005e+06	1.45635e+06	8.98049e+06	1.82943e+06	9.2058e+06	6.48962e+06	9.9697e+06	2.15665e+07	1.40747e+07	6.73075e+06	501718	6.13022e+06	1.19947e+07	4.06958e+07	6.18508e+06	1.11078e+07	6.83108e+06	1.40123e+07	3.44819e+06	2.25905e+07	1.0727e+08	1.1974e+07	4.75986e+06	3.12166e+06	3.79585e+06	3.50846e+06
217+	115.064	148.097	1.01	664348	7.65011e+06	1.14885e+07	1.45483e+07	1.45348e+07	6.58287e+06	4.86579e+06	1.25727e+07	260488	350064	9.91139e+06	1.0694e+07	1.61266e+07	308332	1.57139e+06	6.38316e+06	1.59635e+06	1.03452e+06	7.76227e+07	1.14795e+07	2.4623e+06	2.59102e+06	1.16894e+07	3.36433e+06	5.25514e+06	8.78802e+06	215543	9.96191e+06	1.39905e+07	7.18202e+06	2.2999e+06	1.8588e+06	7.09034e+06	493473	1.70004e+06	1.7048e+07	7.51595e+06	348853	2.86466e+06	8.31093e+06	276891	809401	2.63673e+07	5.03519e+06	270298	5.4687e+06
218+	115.064	148.097	1.01	269261	6.02555e+06	8.78453e+06	1.2739e+07	1.19121e+07	4.96958e+06	4.05518e+06	1.04208e+07	43954	58153.9	7.39918e+06	8.64236e+06	1.33539e+07	100725	788667	5.15489e+06	1.02e+06	568109	6.51983e+07	9.16976e+06	1.21494e+06	1.11898e+06	1.00149e+07	2.80522e+06	4.12151e+06	7.03317e+06	78999.6	242893	1.14285e+07	5.84424e+06	1.25973e+06	915285	5.51196e+06	287822	1.0778e+06	1.40595e+07	5.68579e+06	206364	2.39906e+06	6.86878e+06	101438	355243	2.26699e+07	3.81971e+06	60465.9	4.61732e+06
219+	115.063	203.102	1.01	15655	6.09383e+06	1.142e+07	1.804e+06	4.77395e+06	3.2112e+06	3.17744e+06	1.43705e+07	2.41718e+06	561921	9.34937e+06	1.83439e+07	7.63064e+06	1.41556e+07	3.88152e+06	5.92166e+06	264515	6.13101e+06	5914446	1.31546e+06	783025	246124	5.71275e+06	408356	4.64527e+06	4.51087e+06	686515	1.42247e+07	8.04614e+06	3.86993e+06	293143	2.80575e+06	7.29001e+06	2.57231e+07	2.32415e+06	7.37062e+06	4.37563e+06	1.01142e+07	1.48665e+06	1.42178e+07	9.62864e+07	7.93866e+06	2.72589e+06	1.54005e+06	1.74361e+06	481265
220+	115.063	148.097	1.01	488512	7.34567e+06	1.09929e+07	1.41756e+07	1.41804e+07	6.26959e+06	4.69859e+06	1.23361e+07	164160	227626	9.34824e+06	1.03623e+07	1.56556e+07	234795	1.32113e+06	6.15717e+06	1.44219e+06	884537	7.58024e+07	1.09109e+07	2.30311e+06	2.40362e+06	1.13733e+07	3.25798e+06	5.06414e+06	8.44788e+06	160470	8.15906e+06	1.35579e+07	6.97704e+06	2.21615e+06	1.75422e+06	6.83635e+06	398795	1.58135e+06	1.67207e+07	7.13169e+06	298801	2.69401e+06	8.07676e+06	204855	701504	2.57917e+07	4.81421e+06	157665	5.2521e+06
221+	115.064	148.097	1.01	684706	7.66098e+06	1.15145e+07	1.45814e+07	1.45557e+07	6.59854e+06	4.87661e+06	1.25834e+07	266177	364237	9.91829e+06	1.07223e+07	1.613e+07	308332	1.57139e+06	6.39626e+06	1.59867e+06	1.03452e+06	7.76695e+07	1.149e+07	2.47023e+06	2.59463e+06	1.16978e+07	3.36433e+06	5.26491e+06	8.81164e+06	219798	1.00218e+07	1.39905e+07	7.18841e+06	2.30688e+06	1.86487e+06	7.10603e+06	493473	1.70004e+06	1.70613e+07	7.52152e+06	357754	2.86737e+06	8.32652e+06	276891	809401	2.6399e+07	5.04733e+06	282589	5.48209e+06
222+	115.064	148.097	1.01	307711	6.45063e+06	9.60833e+06	1.32162e+07	1.27995e+07	5.52053e+06	4.34364e+06	1.10875e+07	56217.7	70653.1	7.94863e+06	9.06182e+06	1.41331e+07	120727	925620	5.45504e+06	1.13559e+06	630250	6.95581e+07	9.65851e+06	1.40554e+06	1.29047e+06	1.04677e+07	3.0082e+06	4.40307e+06	7.52988e+06	90949.9	2.13221e+06	1.22483e+07	6.30918e+06	1.4677e+06	1.10239e+06	5.93532e+06	329793	1.17515e+06	1.51512e+07	6.15888e+06	215270	2.49054e+06	7.22e+06	112892	427721	2.39341e+07	4.08585e+06	68230.1	4.87999e+06
223+	115.064	148.097	1.02	528973	7.44424e+06	1.1153e+07	1.42686e+07	1.42953e+07	6.35127e+06	4.75105e+06	1.23979e+07	184645	251644	9.51404e+06	1.0466e+07	1.58247e+07	248386	1.38696e+06	6.22674e+06	1.49071e+06	933697	7.63764e+07	1.1112e+07	2.34201e+06	2.45358e+06	1.14982e+07	3.2916e+06	5.12096e+06	8.56079e+06	172769	8.77115e+06	1.37105e+07	7.03157e+06	2.23612e+06	1.77482e+06	6.90374e+06	424506	1.62808e+06	1.68437e+07	7.22408e+06	305742	2.75103e+06	8.14712e+06	218007	713140	2.60023e+07	4.86991e+06	180240	5.3078e+06
224+	115.064	203.103	1.02	18153.4	8.461e+06	1.64781e+07	2.45953e+06	5.93485e+06	4.57406e+06	4.34582e+06	2.05769e+07	4.37953e+06	950762	1.27291e+07	2.39431e+07	1.01165e+07	1.7206e+07	4.76909e+06	8.56444e+06	517812	8.49122e+06	8.4189e+06	2.20862e+06	1.48677e+06	481334	7.4827e+06	1.04585e+06	6.88782e+06	5.56176e+06	3528817	1.85935e+07	1.07775e+07	5.34346e+06	350003	5.3909e+06	9.61011e+06	3.49589e+07	4.57242e+06	9.49506e+06	5.98524e+06	1.23557e+07	2.14277e+06	1.87599e+07	1.05387e+08	1.03606e+07	3.84249e+06	2.21379e+06	2.52954e+06	2.10756e+06
225+	115.064	148.097	1.02	251011	5.93845e+06	8.49279e+06	1.25742e+07	1.13586e+07	4.62333e+06	3.91361e+06	1.0414e+07	34821.2	44178.8	7.2423e+06	8.55717e+06	1.32527e+07	85890.1	668461	5.07617e+06	992482	548231	6.51878e+07	8.91248e+06	1.18731e+06	1.0973e+06	9.66149e+06	2.68658e+06	3.97172e+06	6.62178e+06	73396.3	232580	1.14167e+07	5.78516e+06	1.23935e+06	895741	5.29537e+06	257029	1.04287e+06	1.36532e+07	5.6617e+06	196435	2.36607e+06	6.68529e+06	85191.5	333393	2.17431e+07	3.80444e+06	53422.5	4.58049e+06
226+	115.064	116.071	1.02	5.36996e+06	1.74678e+08	1.83779e+08	5.77573e+07	1.2209e+08	3.82663e+07	5.47648e+07	1.04745e+08	4.68095e+07	2.11722e+07	1.1271e+08	2.17287e+08	1.31724e+08	6.01332e+08	6.79935e+07	9.17521e+07	9.44182e+08	2.62542e+08	1.07374e+08	4.09136e+07	1.77928e+07	4.46994e+07	1.01298e+08	2.95556e+08	1.21104e+08	8.89516e+07	2.34659e+08	3.35248e+08	6.95532e+07	6.70926e+07	1.84065e+07	2.42874e+07	7.93978e+07	8.11235e+08	4.52193e+08	2.27664e+08	4.38696e+07	7.01789e+08	2.01096e+07	1.59722e+08	9.3373e+08	2.08687e+08	1.17902e+08	3.41963e+07	1.46615e+07	7.06521e+06
227+	115.064	346.197	1.02	0	16443.9	0	0	0	0	0	0	0	0	0	0	0	0	0	4400.8	161759	2.97896e+06	0	0	0	9820.24	14325	0	0	21739.1	0	1.71006e+06	0	0	0	0	33649.3	0	0	0	0	0	0	0	0	0	0	0	0	0
228+	115.064	148.097	1.02	392152	6.98575e+06	1.04632e+07	1.3721e+07	1.35914e+07	5.94886e+06	4557965	1.18399e+07	107486	154506	8.6128e+06	9.88059e+06	1.48324e+07	178646	1.09599e+06	5.79782e+06	1.2982e+06	742549	7.4185e+07	1.03758e+07	2.06038e+06	2.15152e+06	1.0924e+07	3.17581e+06	4.80215e+06	8.07499e+06	129772	6.86914e+06	1.2959e+07	6.72709e+06	2.08877e+06	1.6388e+06	6.41344e+06	356001	1.36071e+06	1.61957e+07	6.87308e+06	251988	2.56822e+06	7.78572e+06	158898	646210	2.51377e+07	4.36653e+06	109014	5.11801e+06
229+	115.064	148.097	1.02	516285	7.43516e+06	1.11505e+07	1.42546e+07	1.42915e+07	6.33835e+06	4.74625e+06	1.23875e+07	184645	251644	9.49654e+06	1.0466e+07	1.58233e+07	246382	1.38696e+06	6.22168e+06	1.47649e+06	933697	7.62926e+07	1.10514e+07	2.34025e+06	2.44718e+06	1.14982e+07	3.2916e+06	5.12096e+06	8.5279e+06	169860	8.74732e+06	1.37105e+07	7.02415e+06	2.23262e+06	1.77482e+06	6.88499e+06	424506	1.62808e+06	1.68437e+07	7.21805e+06	300372	2.74626e+06	8.1428e+06	218007	713140	2.59322e+07	4.86415e+06	180240	5.28926e+06
230+	115.064	148.097	1.02	327482	6.64222e+06	9.79417e+06	1.33805e+07	1.28084e+07	5.60417e+06	4.35598e+06	1.13884e+07	70497.9	91930.1	8.16608e+06	9.37649e+06	1.44381e+07	139484	959232	5.57677e+06	1.18776e+06	664676	7.16843e+07	9.92942e+06	1.64767e+06	1.60549e+06	1.04829e+07	3.05224e+06	4.45882e+06	7.63269e+06	96201.9	4.42358e+06	1.25336e+07	6.49481e+06	1.72911e+06	1.33616e+06	6.02798e+06	339531	1.24992e+06	1.5391e+07	6.44393e+06	217446	2.51451e+06	7.29919e+06	120248	455105	2.44887e+07	4.19631e+06	82715.8	4.96597e+06
231+	115.064	148.097	1.02	331813	6.67331e+06	9.79659e+06	1.34167e+07	1.30588e+07	5.68151e+06	4.41278e+06	1.13884e+07	70497.9	91930.1	8.16608e+06	9.41698e+06	1.44413e+07	143897	976680	5.58008e+06	1.18776e+06	664676	7.16889e+07	9.92942e+06	1.64767e+06	1.60549e+06	1.05517e+07	3.10298e+06	4.54878e+06	7.73408e+06	102903	4.42358e+06	1.25381e+07	6.49481e+06	1.72911e+06	1.35352e+06	6.09311e+06	339531	1.25371e+06	1.56817e+07	6.44752e+06	220097	2.52167e+06	7.44581e+06	125431	503983	2.44931e+07	4.19631e+06	82715.8	4.97662e+06
232+	115.064	148.097	1.02	471964	7.30039e+06	1.09245e+07	1.41474e+07	1.40028e+07	6.19714e+06	4.652e+06	1.23226e+07	153107	206986	9.3434e+06	1.02316e+07	1.56311e+07	221552	1.26612e+06	6.12719e+06	1.42883e+06	840412	7.57899e+07	1.08992e+07	2.28579e+06	2.39937e+06	1.12817e+07	3.21901e+06	4.98787e+06	8.39663e+06	152029	7.74519e+06	1.35447e+07	6.971e+06	2.20641e+06	1.74289e+06	6.72213e+06	378089	1.5661e+06	1.66569e+07	7.10562e+06	290163	2.68137e+06	8.0118e+06	191400	681572	2.57105e+07	4.80489e+06	140947	5.23319e+06
233+	115.064	116.071	1.03	4.98174e+06	1.73313e+08	1.81654e+08	5.73511e+07	1.21783e+08	3.80139e+07	5.40937e+07	1.02756e+08	4.63468e+07	2.08317e+07	1.12035e+08	2.16549e+08	1.30654e+08	6.00366e+08	6.77186e+07	9.09583e+07	9.43908e+08	2.61576e+08	1.06412e+08	4.04694e+07	1.74045e+07	4.41572e+07	1.00949e+08	2.94905e+08	1.20808e+08	8.8654e+07	2.33677e+08	3.34516e+08	6.63208e+07	6.6398e+07	1.80442e+07	2.38657e+07	7.91182e+07	8.10926e+08	4.50458e+08	2.27055e+08	4.32783e+07	7.00069e+08	1.97302e+07	1.57791e+08	9.3246e+08	2.08361e+08	1.17582e+08	3.35405e+07	1.43598e+07	6.68813e+06
234+	115.064	116.071	1.04	1.08769e+07	1.81527e+08	1.89673e+08	6.2397e+07	1.283e+08	4.73757e+07	5.92856e+07	1.13019e+08	5.14052e+07	2.41018e+07	1.18491e+08	2.26356e+08	1.36972e+08	6.10998e+08	7.17392e+07	1.02643e+08	9.56276e+08	2.6837e+08	1.13559e+08	4.87273e+07	2.17998e+07	4.85387e+07	1.12227e+08	2.99422e+08	1.26377e+08	9.66362e+07	2.42841e+08	3.43164e+08	7.62671e+07	9.57591e+07	2.16248e+07	2.75651e+07	1.04093e+08	8.24275e+08	4.6271e+08	2.39148e+08	4.78084e+07	7.09918e+08	2.2938e+07	1.72617e+08	959593004	2.14731e+08	1.23734e+08	3.80234e+07	2.06475e+07	1.05252e+07
235+	115.064	116.071	1.04	5.18655e+06	1.74946e+08	1.83972e+08	5.78422e+07	1.23076e+08	3.94268e+07	5.47641e+07	1.04528e+08	4.67337e+07	2.11323e+07	1.12808e+08	2.17669e+08	1.31401e+08	6.02978e+08	6.82825e+07	9.26355e+07	9.46937e+08	2.62912e+08	1.07365e+08	4.18398e+07	1.77528e+07	4.46012e+07	1.02344e+08	2.95879e+08	1.21654e+08	8.9903e+07	2.34809e+08	3.36248e+08	6.92312e+07	7.1178e+07	1.83342e+07	2.4144e+07	8.45934e+07	8.13956e+08	4.52567e+08	2.30458e+08	4.36876e+07	7.0223e+08	2.01477e+07	1.6203e+08	9.34739e+08	2.09329e+08	1.1849e+08	3.40302e+07	1.4621e+07	6.9526e+06
236+	115.064	116.071	1.04	6.0638e+06	1.76563e+08	1.85989e+08	5.87063e+07	1.24313e+08	4.1335e+07	5.5805e+07	1.06683e+08	4.78271e+07	2.17245e+07	1.13811e+08	2.19555e+08	1.32673e+08	6.04089e+08	6.89173e+07	9.50576e+07	9.48935e+08	2.64443e+08	1.08134e+08	4.33453e+07	1.85586e+07	4.54035e+07	1.04999e+08	2.96788e+08	1.22715e+08	9.14634e+07	2.36833e+08	3.37616e+08	7.13415e+07	7.63546e+07	1.91044e+07	2.48318e+07	9.10461e+07	8.1698e+08	4.54933e+08	2.33005e+08	4.42904e+07	7.0438e+08	2.07863e+07	1.65301e+08	9.40977e+08	2.10802e+08	1.19618e+08	3.475e+07	1.59841e+07	7.39689e+06
237+	115.064	116.071	1.05	4.23993e+06	1.70711e+08	1.79036e+08	5.62053e+07	1.19556e+08	3.56293e+07	5.27596e+07	1.00188e+08	4.53926e+07	1.99886e+07	1.10848e+08	2.14842e+08	1.29219e+08	5.97643e+08	6.6714e+07	8.84254e+07	9.38573e+08	2.59916e+08	1.05027e+08	3.52103e+07	1.64634e+07	4.30405e+07	9.87662e+07	2.93353e+08	1.19427e+08	8.70243e+07	2.3188e+08	3.32541e+08	6.27312e+07	5.77561e+07	1.73365e+07	2.30941e+07	7.14971e+07	8.07148e+08	4.47571e+08	2.22468e+08	4.22069e+07	6.96918e+08	1.8733e+07	1.51667e+08	9.29243e+08	2.06885e+08	1.1568e+08	3.25545e+07	1.36735e+07	5.91764e+06
238+	115.064	116.071	1.05	4.52655e+06	1.72758e+08	1.8118e+08	5.6843e+07	1.21313e+08	3.7675e+07	5.36128e+07	1.02251e+08	4.58393e+07	2.03719e+07	1.11674e+08	2.16091e+08	1.3014e+08	5.99864e+08	6.73276e+07	9.055e+07	9.42261e+08	2.61199e+08	1.05905e+08	3.78353e+07	1.68503e+07	4.36041e+07	1.00464e+08	2.944e+08	1.20425e+08	8.74696e+07	2.33309e+08	3.3417e+08	6.58374e+07	6.60879e+07	1.76705e+07	23352336	7.83017e+07	8.10476e+08	4.50098e+08	2.26572e+08	4.27773e+07	6.99596e+08	1.91689e+07	1.57275e+08	9.3196e+08	2.0795e+08	1.16874e+08	3.30097e+07	1.39509e+07	6.11565e+06
239+	115.064	116.071	1.06	4.46587e+06	1.72824e+08	1.8118e+08	5.6843e+07	1.21275e+08	3.76002e+07	5.35654e+07	1.02251e+08	4.58393e+07	2.03362e+07	1.11674e+08	2.16049e+08	1.3014e+08	5.99864e+08	6.72842e+07	9.05167e+07	9.42261e+08	2.61157e+08	1.05905e+08	3.99434e+07	1.68177e+07	4.37245e+07	1.0041e+08	2.944e+08	1.20326e+08	8.80092e+07	2.33217e+08	3.34098e+08	6.58374e+07	6.60236e+07	1.76355e+07	23352336	7.87071e+07	8.1044e+08	4.50058e+08	2.26572e+08	4.27773e+07	6.99556e+08	1.92768e+07	1.57275e+08	9.3196e+08	2.07829e+08	1.17129e+08	3.30097e+07	1.39509e+07	6.19449e+06
240+	115.064	148.097	1.06	356804	7.06576e+06	1.06263e+07	1.38266e+07	1.37439e+07	6.03058e+06	4560763	1.1936e+07	69353.7	123197	8.84407e+06	1.00018e+07	1.50487e+07	136128	1.17268e+06	5.87746e+06	1.2842e+06	737839	7.47723e+07	1.04887e+07	2.12685e+06	2.2195e+06	1.10512e+07	3.12917e+06	4.84859e+06	8.19022e+06	97014.7	7.28297e+06	1.30721e+07	6.78161e+06	2.12736e+06	1.65471e+06	6.52038e+06	328117	1.39288e+06	1.63638e+07	6.94317e+06	216526	2.57136e+06	7.84648e+06	122731	614836	2.53256e+07	4.43279e+06	72910.8	5.10758e+06
241+	115.064	116.071	1.07	4.49689e+06	1.72866e+08	1.81621e+08	5.6843e+07	1.21275e+08	3.76002e+07	5.38967e+07	1.03719e+08	4.58393e+07	2.03362e+07	1.11645e+08	2.16049e+08	1.30306e+08	6.00494e+08	6.72842e+07	9.05167e+07	9.43346e+08	2.61157e+08	1.06554e+08	3.99434e+07	1.69648e+07	4.37245e+07	1.0041e+08	2.944e+08	1.20326e+08	8.81914e+07	2.33217e+08	3.34553e+08	6.7032e+07	6.59882e+07	1.76355e+07	23352336	7.87071e+07	8.1044e+08	4.50806e+08	2.26572e+08	4.27773e+07	6.99498e+08	1.92768e+07	1.57221e+08	9.3196e+08	2.07829e+08	1.17129e+08	3.30757e+07	1.39509e+07	6.19449e+06
242+	115.064	310.113	1.07	915017	1.66161e+07	947560	1.40728e+06	541169	738136	1.653e+06	3.40751e+06	8.16477e+06	1.39973e+06	805094	1.03196e+06	2.00964e+06	1.46768e+08	7.83336e+06	680443	5.93851e+06	6.7644e+06	1.78125e+06	975001	1.84717e+06	6.12243e+06	1.98556e+06	2.97844e+06	2.06587e+06	1.56076e+06	5.156e+06	1.3992e+08	1.05699e+06	2.04409e+06	1.2994e+07	5547926	1.33187e+06	4.70276e+07	2.55477e+07	3.28378e+06	853134	5.7776e+07	2.8924e+06	1.92896e+06	2.04025e+08	6.14926e+06	976226	2.31934e+06	2.24452e+07	6.86543e+06
243+	115.063	116.071	1.08	4.16779e+06	1.72442e+08	1.80871e+08	5.65271e+07	1.20935e+08	3.73774e+07	5.32518e+07	1.01926e+08	4.55237e+07	2.00592e+07	1.11425e+08	2.15745e+08	1.29848e+08	5.99546e+08	6.70209e+07	9.02534e+07	9.41942e+08	2.60882e+08	1.05585e+08	3.75166e+07	1.65778e+07	4.3334e+07	1.00112e+08	2.94071e+08	1.20051e+08	8.71655e+07	2.32939e+08	3.33903e+08	6.55279e+07	6.58111e+07	1.74294e+07	2.30351e+07	7.8036e+07	8.10157e+08	4.49839e+08	2.26227e+08	4.24837e+07	6.99271e+08	1.88774e+07	1.56937e+08	9.31653e+08	2.07529e+08	1.16529e+08	3.26543e+07	1.36837e+07	5.79713e+06
244+	115.064	148.097	1.08	280699	6.79556e+06	1.01948e+07	1.35234e+07	1.33269e+07	5.8064e+06	4.43209e+06	1.15922e+07	30672.5	73847.2	8.40184e+06	9.6529e+06	1.45813e+07	98221	1.01152e+06	5.65038e+06	1.18388e+06	665764	7.32152e+07	1.01784e+07	1.87929e+06	1.91364e+06	1.07042e+07	3.09055e+06	4.68845e+06	7.89381e+06	78473.7	6.08421e+06	1.26893e+07	6.60263e+06	1.92377e+06	1.47193e+06	6.21282e+06	293215	1.28081e+06	1.59462e+07	6.63488e+06	186013	2.503e+06	7.56087e+06	87196.6	569905	2.49236e+07	4.22813e+06	40601.1	5.00341e+06
245+	115.064	116.071	1.09	1.65964e+07	1.91033e+08	1.99281e+08	6.87429e+07	1.35857e+08	5.65669e+07	6.70514e+07	1.25324e+08	5.90038e+07	3.07603e+07	1.25892e+08	2.38014e+08	1.46234e+08	6.23351e+08	7.81202e+07	1.13768e+08	9.71156e+08	2.77576e+08	1.21336e+08	5.58639e+07	2.69002e+07	5.439e+07	1.24093e+08	3.07659e+08	1.34631e+08	1.04448e+08	2.54014e+08	3.54139e+08	8.67357e+07	1.2069e+08	2.60559e+07	3.34884e+07	1.22673e+08	8.43078e+08	4.77972e+08	2.50793e+08	5.4955e+07	7.23712e+08	2.86959e+07	1.84364e+08	983297501	2.2325e+08	1.30851e+08	4.51407e+07	2.59883e+07	1.58287e+07
246+	115.064	116.071	1.1	1.11024e+07	1.82175e+08	1.90011e+08	6.26433e+07	1.28751e+08	4.85519e+07	5.9377e+07	1.13901e+08	5.17987e+07	2.40637e+07	1.19055e+08	2.27596e+08	1.37387e+08	6.10949e+08	7.20258e+07	1.04283e+08	9.56545e+08	2.6901e+08	1.12956e+08	4.89156e+07	2.16914e+07	4.86807e+07	1.13253e+08	2.99504e+08	1.26746e+08	9.70172e+07	2.43943e+08	3.44091e+08	7.71463e+07	1.02292e+08	2.15285e+07	27491185	1.07751e+08	8.26393e+08	4.63412e+08	2.40266e+08	4.80695e+07	7.11349e+08	2.2957e+07	1.74034e+08	9.63683e+08	2.15112e+08	1.239e+08	3.78513e+07	2.09179e+07	1.05685e+07
247+	115.064	116.071	1.1	1.20055e+07	1.83983e+08	1.91536e+08	6.35701e+07	1.29784e+08	4.99321e+07	6.05526e+07	1.16813e+08	5.30044e+07	2.49563e+07	1.20105e+08	2.29213e+08	1.39112e+08	6.13433e+08	7.29241e+07	1.05974e+08	9.59312e+08	2.70235e+08	1.15104e+08	5.01384e+07	2.24163e+07	4.95594e+07	1.14752e+08	3.00528e+08	1.2776e+08	9.83503e+07	2.45448e+08	3.45838e+08	7.97519e+07	1.08378e+08	2.20155e+07	2.87159e+07	1.11013e+08	8.28944e+08	4.66641e+08	2.41979e+08	4.96203e+07	7.13221e+08	2.39512e+07	1.75807e+08	9.67635e+08	2.16131e+08	1.25053e+08	3.93362e+07	2.20308e+07	1.13977e+07
248+	115.064	116.071	1.29	1.61983e+07	1.92137e+08	2.01861e+08	6.8709e+07	1.36774e+08	5.71511e+07	6.75101e+07	1.3005e+08	5.94341e+07	3.06055e+07	1.2657e+08	2.41622e+08	1.472e+08	6.25112e+08	7.82044e+07	1.15041e+08	9.7281e+08	2.78373e+08	1.2242e+08	5.60335e+07	2.66447e+07	5.42949e+07	1.25627e+08	3.08321e+08	1.3551e+08	1.04567e+08	2.54872e+08	3.55791e+08	8.76915e+07	1.22606e+08	2.5738e+07	3.35939e+07	1.25098e+08	8.50977e+08	4.80221e+08	2.51826e+08	5.5389e+07	7.2687e+08	2.85172e+07	1.86432e+08	9.85198e+08	2.24162e+08	1.31253e+08	4.50145e+07	2.5891e+07	1.55643e+07
249+	115.064	116.071	1.36	1.04625e+07	3.13556e+07	3.48515e+07	1.52772e+07	2.18284e+07	2.48144e+07	1.64918e+07	3.31769e+07	1.59455e+07	1.02662e+07	2.37075e+07	4.33374e+07	2.55354e+07	5.9386e+07	1.51079e+07	3.60195e+07	9.13973e+07	3.2149e+07	2.3558e+07	2.19765e+07	1.14577e+07	1.53584e+07	4.45104e+07	2.66184e+07	2.27132e+07	2.64735e+07	3.88495e+07	4.0168e+07	2.95088e+07	8.52781e+07	8.89905e+06	1.00753e+07	7.19276e+07	8.81061e+07	6.06901e+07	4.28981e+07	1.56489e+07	7.17058e+07	9.40216e+06	4.3931e+07	9.33294e+07	2.8845e+07	2.30058e+07	1.5095e+07	1.2138e+07	8.28628e+06
250+	115.064	116.071	1.87	2.40384e+07	2.07002e+08	2.26383e+08	7.69072e+07	1.48239e+08	6.92051e+07	8.02573e+07	1.64837e+08	7.05645e+07	3.96428e+07	1.36132e+08	2.68147e+08	1.61219e+08	6.4098e+08	9.68543e+07	1.28943e+08	9.86776e+08	2.89355e+08	1.38479e+08	6.51456e+07	3.43465e+07	6.1523e+07	1.40777e+08	3.19235e+08	1.49304e+08	1.13546e+08	2.64346e+08	3.7622e+08	1.01985e+08	1.3666e+08	3.20289e+07	4.62306e+07	1.42558e+08	8.90039e+08	5.15501e+08	2.65297e+08	6.69616e+07	7.58225e+08	4.53654e+07	2.03536e+08	1.00034e+09	2.37443e+08	1.41715e+08	5.5859e+07	3.32105e+07	2.32699e+07
251+	115.064	116.071	2.51	4.59628e+07	2.3825e+08	2.97904e+08	9.82735e+07	1.75894e+08	9.98504e+07	1.11419e+08	2.28777e+08	9.56494e+07	6.23714e+07	1.60353e+08	3.24096e+08	1.91366e+08	6.75659e+08	1.24214e+08	1.62185e+08	1.0147e+09	3.12709e+08	1.72525e+08	8.78426e+07	5.31222e+07	7.98664e+07	1.71917e+08	3.44588e+08	182191171	1.37093e+08	2.86628e+08	4.05545e+08	1.35082e+08	1.63137e+08	5.0794e+07	7.85927e+07	1.77556e+08	9.43943e+08	5.53723e+08	2.96216e+08	9.74138e+07	8.46844e+08	7.21481e+07	2.37728e+08	1.02732e+09	2.67032e+08	1.66192e+08	8.47634e+07	5.59546e+07	4.61399e+07
252+	115.064	116.071	2.96	1.82401e+07	3.39151e+07	7.95678e+07	1.92747e+07	2.78467e+07	3.24507e+07	3.12556e+07	8.57359e+07	2.47347e+07	2.02953e+07	2.47875e+07	7.0714e+07	3.17966e+07	3.70719e+07	3.52031e+07	3.60268e+07	2.80964e+07	24881612	3.79769e+07	2.02887e+07	1.73419e+07	1.65915e+07	3.33524e+07	2.41418e+07	3.49933e+07	2.18347e+07	2.17201e+07	4.06102e+07	3.46554e+07	3.01571e+07	1.55521e+07	3.16978e+07	4.18405e+07	8.07551e+07	5.89887e+07	3.25276e+07	2.99362e+07	9.68797e+07	3.13641e+07	4.01055e+07	3.03153e+07	3.09302e+07	2.36817e+07	2.67101e+07	1.86832e+07	18888259
253+	115.064	116.071	3.09	8.60331e+06	1.78487e+07	4.55365e+07	9.19692e+06	1.47835e+07	1.83635e+07	1.64416e+07	4.95578e+07	1.17456e+07	9.7002e+06	1.31539e+07	4.25383e+07	1.56819e+07	1.76941e+07	2.03554e+07	1.9472e+07	1.26398e+07	1.23984e+07	2.13709e+07	9.66884e+06	8.17339e+06	7.98186e+06	1.62617e+07	1.13482e+07	1.88729e+07	1.07737e+07	1.04184e+07	2.37988e+07	1.76009e+07	1.4385e+07	7.66901e+06	1.74716e+07	2.22484e+07	3.88667e+07	3.4211e+07	1.72767e+07	1.6168e+07	7.07069e+07	1.67934e+07	2.11233e+07	1.26358e+07	1.5517e+07	1.18107e+07	1.39929e+07	9.20594e+06	9.27138e+06
254+	115.064	318.166	3.18	243.73	4873109	1.73884e+07	513933	4.81539e+06	3.94117e+06	9.59815e+06	1.25149e+07	1.31328e+06	113916	1.74587e+06	3.44051e+07	1.11917e+07	5.173e+06	3.0563e+06	7.04176e+06	31817	761654	1.27266e+07	683968	976340	639135	5.56779e+06	5.41364e+06	5.17171e+06	1.26269e+06	1.19802e+06	1.74266e+06	4.9268e+06	5.28171e+06	629277	2.72162e+06	8.23326e+06	4.57826e+06	3.72205e+06	4.27048e+06	5.3859e+06	2.70018e+06	2.65534e+06	8.95093e+06	503843	998114	3.43663e+06	1.40646e+07	1.81244e+06	461361
255+	115.064	116.071	3.78	9.78878e+06	1.53318e+07	4.46963e+07	1.01853e+07	1.34294e+07	1.81771e+07	1.65781e+07	3.75781e+07	1.16109e+07	1.03231e+07	1.2523e+07	2.85644e+07	1.60241e+07	1.71299e+07	1.52132e+07	1.74449e+07	1.37871e+07	1.13034e+07	1.79114e+07	1.0337e+07	8.6516e+06	8.32551e+06	1.61049e+07	1.17573e+07	1.78795e+07	1.19096e+07	1.07747e+07	1.5256e+07	1.86349e+07	1.43261e+07	8.72005e+06	1.57824e+07	2.04875e+07	2.9306e+07	21551676	1.60102e+07	1.49002e+07	3.22581e+07	1.36317e+07	1.73278e+07	1.32866e+07	1.41619e+07	1.18112e+07	1.41042e+07	1.07623e+07	1.05459e+07
256+	115.064	116.071	4.7	4.73683e+06	5.33385e+06	8.09854e+06	3.54895e+06	4.75394e+06	4.26925e+06	5.44149e+06	6.15097e+06	4.73289e+06	4.64721e+06	3.80726e+06	5.41492e+06	5.46282e+06	5.8899e+06	4.00371e+06	5.35451e+06	6.12646e+06	3.57624e+06	5.01565e+06	4.42138e+06	3.33432e+06	3.59812e+06	5.36801e+06	5.28388e+06	4.94604e+06	4.04317e+06	3.84806e+06	3.299e+06	5.33755e+06	4.70234e+06	3.89503e+06	5.92476e+06	4.65599e+06	6.40505e+06	6.76299e+06	4.94387e+06	5.27758e+06	1.24319e+07	5.071e+06	4.78497e+06	5.22608e+06	5.12927e+06	4.65253e+06	5.41689e+06	5.21503e+06	4.8111e+06
257+	115.1	116.107	1.2	6.79924e+06	5.21086e+06	1.7123e+07	3.60993e+06	7.58591e+06	4.69231e+06	4.1449e+06	3.98177e+06	5.89123e+06	5.43159e+06	5.52236e+06	9.89877e+06	4.79343e+06	7.47878e+06	2.19625e+06	3.86654e+06	1.51139e+07	5.91458e+06	4.35089e+06	6.52758e+06	4.09807e+06	4.87909e+06	4.62002e+06	6.21267e+06	6.61024e+06	4.9423e+06	1.03108e+07	5.61878e+06	4.86085e+06	3.68327e+06	5.10164e+06	5.01962e+06	4.00764e+06	6.42887e+06	2.53069e+06	5.84514e+06	4.9765e+06	3.93802e+06	2.8231e+06	4.26615e+06	4.17999e+06	3.77726e+06	6.29077e+06	4.51165e+06	9.72581e+06	5.04967e+06
258+	115.1	116.107	1.55	2.20812e+06	2.36233e+06	1.39892e+07	1.56663e+06	2.24286e+06	2.17906e+06	1.25371e+06	1.65321e+06	1.86116e+06	1.63745e+06	1.86873e+06	6.927e+06	2.06806e+06	3.74468e+06	689783	1.23687e+06	1.04401e+07	3.64625e+06	1.67369e+06	2.80772e+06	1.51999e+06	1.51155e+06	2.17902e+06	2.20094e+06	3.62765e+06	2.84433e+06	7.70526e+06	3.75597e+06	1.45082e+06	1.17562e+06	2.14187e+06	1.28222e+06	2.0459e+06	2.7771e+06	1.0303e+06	2.43359e+06	1.50236e+06	1.07424e+06	1.27711e+06	1.43851e+06	861429	1.04775e+06	2.65405e+06	1.51594e+06	3.5538e+06	1.56087e+06
259+	115.1	116.107	4.66	2.75659e+06	1.575e+06	2.05151e+06	610080	4.00666e+06	1.48909e+06	1.69023e+06	1.28119e+06	2.57125e+06	2.32059e+06	2.50571e+06	1.75402e+06	1.66744e+06	2.53087e+06	666456	1.5522e+06	3.03985e+06	1.14021e+06	1.39871e+06	1.83168e+06	1.50807e+06	2.13715e+06	1.25979e+06	2.54933e+06	1.6099e+06	799017	1.49688e+06	822004	2.32476e+06	1.45313e+06	2.14393e+06	2.42949e+06	1.02748e+06	2.55731e+06	830374	2.04398e+06	2.34393e+06	1.72432e+06	548604	1.66676e+06	2.05523e+06	1.36409e+06	2.08854e+06	1.9388e+06	5.16733e+06	2.01948e+06
263+	115.995	117.002	1.13	32671.4	308177	275644	66689.4	5099.88	161910	187940	190145	382552	770802	303591	491342	528955	0	0	342802	12054	3122.22	752070	56702	17763.8	7532.9	308885	0	774000	26376.8	18760.9	35055.7	1.33754e+06	58643	15635.5	768870	792953	0	2.73584e+06	130382	1.77123e+06	3683.84	0	189277	0	69388.6	41640.2	91978.2	469650	0
264+	116.03	117.037	1.13	86600.6	86514.6	37729.5	89482.2	71893.6	44692.3	107542	62328.3	73026.8	75992.5	41485.9	278054	178914	62782.2	24501.7	94769.1	91510.6	66101	176507	108861	48409.9	61203.1	92230.5	72739.4	85367.9	56296.9	34725.7	141247	92989.1	118256	21382.8	84215.5	111527	47571.8	16601.6	75369.3	85745	111647	160970	329068	47068	220909	70468.8	54786.1	42243.5	49268.8
265+	116.048	250.126	1.44	66940.1	9.21265e+06	1.14662e+07	3.35779e+06	3.3879e+06	7.03013e+06	7.423e+06	4.78451e+07	97486	193497	5.82434e+06	1.05865e+07	1.44868e+07	134778	618783	9.32778e+06	67298.9	362276	4.93136e+07	4.39687e+06	101684	214491	1.71645e+07	7.87185e+06	4.29937e+07	8.78574e+06	65023.5	851444	9.97045e+06	5.68606e+06	112443	304737	1.97711e+07	350640	2.99777e+06	5.65557e+06	1.93777e+07	1.13624e+06	2.62922e+06	4.25133e+06	542067	1.6063e+06	4.65899e+06	2.54343e+06	88306.6	493724
267+	116.05	117.057	3.15	408.35	872515	889342	67637.7	521763	254234	244193	678186	1.8654e+06	5423.74	887485	1.70861e+06	1.07116e+06	2.97732e+06	351047	703675	773149	519251	529710	114905	80864.4	134160	306567	386747	466365	180999	3.49232e+06	751617	488585	146517	61892.6	261896	342236	9.28999e+06	427185	1.38335e+06	497765	2.57881e+06	131042	889759	140224	1.1966e+06	233563	3.91355e+06	532353	1111.03
268+	116.061	337.159	1.01	974.84	1.08894e+06	6.47758e+06	88752.1	502484	245627	1.21198e+06	303045	6837.1	245099	388527	69611.3	2.61645e+06	1.08026e+07	2.65649e+06	379822	2.05313e+06	116592	890670	137146	16169.2	44214.1	1.36931e+06	265285	870963	806966	0	1.20946e+06	480596	981612	3.46676e+07	2.53676e+07	4.53725e+06	287781	5.47388e+06	339099	161778	3.32185e+06	1.36727e+06	1.30663e+06	871910	10319.2	88012.9	163790	6205.95	1.79918e+06
269+	116.063	117.07	3.4	7.87923e+06	5.90988e+06	6.87521e+06	3.85374e+06	9.99687e+06	1.02469e+07	5.91733e+06	5.29299e+06	6.45378e+06	5.86095e+06	9.50216e+06	6.30354e+06	9.52122e+06	7.4433e+06	3.30377e+06	9.24811e+06	6.54704e+06	7.12355e+06	5.48885e+06	5.36117e+06	6.08068e+06	8.82003e+06	9.28877e+06	6.13434e+06	5.9021e+06	5.94041e+06	9.39326e+06	6.53914e+06	7.80132e+06	1.30138e+07	8.5431e+06	5.92206e+06	1.34693e+07	7.41187e+06	5.14708e+06	9.09994e+06	7.39504e+06	1.00089e+07	6.24396e+06	7.11309e+06	8.17414e+06	5.25937e+06	7.4917e+06	8.97481e+06	1.64357e+07	5.66155e+06
270+	116.063	149.096	4.39	8.83329e+06	8.86096e+06	7.65069e+06	6.90336e+06	1.24346e+07	1.13558e+07	9.12538e+06	9.13945e+06	8.52541e+06	8.52222e+06	1.20339e+07	1.11988e+07	1.096e+07	8.9915e+06	5.31142e+06	1.33808e+07	9.23109e+06	8.71123e+06	8.68174e+06	9.96332e+06	7923421	9.46502e+06	1.17042e+07	8.37184e+06	9.17023e+06	8.60667e+06	7.74944e+06	7.43322e+06	1.08867e+07	1.05609e+07	9.27094e+06	8.01131e+06	1.3234e+07	8.78403e+06	5.45195e+06	1.01409e+07	1.0486e+07	9.1723e+06	5.4793e+06	1.03864e+07	9.3681e+06	6.7203e+06	1.08211e+07	1.01431e+07	1.02657e+07	7.9364e+06
271+	116.063	117.07	14.85	866438	246444	677660	23801.6	734299	799637	737125	953612	699665	686487	781312	784862	2.24265e+06	890425	809650	1.1591e+06	750095	388891	770166	71132.5	866895	1.01218e+06	733023	1.77125e+06	818908	7567.21	1.02832e+06	234436	633566	887319	867965	793298	1.76066e+06	783803	480300	764424	1.02022e+06	1.1109e+06	982732	743026	741291	807408	677478	1.68405e+06	1.13933e+06	598035
272+	116.063	117.07	22.46	1.60712e+06	1.53578e+06	1.80604e+06	977670	1.99354e+06	2.21245e+06	1.45911e+06	1.336e+06	1.30513e+06	1.4535e+06	2.74614e+06	1.27716e+06	1.33786e+06	2.53594e+06	2.08109e+06	1.67092e+06	1.43706e+06	1.59792e+06	1.2599e+06	1.53395e+06	1.76746e+06	2.0308e+06	1.55321e+06	1.7729e+06	1.65618e+06	1.63493e+06	1.98765e+06	1.49442e+06	1.38853e+06	1.57412e+06	1.64302e+06	1.45309e+06	1.80136e+06	1.47209e+06	1.54946e+06	1.8742e+06	1.29806e+06	3.35094e+06	1.96559e+06	1.61182e+06	1.39251e+06	1.48127e+06	1.49031e+06	1.67446e+06	1.86594e+06	1.44659e+06
273+	116.067	337.17	1.07	0	941901	3.87092e+06	12510.5	42693.5	1.16899e+06	1.29317e+06	249130	1.08423e+06	0	0	1.21847e+06	1.12997e+06	370813	5.95287e+06	1.56083e+06	47612.1	3900.17	3.74041e+06	0	19581.3	6213.18	1.57289e+06	160145	855830	165078	120898	17623.4	2.90374e+06	2.11688e+06	1.41264e+07	9.7068e+06	3.62054e+06	273504	9.40529e+06	105454	1.14386e+06	185751	3.91897e+06	888800	316359	6903.94	125545	1.30514e+06	123622	20105.1
274+	116.084	117.091	6.37	5.02669e+06	3.75606e+06	4.64954e+06	1.58829e+06	6.67205e+06	2.42637e+06	4.55788e+06	3.58008e+06	5.48271e+06	4.77871e+06	2.78363e+06	4.47627e+06	6.60714e+06	4.98602e+06	2.33801e+06	3.36708e+06	4.07414e+06	2.171e+06	3.63566e+06	2.73335e+06	3.63772e+06	3.21075e+06	3.89436e+06	4.91713e+06	3.91296e+06	1.53645e+06	2.54279e+06	2.58389e+06	4.00348e+06	2.88534e+06	3.30555e+06	4.23454e+06	2.72314e+06	5.39521e+06	2.77733e+06	4.05537e+06	4.81737e+06	4.20807e+06	3.27579e+06	3.96854e+06	4.63814e+06	4.85643e+06	4.21527e+06	4.76475e+06	2.89416e+06	4.06767e+06
275+	116.095	117.103	1.04	2.60311e+06	3.36335e+06	4.69629e+06	1.58014e+06	1.73871e+06	1.53927e+06	2.99751e+06	1.8708e+06	2.28442e+06	2.34954e+06	1.28505e+06	1.04496e+07	2.51906e+06	1.77146e+06	2.75469e+06	1.75024e+06	2.28621e+06	2.48948e+06	3.09191e+06	3.17983e+06	1.93819e+06	1.77383e+06	2.55954e+06	3.07122e+06	2.13992e+06	2.75559e+06	1.51866e+06	2.04855e+06	6.891e+06	4.01503e+06	1.11611e+06	1.98627e+06	2.08904e+06	1.9383e+06	1.05763e+06	2.3118e+06	2.55978e+06	1.41872e+06	4.71695e+06	3.65961e+06	1.79927e+06	6.37651e+06	2.06394e+06	1.92941e+06	1.29749e+06	3.85329e+06
277+	116.99	351.967	1.13	15517.1	790090	13879.4	1.04702e+06	170067	1.1445e+06	1.87207e+06	574789	21761.2	24481.2	1.29544e+06	1.85412e+06	1.56755e+06	0	26531.5	1.56137e+06	313141	69090.3	1.84172e+06	281436	44560	58082.3	2.12539e+06	150016	1.54466e+06	1.08537e+06	386613	47116.3	2.3306e+06	1.30666e+06	880864	693567	2.18708e+06	225123	1.9063e+06	861914	1.44322e+06	251960	485683	361484	65233.8	346859	13994.2	947944	33039.4	306828
278+	117.025	118.032	4.52	590.06	184294	2.65232e+06	0	0	216333	130853	83313.7	0	3536.52	171141	224131	106730	1236.08	9763.57	639014	911.44	0	938805	2326.3	0	0	0	1234.36	24367.9	14170.9	0	0	226151	841618	0	0	1.51445e+06	0	0	0	379637	0	0	247532	0	0	4568.29	761400	0	0
279+	117.054	118.061	1.04	690.71	454424	165080	14540	97966.6	8804.84	303851	596492	3999.84	0	65767.1	327328	452127	177106	262448	0	1239852	4.34139e+06	773147	280944	33165.8	142894	70961.2	1.74039e+06	2.69803e+06	55509.6	311894	3.4049e+06	113405	0	12929.8	0	96156.8	274541	84357.3	504984	16313.8	338359	179877	324687	39879.4	282143	23694.2	1.87267e+06	3098.4	467828
280+	117.058	118.066	2.25	71894.1	2.16845e+06	6.90936e+06	374293	2.16452e+06	1.12408e+06	1.88128e+06	6.28108e+06	1.26154e+06	236771	3.36602e+06	3.80357e+06	3.38214e+06	3.79204e+06	1.33514e+06	2.22763e+06	2.1488e+06	1.52661e+06	2.0176e+06	341951	1.26566e+06	969952	2.9884e+06	1.75803e+06	1.92434e+06	882431	2.44626e+06	1687505	4.47797e+06	2.46047e+06	161637	541118	5.91048e+06	8.03536e+06	3.05253e+06	3.82078e+06	688895	7.81587e+06	564890	2.56754e+06	1.43521e+06	1.22538e+06	1.00234e+06	4.78574e+06	563843	136525
281+	117.058	205.097	3.15	183518	1.40843e+08	1.15664e+08	1.05547e+07	84721716	2.72768e+07	4.13749e+07	1.16574e+08	3.18356e+08	1.60466e+06	8.79047e+07	2.74039e+08	1.14673e+08	4.66009e+08	4.13639e+07	7.51078e+07	1.36831e+08	5.8418e+07	8.41521e+07	1.60208e+07	1.12731e+07	1.8233e+07	4.81445e+07	6.70257e+07	6.70318e+07	1.47954e+07	3.75333e+08	8.73218e+07	7.75484e+07	1.31641e+07	9.17773e+06	3.15147e+07	3.82839e+07	1.50251e+09	4.90717e+07	1.79566e+08	3.05333e+07	4.31262e+08	1.60742e+07	1.44336e+08	2.9392e+07	2.05844e+08	3.86004e+07	5.67127e+08	5.83792e+07	1.6807e+06
282+	117.058	118.065	4.35	851100	8.401e+06	1.01012e+07	1.9836e+06	8.25072e+06	8.52162e+06	3.89107e+06	7.69051e+06	1.51311e+07	989406	1.24609e+07	1.6074e+07	8.11327e+06	2.3054e+07	3.75337e+06	7.34724e+06	7.18248e+06	6.22451e+06	5.80992e+06	2.80232e+06	1.41673e+06	2.09396e+06	9.18748e+06	1.17203e+07	5.83903e+06	3.21343e+06	3.10806e+07	7.70486e+06	1.07847e+07	3.90065e+06	1.58987e+06	3.48718e+06	5.86918e+06	7.48314e+07	5.90472e+06	3.39081e+07	3.65219e+06	2.06247e+07	5.45682e+06	1.03543e+07	2.09127e+06	9.06308e+06	6.4042e+06	2.57696e+07	5.22133e+06	833142
283+	117.058	118.065	4.92	128154	467651	1.2133e+06	57614.9	1.45134e+06	654198	428388	471903	314232	113463	1.05051e+06	1.15169e+06	449544	319605	16073.7	298342	351401	562630	228045	673230	57111.3	107138	1.27806e+06	1.76495e+06	384301	59590.7	669457	465708	1.27587e+06	422249	174179	66593.8	128650	2.26842e+06	1.31356e+06	5.01906e+06	337065	123538	346076	630011	85546.8	179867	999476	266388	78910.8	119174
284+	117.058	118.065	5.17	399979	1.54186e+06	2.38112e+06	519485	3.55435e+06	2.75412e+06	1.11337e+06	1.4063e+06	658472	522631	2.76171e+06	2.98816e+06	1.09303e+06	780186	407856	652657	952592	1.18719e+06	826679	1.14642e+06	242775	351238	4.85438e+06	7.0698e+06	1.39912e+06	842657	929738	1.11703e+06	4.80132e+06	1.23836e+06	432172	270090	611265	3.92637e+06	1.47057e+06	2.24743e+07	761397	565280	3.05531e+06	2.57924e+06	287827	260121	3.53119e+06	663589	265548	326518
285+	117.079	118.087	0.99	1.73012e+07	9.03791e+08	1.47105e+09	2.3394e+08	1.10832e+09	3.68621e+08	1.12976e+09	2.61859e+09	2.01693e+08	1.0145e+08	7.68584e+08	1.34513e+09	9.67658e+08	1.26406e+09	4.45505e+08	6.16207e+08	1.38614e+09	1.18335e+09	1.66231e+09	1.98914e+08	2.218e+08	1.40735e+08	9.74253e+08	2.44828e+09	1.08837e+09	1.24824e+08	6.11864e+08	9.10369e+08	1.34452e+09	3.63323e+08	2.03138e+08	2.00094e+08	1.28022e+09	2.03421e+09	4.80623e+08	1.16523e+09	3.7965e+08	1.2389e+09	9.18201e+08	8.36951e+08	5.0495e+08	1.40345e+09	3.17033e+08	1.10414e+09	8.70076e+07	7.83806e+07
286+	117.079	150.112	0.99	3.11856e+06	1.55007e+06	1.20313e+06	3.14241e+06	1.26143e+06	3.77535e+06	1.04178e+06	1.45373e+06	1.89459e+06	1.93114e+06	2.26066e+06	599733	1.23658e+06	1.18631e+06	723070	985248	8.63285e+06	1.13418e+06	1.97934e+06	2.5996e+06	8.96705e+06	1.00014e+07	1.09535e+06	1.98928e+06	1.0104e+06	3.75276e+06	963419	874843	1.29952e+06	5.42963e+06	9.48951e+06	7.25262e+06	1.17742e+06	839302	689106	1.98292e+06	1.20795e+06	771252	762285	840904	876910	1.0937e+06	2.21176e+06	760156	2.1208e+06	3.60074e+06
287+	117.079	140.068	0.99	509169	4.34302e+06	961284	1.91239e+06	3.54578e+06	927359	2.3447e+06	2.16672e+06	786288	327217	2.12798e+06	1.78335e+06	690602	3.71968e+07	1.44118e+06	736777	1.06424e+08	9.074e+07	1.4131e+06	3.5429e+06	1.06323e+07	7.18944e+06	813290	1.59711e+07	2.42899e+06	625674	7.77912e+06	4.64167e+07	682351	372801	2.20786e+07	2.62826e+07	2.55325e+06	8.32706e+06	238079	1.35958e+06	1.49602e+06	7.8991e+06	3.43332e+06	990174	2.92965e+06	2.48123e+06	968163	708496	506880	1.55779e+06
288+	117.079	205.118	1	5629.66	9.67323e+06	4.82763e+07	3.81567e+06	1.18933e+07	1.07939e+07	9.14714e+06	4.52587e+07	2.74582e+06	187354	7.59228e+06	5.32412e+07	1.59188e+07	3.8773e+06	3.9082e+06	1.41354e+07	1.32358e+06	1.72952e+06	5.48159e+06	1.57924e+06	4.4649e+06	1.00907e+06	1.96639e+07	1.4945e+06	9.25502e+06	3.65045e+06	504848	5.14022e+06	2.06503e+07	1.11192e+07	522489	6.00223e+06	2.07585e+07	3.36238e+06	3.18685e+06	1.24484e+07	8.54714e+06	3.96283e+06	1.17702e+07	1.94615e+07	1.3628e+06	5.11492e+06	1.54194e+07	5.98494e+06	1.00812e+06	1.03919e+06
289+	117.079	273.108	1	451.95	3.41598e+06	3.16179e+06	5.12329e+06	9.68767e+06	5.61113e+06	2.99637e+06	1.92902e+06	444027	112339	4.92194e+06	3.45921e+06	5.12498e+06	709662	1.0539e+06	2.7912e+06	1.13804e+06	499140	2.08983e+06	5.47616e+06	82755.5	62863.1	6.51628e+06	506836	2.91799e+06	8.29519e+06	2.01384e+06	953521	7.44254e+06	4.44675e+06	338703	113232	8.45299e+06	207844	1.46198e+06	1.61142e+07	4.93474e+06	879040	2.34804e+06	5.40348e+06	266296	204752	2.69179e+06	871282	606833	232697
290+	117.079	140.068	1	2.2026e+06	4.65688e+06	1.09009e+06	2.4148e+06	4.43919e+06	1.82251e+06	2.7031e+06	2.39204e+06	1.14124e+06	736581	3.53293e+06	2.23298e+06	885762	3.86148e+07	1.82164e+06	2.12705e+06	1.09625e+08	9.20899e+07	2.04949e+06	4.71067e+06	1.25844e+07	9.48775e+06	1.1375e+06	1.71421e+07	3.04307e+06	1.39907e+06	8.16565e+06	4.80602e+07	983398	1.32524e+06	2.24799e+07	2.77951e+07	3.1931e+06	8.81059e+06	296640	2.10976e+06	2.18099e+06	8.05709e+06	3.84989e+06	1.55308e+06	3.74023e+06	3450693	2.26129e+06	1.30074e+06	648517	2.42017e+06
291+	117.079	360.149	1	95511	3.51688e+06	262364	288111	1.30211e+06	407112	125409	1.44311e+06	4.45894e+06	2.36031e+06	590368	7.44459e+06	2.96186e+06	1.56009e+07	2.47888e+06	751585	5.69803e+06	970608	4.07222e+06	4.07285e+06	266452	102682	1.84847e+06	588444	2.13574e+06	1.19123e+06	1.44815e+06	1.96383e+06	409756	263725	807502	3.12758e+07	1.24157e+06	164371	296190	1.46591e+06	1.01261e+06	41672	6.88274e+06	132482	184044	2.55799e+06	907112	886966	8.61886e+06	2.66061e+06
292+	117.079	360.151	1	95511	3.48647e+06	259046	288111	1.29356e+06	407112	118623	1.44311e+06	4.41313e+06	2.3171e+06	583370	7.27801e+06	2.95708e+06	1.45564e+07	2.3888e+06	751585	5.5163e+06	922512	4.01667e+06	4.03002e+06	241511	95543.9	1.83464e+06	578955	2.09947e+06	1.20219e+06	1.36738e+06	1.80384e+06	404253	249073	799557	2.84812e+07	1.24157e+06	164371	265653	1.46591e+06	1.00865e+06	41672	6.58079e+06	132482	184044	2.50989e+06	900591	659564	8.48248e+06	2.53679e+06
293+	117.079	360.15	1	95511	3.47261e+06	259046	288111	1.26997e+06	407112	118623	1.44311e+06	4.39468e+06	2.2999e+06	583370	7.19187e+06	2.95708e+06	1.419e+07	2.33947e+06	751585	5.43655e+06	896222	3.94945e+06	4.0098e+06	214338	93862.1	1.82279e+06	561812	2.08344e+06	1.19741e+06	1.35823e+06	1.76099e+06	399273	243352	794959	2.7731e+07	1.24157e+06	164371	265653	1.46591e+06	1.00865e+06	41672	6.52332e+06	132482	184044	2.50989e+06	890614	617901	8.41779e+06	2.49849e+06
294+	117.079	100.076	1.01	6.67132e+07	5.86286e+07	6.72964e+07	5.79934e+07	5.4666e+07	5.49377e+07	7.01571e+07	7.79675e+07	5.29089e+07	4.97315e+07	5.54351e+07	6.56023e+07	6.43009e+07	4.82341e+07	5.21462e+07	6.1203e+07	5.42585e+07	4.361e+07	8.04606e+07	5.85275e+07	4.55856e+07	46991471	5.59135e+07	1.00658e+08	6.55945e+07	5.17661e+07	3.96762e+07	4.66603e+07	6.42682e+07	5.46899e+07	4.75038e+07	5.15172e+07	6.31978e+07	4.27749e+07	3.69383e+07	5.45641e+07	5.89334e+07	4.79447e+07	7.22716e+07	5.77823e+07	5.38218e+07	7.60717e+07	5.62191e+07	6.34811e+07	5.10626e+07	5.41251e+07
295+	117.079	205.118	1.03	4261.69	4.42366e+06	9.34753e+06	3.1938e+06	2.19755e+06	2.24986e+06	3.23274e+06	1.81319e+07	965673	0	2.92854e+06	1.75304e+07	8.11731e+06	1.48118e+06	2.5009e+06	2.40944e+06	1.25532e+06	931622	4.1165e+06	785838	33325.8	85933.3	1.10502e+07	1.18148e+06	2.83992e+06	1.851e+06	107655	3.19431e+06	1.17493e+07	3.1964e+06	491467	1.49532e+06	8.31296e+06	945541	1.94702e+06	4.64243e+06	3.92223e+06	2.81942e+06	1.06341e+07	8.89186e+06	1.33517e+06	1.64196e+06	4.96709e+06	3.8688e+06	185868	523040
296+	117.079	360.15	1.03	95511	3.46619e+06	250273	288111	1.26997e+06	399721	118623	1.44311e+06	4.36709e+06	2.28544e+06	583370	7.18044e+06	2.95708e+06	1.38031e+07	2.23868e+06	751585	5.36498e+06	861428	3.92363e+06	3.99826e+06	187684	92127.9	1.82279e+06	538372	2.06784e+06	1.18966e+06	1.31866e+06	1.69513e+06	399273	237917	782031	2.66992e+07	1.24157e+06	164371	265653	1.46591e+06	1.00865e+06	41672	6.43182e+06	132482	184044	2.45663e+06	890614	617901	8.34205e+06	2.45219e+06
297+	117.079	360.15	1.03	95511	3.50063e+06	259046	288111	1.30211e+06	407112	118623	1.44311e+06	4.43456e+06	2.32621e+06	583370	7.33695e+06	2.95708e+06	1.493e+07	2.42389e+06	751585	5.60781e+06	940011	4.05603e+06	4.04728e+06	253626	102682	1.84174e+06	584461	2.12386e+06	1.20744e+06	1.39068e+06	1.88586e+06	409756	249073	807502	2.92725e+07	1.24157e+06	164371	265653	1.46591e+06	1.00865e+06	41672	6.67496e+06	132482	184044	2.51294e+06	900591	861476	8.55078e+06	2.58757e+06
298+	117.079	140.068	1.04	2.635e+06	4.71973e+06	1.09284e+06	2.43735e+06	4.58185e+06	2.03592e+06	2.86014e+06	2.47698e+06	1.38455e+06	1.00923e+06	3.96015e+06	2.42777e+06	967624	3.90625e+07	1.83953e+06	2.56008e+06	1.10209e+08	9.24859e+07	2.23086e+06	4.97013e+06	1.31544e+07	1.00862e+07	1.20973e+06	1.75593e+07	3.33858e+06	1.48259e+06	8.20256e+06	4.81371e+07	1.15302e+06	1.58308e+06	2.26164e+07	2.83856e+07	3.35471e+06	8.98327e+06	309664	2.26585e+06	2.55087e+06	8.06478e+06	3.868e+06	1.69764e+06	3.80179e+06	3.70686e+06	2.54586e+06	1.56725e+06	648517	2.73313e+06
299+	117.079	118.087	1.04	9.10594e+06	8.64468e+08	1.4265e+09	2.20191e+08	1.05272e+09	3.46032e+08	1.08029e+09	2.49782e+09	1.79264e+08	8.70101e+07	7.24361e+08	1.27891e+09	9.28668e+08	1.22121e+09	4.20677e+08	5.84306e+08	1.35172e+09	1.14523e+09	1.61435e+09	1.85372e+08	2.00136e+08	1.25747e+08	9.26789e+08	2.36798e+09	1.04108e+09	1.11006e+08	5.65674e+08	8.80986e+08	1.26684e+09	3.38286e+08	1.93765e+08	1.85225e+08	1.1968e+09	1.90737e+09	4.22007e+08	1.10549e+09	3.56277e+08	1.16086e+09	8.94693e+08	7.951e+08	4.74057e+08	1.35766e+09	2.95645e+08	1.06327e+09	7.60503e+07	6.71846e+07
300+	117.079	118.087	1.04	1.01115e+07	8.83039e+08	1.44458e+09	2.24409e+08	1.0825e+09	3.54963e+08	1.1022e+09	2.56363e+09	1.89573e+08	9.13841e+07	7.48085e+08	1.31279e+09	9.4597e+08	1.23721e+09	4.32247e+08	5.97207e+08	1.36221e+09	1.15837e+09	1.63171e+09	1.89135e+08	2.08637e+08	1.31106e+08	9.50547e+08	2.40294e+09	1.06233e+09	1.1544e+08	5.89284e+08	8.91737e+08	1.30935e+09	3.50006e+08	1.95652e+08	1.89406e+08	1.24423e+09	1.98502e+09	4.54247e+08	1.13674e+09	3.65908e+08	1.20826e+09	9.02525e+08	8.16397e+08	4.89434e+08	1.37754e+09	3.04725e+08	1.08145e+09	7.86374e+07	6.96874e+07
301+	117.079	140.068	1.04	222327	3.99824e+06	191237	1.49459e+06	3.05488e+06	416067	2.00966e+06	1.94132e+06	614145	182422	1.32956e+06	732893	187187	3.61963e+07	1.266e+06	261907	1.03019e+08	8.95588e+07	423830	1.72111e+06	1.00804e+07	6.50098e+06	486695	1.54323e+07	1.99144e+06	174817	7.40957e+06	4.50482e+07	228059	48012.4	2.18046e+07	2.58935e+07	539083	7.9647e+06	121273	1.02081e+06	58172.1	7.66262e+06	3.02221e+06	285846	2.73642e+06	2.09433e+06	690766	540375	358845	205748
302+	117.079	360.15	1.05	95511	3.47249e+06	259046	288111	1.26997e+06	407112	118623	1.44311e+06	4.39468e+06	2.29084e+06	583370	7.19187e+06	2.95708e+06	1.40035e+07	2.29823e+06	751585	5.3962e+06	882772	3.94945e+06	4.00741e+06	214338	93862.1	1.82279e+06	561812	2.07252e+06	1.19741e+06	1.34703e+06	1.74404e+06	399273	243352	791095	2.73515e+07	1.24157e+06	164371	265653	1.46591e+06	1.00865e+06	41672	6.49843e+06	132482	184044	2.49449e+06	890614	617901	8.37883e+06	2.48238e+06
303+	117.079	118.086	1.05	7.53285e+06	8.17714e+08	1.38981e+09	2.09311e+08	9.77052e+08	3.19673e+08	1.02396e+09	2.34269e+09	1.49975e+08	7.76684e+07	6.56575e+08	1.1959e+09	8.82373e+08	1.14724e+09	3.95054e+08	5.45535e+08	1.30606e+09	1.12191e+09	1.52958e+09	1.73308e+08	1.714e+08	1.0997e+08	8.63116e+08	2.29138e+09	9.79615e+08	9.97494e+07	5.00065e+08	8.54248e+08	1.17875e+09	3.00903e+08	1.90603e+08	1.74869e+08	1.08328e+09	1.76101e+09	2.83915e+08	1.02439e+09	3.35829e+08	1.08524e+09	8.77265e+08	7.35542e+08	4.364e+08	1.30902e+09	2.67017e+08	1.01709e+09	6.92147e+07	6.18267e+07
304+	117.079	118.087	1.05	8.10438e+06	8.42245e+08	1.40737e+09	2.12709e+08	9.92807e+08	3.2888e+08	1.04269e+09	2.38962e+09	1.59325e+08	8.06646e+07	6.73571e+08	1.21926e+09	9.13808e+08	1.1902e+09	4.0201e+08	5.59434e+08	1.33158e+09	1.1293e+09	1.58047e+09	1.78121e+08	1.81428e+08	1.14864e+08	8.82253e+08	2.31883e+09	9.98546e+08	1.04295e+08	5.18931e+08	8.63142e+08	1.20068e+09	3.26832e+08	1.91821e+08	1.78163e+08	1.11293e+09	1.79084e+09	3.4614e+08	1.0441e+09	3.47713e+08	1.10157e+09	8.84707e+08	7.53556e+08	4.46191e+08	1.32646e+09	2.75056e+08	1.03235e+09	7.15503e+07	6.37671e+07
305+	117.079	140.068	1.05	440161	4299333	912437	1.82663e+06	3.45633e+06	847300	2.29015e+06	2.14535e+06	745487	303859	2.02567e+06	1.75787e+06	633249	3.69707e+07	1.40363e+06	647937	1.06088e+08	9.05509e+07	1.35871e+06	3.44476e+06	1.05351e+07	7.06584e+06	769439	1.58855e+07	2.37282e+06	556809	7.672e+06	4.61881e+07	646336	292139	2.20157e+07	2.61947e+07	2.45926e+06	8.21226e+06	208738	1.28354e+06	1.44208e+06	7.83198e+06	3.37805e+06	929945	2.88864e+06	2.39777e+06	908543	678612	478146	1.49575e+06
306+	117.079	140.068	1.05	197382	3.98099e+06	175511	1.484e+06	2.97744e+06	398462	1.96807e+06	1.90065e+06	598854	179234	1.31101e+06	715537	174817	3.6098e+07	1.24617e+06	244958	1.02317e+08	8.93137e+07	421220	1.57749e+06	9.94303e+06	6.42227e+06	480497	1.53229e+07	1.96521e+06	156732	7.34991e+06	4.4916e+07	202912	35528.7	2.17262e+07	2.58315e+07	531389	7.9258e+06	111848	1.00266e+06	43892	7.64991e+06	3.00796e+06	250946	2.72011e+06	2.07082e+06	680485	537127	339678	118640
307+	117.079	140.068	1.05	179823	3.97538e+06	167720	1.47186e+06	2.89822e+06	384628	1.83835e+06	1.90065e+06	598854	179234	1.291e+06	715537	140043	3.59847e+07	1.24465e+06	240668	1.01804e+08	8.90771e+07	407163	1.55309e+06	9.85671e+06	6.36454e+06	480497	1.53019e+07	1.95362e+06	150562	7.32592e+06	4.47571e+07	202912	34080.3	2.15992e+07	2.58118e+07	530316	7.89036e+06	111848	995123	43892	7.62808e+06	3.00299e+06	235074	2.67327e+06	2.05651e+06	680485	532469	326432	115409
308+	117.079	140.068	1.05	164022	3.97315e+06	132474	1.45066e+06	2.79251e+06	374962	1.8325e+06	1.90065e+06	587839	179234	1.28069e+06	708917	134362	3.58275e+07	1.24465e+06	240668	1.0115e+08	8.87799e+07	407163	1.5417e+06	9.71109e+06	6.34799e+06	480497	1.52281e+07	1.92942e+06	147051	7.2933e+06	4.4701e+07	202912	34080.3	2.15831e+07	2.57818e+07	530316	7.84086e+06	111848	970530	43892	7.61692e+06	3.00299e+06	235074	2.59049e+06	2.03243e+06	672951	532469	311410	113142
309+	117.079	140.068	1.05	194210	3.97806e+06	175511	1.484e+06	2.97744e+06	398462	1.92301e+06	1.90065e+06	598854	179234	1.30763e+06	715537	160512	3.6098e+07	1.24617e+06	244958	1.02317e+08	8.92888e+07	421220	1.57749e+06	9.94303e+06	6.40712e+06	480497	1.53229e+07	1.96521e+06	156732	7.34991e+06	4.4916e+07	202912	35528.7	2.16816e+07	2.58315e+07	530316	7.9258e+06	111848	1.00266e+06	43892	7.64493e+06	3.00402e+06	250946	2.72011e+06	2.07082e+06	680485	537127	339678	118640
310+	117.079	140.068	1.05	183015	3.97729e+06	167720	1.47186e+06	2.89822e+06	395293	1.91883e+06	1.90065e+06	598854	179234	1.29471e+06	715537	155102	3.59847e+07	1.24465e+06	241898	1.01804e+08	8.91162e+07	421220	1.56353e+06	9.90027e+06	6.38588e+06	480497	1.53129e+07	1.95362e+06	150562	7.32592e+06	4.4825e+07	202912	34080.3	2.16738e+07	2.58118e+07	530316	7.89036e+06	111848	995123	43892	7.64493e+06	3.00402e+06	235074	2.67327e+06	2.05651e+06	680485	537127	326432	115409
311+	117.079	140.068	1.06	181082	3.97538e+06	167720	1.47186e+06	2.89822e+06	385876	1.91883e+06	1.90065e+06	598854	179234	1.29471e+06	715537	140043	3.59847e+07	1.24465e+06	241898	1.01804e+08	8.90771e+07	414755	1.56353e+06	9.85671e+06	6.38588e+06	480497	1.53019e+07	1.95362e+06	150562	7.32592e+06	4.4825e+07	202912	34080.3	2.16696e+07	2.58118e+07	530316	7.89036e+06	111848	995123	43892	7.64008e+06	3.00299e+06	235074	2.67327e+06	2.05651e+06	680485	537127	326432	115409
312+	117.079	140.068	1.06	202809	3.98222e+06	177554	1.48672e+06	3.02211e+06	401957	1.97204e+06	1.90065e+06	602187	179234	1.3193e+06	715537	174817	3.61539e+07	1.24884e+06	244958	1.02693e+08	8.9406e+07	421220	1.58783e+06	1.00046e+07	6.43829e+06	480497	1.53377e+07	1.96521e+06	162410	7.36586e+06	4.495e+07	202912	35528.7	2.17262e+07	2.5848e+07	531389	7937675	111848	1.00266e+06	43892	7.64991e+06	3.00796e+06	266817	2.7276e+06	2.07567e+06	680485	537127	347063	119753
313+	117.079	140.068	1.06	206624	3.98296e+06	177554	1.48672e+06	3.02211e+06	406161	1.98469e+06	1.91446e+06	602187	179234	1.3193e+06	723416	174817	3.61539e+07	1.24884e+06	248419	1.02693e+08	8.94336e+07	421220	1.58783e+06	1.00294e+07	6.45345e+06	480497	1.53697e+07	1.96521e+06	162410	7.38226e+06	4.49653e+07	202912	38851.5	2.17632e+07	2.58675e+07	531389	7.94351e+06	111848	1.00981e+06	43892	7.64991e+06	3.00796e+06	266817	2.7276e+06	2.07567e+06	680485	537127	347063	119753
314+	117.079	140.068	1.06	200846	3.9818e+06	175511	1.48672e+06	3.02211e+06	401957	1.97204e+06	1.90065e+06	598854	179234	1.3193e+06	715537	174817	3.61539e+07	1.24617e+06	244958	1.02693e+08	8.9406e+07	421220	1.58783e+06	9.99971e+06	6.43665e+06	480497	1.53377e+07	1.96521e+06	162410	7.36586e+06	4.49374e+07	202912	35528.7	2.17262e+07	2.5848e+07	531389	7937675	111848	1.00266e+06	43892	7.64991e+06	3.00796e+06	266817	2.7276e+06	2.07567e+06	680485	537127	339678	119753
315+	117.079	140.068	1.06	195509	3.98057e+06	175511	1.484e+06	2.97744e+06	398789	1.96807e+06	1.90065e+06	598854	179234	1.31101e+06	715537	174817	3.6098e+07	1.24617e+06	241898	1.02317e+08	8.93137e+07	421220	1.57749e+06	9.96495e+06	6.41851e+06	480497	1.53229e+07	1.96521e+06	156732	7.34991e+06	4.4916e+07	202912	34080.3	2.17249e+07	2.58315e+07	530316	7.9258e+06	111848	1.00266e+06	43892	7.64991e+06	3.00402e+06	250946	2.72011e+06	2.07082e+06	680485	537127	339678	118640
316+	117.079	140.068	1.06	200846	3.9818e+06	175511	1.48672e+06	3.02211e+06	401957	1.97204e+06	1.90065e+06	598854	179234	1.3193e+06	715537	174817	3.61539e+07	1.24617e+06	244958	1.02693e+08	8.9406e+07	421220	1.58783e+06	9.99971e+06	6.43665e+06	480497	1.53377e+07	1.96521e+06	162410	7.36586e+06	4.495e+07	202912	35528.7	2.17262e+07	2.5848e+07	531389	7937675	111848	1.00266e+06	43892	7.64991e+06	3.00796e+06	266817	2.7276e+06	2.07567e+06	680485	537127	339678	119753
317+	117.079	140.068	1.06	183654	3.97806e+06	167720	1.47186e+06	2.89822e+06	394045	1.91883e+06	1.90065e+06	598854	179234	1.29471e+06	715537	160512	3.59847e+07	1.24465e+06	240668	1.01804e+08	8.91162e+07	421220	1.56353e+06	9.89754e+06	6.38588e+06	480497	1.53207e+07	1.95362e+06	150562	7.34991e+06	4.48783e+07	202912	34080.3	2.16774e+07	2.58272e+07	530316	7.90578e+06	111848	1.00266e+06	43892	7.64493e+06	3.00299e+06	250946	2.71466e+06	2.06725e+06	680485	537127	326432	115409
318+	117.079	140.068	1.06	185414	3.97806e+06	175511	1.484e+06	2.97744e+06	394045	1.92301e+06	1.90065e+06	598854	179234	1.30763e+06	715537	160512	3.60502e+07	1.24465e+06	240668	1.02314e+08	8.92872e+07	421220	1.56353e+06	9.89754e+06	6.38588e+06	480497	1.53207e+07	1.96521e+06	154074	7.34991e+06	4.48783e+07	202912	34080.3	2.16774e+07	2.58272e+07	530316	7.9258e+06	111848	1.00266e+06	43892	7.64493e+06	3.00299e+06	250946	2.71466e+06	2.07082e+06	680485	537127	330977	118640
319+	117.079	140.068	1.07	204771	3.98212e+06	175511	1.48672e+06	3.0372e+06	401957	1.99562e+06	1.91446e+06	598854	179234	1.3193e+06	723416	174817	3.61539e+07	1.24617e+06	244958	1.02693e+08	8.95236e+07	421220	1.58783e+06	1.00196e+07	6.45181e+06	480497	1.53697e+07	1.9719e+06	162410	7.38226e+06	4.49653e+07	202912	35528.7	2.17618e+07	2.58675e+07	530316	7.94949e+06	111848	1.00981e+06	43892	7.64991e+06	3.00402e+06	266817	2.7276e+06	2.07567e+06	680485	537127	339678	153749
320+	117.079	140.068	1.07	215919	3.98968e+06	184684	1.48672e+06	3.04673e+06	406161	2.006e+06	1.93755e+06	602187	179234	1.3193e+06	731295	184044	3.62287e+07	1.24884e+06	248419	1.03317e+08	8.96625e+07	421220	2.11212e+06	10091225	6.51461e+06	480497	1.54313e+07	1.98753e+06	165429	7.40327e+06	4.5034e+07	215563	38851.5	2.17978e+07	2.58867e+07	531389	7.95503e+06	111848	1.01661e+06	52841.2	7.64991e+06	3.01333e+06	273662	2.7276e+06	2.08257e+06	680485	537127	347063	377362
321+	117.079	140.068	1.07	204771	3.98324e+06	175511	1.48672e+06	3.0372e+06	398789	1.99562e+06	1.91446e+06	598854	179234	1.3193e+06	723416	174817	3.61696e+07	1.24617e+06	241898	1.02831e+08	8.95236e+07	421220	1.58783e+06	1.00137e+07	6.44805e+06	480497	1.53697e+07	1.9719e+06	162410	7.38226e+06	4.49653e+07	202912	34080.3	2.17618e+07	2.58675e+07	530316	7.94949e+06	111848	1.00981e+06	43892	7.64991e+06	3.00402e+06	266817	2.7276e+06	2.07567e+06	680485	537127	339678	153749
322+	117.079	276.192	1.08	1361.74	32750.5	25576.5	8742.82	9484.96	32021.4	0	295514	0	0	8611.84	980452	196340	0	0	24610.9	52369.7	0	221939	51586.6	0	0	181382	0	72478.6	707694	5033.96	0	488451	112881	4505.74	0	301345	171960	6444.14	238994	101682	0	31885.5	194207	49582.3	1852.16	165210	0	0	0
323+	117.079	159.113	1.08	3.20424e+06	6.29116e+06	1.86597e+07	3.75003e+06	7.74293e+06	5.88613e+06	7.95943e+06	1.19433e+07	3.24364e+06	3.17409e+06	4.76048e+06	8.22052e+06	9.58365e+06	3.43328e+06	3.62672e+06	5.66136e+06	3.30773e+06	3.11527e+06	8.22255e+06	9.31433e+06	3.00405e+06	2.94653e+06	7.35751e+06	5.27022e+06	6.23094e+06	5.70455e+06	2.40832e+06	3.62955e+06	1.1845e+07	6.30345e+06	4.34769e+06	4.68792e+06	9.47548e+06	5.1308e+06	4.8193e+06	7.36213e+06	4.74716e+06	2.90527e+06	5.48855e+06	5.17865e+06	2.58282e+06	5.14893e+06	5.49574e+06	4.6971e+06	2.69637e+06	4.90942e+06
324+	117.079	140.068	1.09	227596	4.03095e+06	323886	1.50516e+06	3.09223e+06	441641	2.03335e+06	2.02348e+06	607911	180287	1.45368e+06	986352	216615	3.63107e+07	1.2567e+06	263351	1.03824e+08	8.97817e+07	671404	2.74463e+06	1.0155e+07	6.57147e+06	506381	1.55664e+07	2.03962e+06	168111	7.41461e+06	4.51702e+07	332255	43615.1	2.1844e+07	2.59243e+07	715871	7.95612e+06	115012	1.04528e+06	336828	7.65724e+06	3.02883e+06	425243	2.73069e+06	2.1022e+06	692442	547707	353384	694474
325+	117.079	140.068	1.09	162617	3.93726e+06	175511	1.48474e+06	3.02211e+06	397540	1.97204e+06	1.90065e+06	598854	179234	1.3193e+06	715537	174817	3.51095e+07	1.24465e+06	240668	1.01343e+08	8.80009e+07	421220	1.56328e+06	9.95879e+06	6.32625e+06	480497	1.52293e+07	1.96124e+06	156732	7.32487e+06	4.43522e+07	202912	34080.3	2.15991e+07	2.52319e+07	530316	7.82881e+06	111848	1.00266e+06	43892	7.63198e+06	2.95694e+06	266817	2.70155e+06	2.07567e+06	670684	537127	319831	119753
326+	117.079	118.087	1.1	8.08776e+06	8.7132e+08	1.43232e+09	2.20477e+08	1.06529e+09	3.4851e+08	1.08841e+09	2.5273e+09	1.8289e+08	8.75201e+07	7.33839e+08	1.29293e+09	9.34927e+08	1.22165e+09	4.24536e+08	5.88565e+08	1.35156e+09	1.14916e+09	1.61428e+09	1.85349e+08	2.02345e+08	1.26872e+08	9.3633e+08	2.38151e+09	1.04934e+09	1.11067e+08	5.75361e+08	8.84097e+08	1.28554e+09	3.42324e+08	1.93376e+08	1.85704e+08	1.21535e+09	1.94124e+09	4.30516e+08	1.11842e+09	3.58638e+08	1.18218e+09	8.96263e+08	8.03297e+08	4.79422e+08	1.36515e+09	2.98269e+08	1.06933e+09	7.57668e+07	6.62935e+07
327+	117.079	159.113	1.1	680937	1.97634e+06	6.82069e+06	929348	2.97931e+06	1.99827e+06	3.69974e+06	6.48823e+06	507643	421323	1.90672e+06	3.40305e+06	4.02677e+06	829102	732725	2.14672e+06	675440	751030	3.35447e+06	2.54225e+06	440857	473607	3.18459e+06	764739	2.70716e+06	2.04434e+06	348563	649118	5.00056e+06	2.16498e+06	2.3779e+06	1.60913e+06	4.53145e+06	2.52067e+06	2.09013e+06	3.61242e+06	1.75312e+06	850893	1.16618e+06	1.15882e+06	414499	1.09334e+06	2.01495e+06	1.92635e+06	500830	488413
328+	117.079	118.087	1.14	6.84202e+06	8.59739e+08	1.42101e+09	2.17638e+08	1.02494e+09	3.38209e+08	1.06477e+09	2.49443e+09	1.76824e+08	8.26892e+07	7.21708e+08	1.25628e+09	9.26726e+08	1.20832e+09	4.10842e+08	5.81607e+08	1.34205e+09	1.13827e+09	1.59987e+09	1.82767e+08	1.97073e+08	1.2353e+08	9.07819e+08	2.36597e+09	1.02321e+09	1.06538e+08	563255512	8.77886e+08	1.26484e+09	3.35997e+08	1.91998e+08	1.82921e+08	1.16029e+09	1.85418e+09	4.08942e+08	1.10137e+09	3.54333e+08	1.1324e+09	8.91617e+08	7.92275e+08	4.71281e+08	1.34313e+09	2.92955e+08	1.06079e+09	7.36975e+07	6.4405e+07
329+	117.079	118.087	1.15	6.87934e+06	8.6704e+08	1.42554e+09	218065337	1.05048e+09	3.44034e+08	1.07962e+09	2.52644e+09	1.77023e+08	8.50531e+07	7.31784e+08	1.278e+09	9.32882e+08	1.21925e+09	4.18633e+08	5.82306e+08	1.34967e+09	1.14332e+09	1.61337e+09	1.83356e+08	1.98032e+08	1.23727e+08	9.24895e+08	2.36733e+09	1.03911e+09	1.08842e+08	5.63927e+08	8.79221e+08	1.28476e+09	3.41178e+08	1.92312e+08	1.84579e+08	1.19489e+09	1.90544e+09	4.20717e+08	1.10334e+09	3.56669e+08	1.15966e+09	8.94983e+08	7.93682e+08	4.7796e+08	1.3557e+09	2.93446e+08	1.0685e+09	7.45055e+07	6.51156e+07
330+	117.079	118.086	1.16	7.40241e+06	8.79644e+08	1.44064e+09	2.21537e+08	1.0734e+09	3.50531e+08	1.09552e+09	2.56113e+09	1.86426e+08	8.80509e+07	7.45379e+08	1.30294e+09	9.43055e+08	1.23344e+09	4.27086e+08	5.94847e+08	1.35876e+09	1.15383e+09	1.62907e+09	1.86708e+08	2.0446e+08	1.2854e+08	9.43149e+08	2.39302e+09	1.05528e+09	1.11967e+08	5.86378e+08	8.87266e+08	1.30691e+09	3.47425e+08	1.93486e+08	1.86757e+08	1.23191e+09	1.96564e+09	4.52052e+08	1.13291e+09	3.63023e+08	1.19588e+09	8.999e+08	8.09472e+08	4.86325e+08	1.37045e+09	3.01948e+08	1.07896e+09	7.58484e+07	6.68208e+07
331+	117.079	118.087	1.17	9.2769e+06	8.90399e+08	1.456e+09	2.24924e+08	1.09294e+09	3.58632e+08	1.11392e+09	2.59167e+09	1.91163e+08	9.21701e+07	7.55932e+08	1.32809e+09	9.53974e+08	1.24776e+09	4.35639e+08	6.04073e+08	1.37021e+09	1.16821e+09	1.64412e+09	1.90223e+08	2.12183e+08	1.32316e+08	9.6038e+08	2.4238e+09	1.07319e+09	1.16575e+08	5.98583e+08	8.97837e+08	1.32621e+09	3.53442e+08	1.95802e+08	1.90701e+08	1.26303e+09	2.01051e+09	4.67601e+08	1.14909e+09	3.6918e+08	1.22358e+09	9.07297e+08	8.24118e+08	4.93954e+08	1.38837e+09	3.06985e+08	1.09015e+09	7.85034e+07	6.99824e+07
332+	117.079	118.087	1.17	9.45279e+06	8.90882e+08	1.45651e+09	2.25276e+08	1.09311e+09	3.5881e+08	1.11455e+09	2.5952e+09	1.91345e+08	9.23376e+07	7.56337e+08	1.32815e+09	9.54812e+08	1.24868e+09	4.35855e+08	6.04158e+08	1.37153e+09	1.16836e+09	1.64598e+09	1.90476e+08	2.12256e+08	1.32503e+08	9.6038e+08	2.42387e+09	1.07319e+09	1.16756e+08	5.98583e+08	8.97925e+08	1.32785e+09	3.53965e+08	1.95888e+08	1.91229e+08	1.2633e+09	2.01058e+09	4.68376e+08	1.14918e+09	3.69656e+08	1.22367e+09	907834514	8.24211e+08	4.94292e+08	1.38837e+09	3.07361e+08	1.09132e+09	7.88704e+07	7.02054e+07
333+	117.079	140.068	1.19	202184	4.08647e+06	767574	1.60385e+06	3.24529e+06	591759	2.13496e+06	2.02267e+06	604387	184934	1.76066e+06	1.55912e+06	440136	3.54259e+07	1.24465e+06	372961	1.03593e+08	8.85845e+07	1.20623e+06	3.16211e+06	1.02481e+07	6.61833e+06	621908	1.55296e+07	2.15252e+06	290199	7.40444e+06	4.48655e+07	498388	81786.2	2.17179e+07	2.53337e+07	2.11722e+06	7.84617e+06	111848	1.1017e+06	1.19517e+06	7.64022e+06	3.12795e+06	753963	2.70155e+06	2.15732e+06	710896	559933	319831	1.1293e+06
334+	117.079	101.06	1.27	1.01707e+06	1.08816e+07	2.0801e+07	2.40356e+06	913657	1.01767e+07	3.38859e+07	3.70944e+07	521051	520173	4.65564e+06	1.70393e+07	1.67432e+07	1.05387e+06	1.03292e+07	2.09111e+07	1.02094e+06	1.30205e+06	3.77689e+07	1.1847e+06	680755	748471	1.03264e+07	6.64176e+07	2.19622e+07	2.17059e+06	668874	996975	1.32363e+07	5.95087e+06	442839	671119	2.3051e+07	732054	1.02691e+06	3.43643e+06	8.70414e+06	422410	3.4419e+07	6.77448e+06	495635	3.08734e+07	1.10333e+06	1.84427e+07	641879	1.09475e+06
335+	117.079	118.087	1.28	3.88303e+06	3.99719e+08	1.00799e+09	7.97336e+07	5.13958e+08	1.95598e+08	7.44017e+08	1.2962e+09	1.1402e+08	3.98503e+07	3.97922e+08	6.03256e+08	4.14534e+08	4.59275e+08	2.33795e+08	3.27647e+08	3.86251e+08	3.62124e+08	6.86494e+08	7.83881e+07	1.65586e+08	7.82904e+07	4.94428e+08	8.65222e+08	4.64876e+08	8.71626e+07	2.60759e+08	2.539e+08	7.75756e+08	2.0924e+08	7.58752e+07	5.856e+07	7.67502e+08	1.13065e+09	3.9462e+08	6.33449e+08	1.42684e+08	7.22073e+08	3.06014e+08	4.31832e+08	3.0599e+08	4.96674e+08	1.49145e+08	4.3826e+08	3.28815e+07	2.32508e+07
336+	117.079	118.087	1.3	9.75607e+06	8.96131e+08	1.46262e+09	2.26528e+08	1.09996e+09	3.6133e+08	1.12178e+09	2.60947e+09	1.93551e+08	9.43124e+07	7.61292e+08	1.33667e+09	9.59918e+08	1.25634e+09	4.38379e+08	6.08396e+08	1.37811e+09	1.17569e+09	1.65329e+09	1.91597e+08	2.14467e+08	1.33677e+08	9.66191e+08	2.4384e+09	1.08012e+09	1.17399e+08	6.04209e+08	9.02968e+08	1.3362e+09	3.56133e+08	1.96931e+08	1.92826e+08	1.2721e+09	2.02451e+09	4.7342e+08	1.15664e+09	3.71996e+08	1.23084e+09	9.11072e+08	8.28772e+08	4.97234e+08	1.39568e+09	3.09105e+08	1.09636e+09	7.98912e+07	7.08622e+07
337+	117.079	317.217	1.3	0	1.69436e+06	1.08149e+07	301508	2.75377e+06	5.84998e+06	5.3166e+06	1.17772e+07	393353	0	840596	4.50776e+06	4.1878e+06	400580	707056	3.56919e+06	0	193086	5.22497e+06	116383	130716	39386.9	6.82737e+06	209176	2.63068e+06	378190	40643.4	1.24466e+06	6.48047e+06	3.16216e+06	0	1.20129e+06	8.24112e+06	3.66109e+06	1.46406e+06	2.93389e+06	1.56611e+06	35821.1	20051.4	829501	0	325778	1.93844e+06	1.28727e+06	3563.33	0
338+	117.079	317.218	1.31	0	1.69497e+06	1.08499e+07	301508	2.75377e+06	5.85678e+06	5.33831e+06	1.17803e+07	393353	0	840596	4.50776e+06	4.19603e+06	400580	707056	3.56919e+06	0	193086	5.23605e+06	116383	130716	39386.9	6.83787e+06	210743	2.63068e+06	378190	40643.4	1.24466e+06	6.49772e+06	3.16387e+06	0	1.2053e+06	8.24388e+06	3.66109e+06	1.46406e+06	2.93389e+06	1.57333e+06	35821.1	20051.4	831341	0	325778	1.93844e+06	1.28727e+06	3563.33	0
339+	117.079	317.217	1.31	0	1.40018e+06	9.35036e+06	292614	1.80913e+06	3.98239e+06	4.48154e+06	9.2305e+06	329156	0	656992	3.82793e+06	3.35022e+06	362168	434405	3.26845e+06	0	189931	4.22883e+06	103956	124873	36516.6	4.73375e+06	122489	2.20366e+06	323525	40643.4	937299	5.49443e+06	2.37135e+06	0	783203	6.40829e+06	3.27394e+06	1.21653e+06	2.32421e+06	1.42313e+06	0	16904.2	449810	0	233402	1.23347e+06	967827	0	0
340+	117.079	118.087	1.31	1.1097e+07	8.9879e+08	1.46652e+09	2.28011e+08	1.10385e+09	3.63259e+08	1.12508e+09	2.61581e+09	1.95651e+08	9.59114e+07	7.64043e+08	1.34041e+09	9.6245e+08	1.25961e+09	4.40165e+08	6.11004e+08	1.3813e+09	1.1795e+09	1.65739e+09	1.93006e+08	2.16512e+08	1.35209e+08	9.69173e+08	2.44489e+09	1.08353e+09	1.18678e+08	6.07194e+08	9.05618e+08	1.34037e+09	3.57684e+08	1.98051e+08	1.94259e+08	1.27593e+09	2.03055e+09	4.75764e+08	1.15994e+09	3.7351e+08	1.23406e+09	9.1301e+08	8.31221e+08	4.99087e+08	1.39887e+09	3.10845e+08	1.09908e+09	8.15076e+07	7.20622e+07
341+	117.079	317.218	1.35	0	1.69375e+06	1.08048e+07	301508	2.75036e+06	5.84714e+06	5.31176e+06	1.17739e+07	393353	0	840596	4.50776e+06	4.18351e+06	400580	704363	3.56919e+06	0	193086	5.2157e+06	116383	130716	39386.9	6.82521e+06	209176	2.63068e+06	378190	40643.4	1.24466e+06	6.48047e+06	3.15954e+06	0	1.20129e+06	8.23748e+06	3.65959e+06	1.46204e+06	2.93389e+06	1.56611e+06	35821.1	20051.4	823345	0	325778	1.93844e+06	1.28727e+06	3563.33	0
342+	117.079	317.219	1.35	0	1.06282e+06	6.97532e+06	287834	1.46133e+06	3.08173e+06	3.65713e+06	6.56292e+06	301128	0	391480	2.5835e+06	2.38702e+06	300436	369583	2.41056e+06	0	173464	3.31865e+06	101845	119362	36516.6	3.58999e+06	108918	1.52825e+06	236527	38207.3	742987	3.70417e+06	1.73257e+06	0	710202	4.62514e+06	2.25e+06	1.15693e+06	1.65366e+06	811442	0	16904.2	386321	0	209158	997753	751643	0	0
343+	117.079	317.218	1.35	0	1.31803e+06	8.44063e+06	287834	1.7395e+06	3.65824e+06	4.13936e+06	7.83016e+06	368094	0	530955	3.14892e+06	2.95713e+06	360998	475595	2.90185e+06	0	186826	3.94998e+06	104299	127337	37988.5	4.32741e+06	150389	1.86314e+06	285677	40643.4	1.02313e+06	4.65859e+06	2.12716e+06	0	824164	5.76122e+06	3.01498e+06	1.24733e+06	2.07329e+06	1257359	0	16904.2	462891	0	257637	1.19872e+06	913358	0	0
344+	117.079	317.218	1.36	0	1.22275e+06	8.07917e+06	287834	1.64407e+06	3.53182e+06	4.0019e+06	7.66923e+06	349565	0	508216	2.89282e+06	2.6772e+06	333841	465150	2.78848e+06	0	181220	3.75511e+06	101845	127337	36516.6	4.11553e+06	135642	1.71472e+06	280204	40643.4	961627	4.26775e+06	2.04043e+06	0	777692	5.49295e+06	2.71463e+06	1.20966e+06	1.87149e+06	1.08316e+06	0	16904.2	427347	0	257637	1.10192e+06	891156	0	0
345+	117.079	317.218	1.36	0	1.11342e+06	7.30436e+06	287834	1.55263e+06	3.2568e+06	3.77513e+06	7.02384e+06	319794	0	438859	2.59683e+06	2.39036e+06	320965	403978	2.55109e+06	0	176394	3.45679e+06	101845	121826	36516.6	3.76611e+06	122489	1.56155e+06	236527	38207.3	838445	3.88198e+06	1.89009e+06	0	712304	5.0088e+06	2.37629e+06	1.17635e+06	1.68761e+06	908218	0	16904.2	403937	0	233402	1.0216e+06	810386	0	0
346+	117.079	317.218	1.36	0	1.20985e+06	7.78269e+06	287834	1.64407e+06	3.50383e+06	4.0019e+06	7.2156e+06	349565	0	456111	2.89282e+06	2.6772e+06	333841	462852	2.65709e+06	0	181220	3.66113e+06	101845	127337	36516.6	4.11553e+06	135642	1.71472e+06	256900	40643.4	921595	4.26775e+06	1.97019e+06	0	777692	5.25855e+06	2.71463e+06	1.20966e+06	1.87149e+06	1.08316e+06	0	16904.2	427347	0	257637	1.10192e+06	855471	0	0
347+	117.079	257.149	1.36	1319.7	2.31373e+06	5.46513e+06	2.29591e+06	4.63448e+06	4.58107e+06	3.14905e+06	1.47883e+06	0	3192.27	4.06161e+06	1.72631e+06	4.7626e+06	1.23935e+06	180682	7.14252e+06	3.0141e+07	1.77893e+07	2.42362e+06	3.89138e+06	245474	102948	6.20275e+06	931872	3.46004e+06	7.9978e+06	94361.9	5.43127e+06	7.31874e+06	6.27824e+06	761722	750613	1.27479e+07	493196	570204	4.78415e+06	596072	16927.4	988551	4.38004e+06	764168	53998.4	2.62165e+06	785301	2396.71	49569.4
348+	117.079	317.218	1.36	0	1.25626e+06	8.39106e+06	287834	1.73153e+06	3.73871e+06	4.19366e+06	7.83016e+06	368094	0	530955	2.93949e+06	2.73369e+06	360998	522929	2.81138e+06	0	186826	3.84967e+06	104299	127337	37988.5	4.34128e+06	150389	1.89646e+06	285677	40643.4	1.02313e+06	4.32825e+06	2.13875e+06	0	817640	5.76729e+06	2.91043e+06	1.23118e+06	1.90486e+06	1.10385e+06	0	16904.2	450432	0	271064	1.19872e+06	906201	0	0
349+	117.079	273.119	1.36	0	139972	217922	1.12072e+06	2.98106e+06	349524	413215	699447	1156.49	0	322996	439154	273346	50177.3	27335.6	46070.1	1.26767e+07	1.66521e+06	137356	1.11605e+06	0	0	997313	370258	590668	541747	33168.8	368434	209237	200415	125816	68819.4	467849	0	50246.5	129689	847965	95186	1.48042e+06	262056	0	28378.8	658804	431907	8146.99	6372.79
350+	117.079	317.218	1.37	0	1.14481e+06	7.47422e+06	287834	1.62637e+06	3.40459e+06	3.8708e+06	7.2156e+06	340202	0	443912	2.61779e+06	2.47004e+06	334136	448743	2.56655e+06	0	176394	3.58039e+06	101845	124290	36516.6	3.91272e+06	135642	1.58964e+06	253437	38207.3	911298	3.94777e+06	1.95151e+06	0	777692	5.17911e+06	2.46734e+06	1.20152e+06	1.72668e+06	933870	0	16904.2	421513	0	257637	1.05641e+06	832439	0	0
351+	117.985	118.992	1.14	5424.53	0	28142.6	48374.4	0	2624.87	5728.05	16202.3	0	0	0	0	0	0	0	5091.34	22898.1	75593.1	0	11538.1	0	0	0	5345.17	0	17353.7	0	0	6964.75	0	26625.3	0	0	0	0	0	14142	0	0	0	454124	0	0	2217.14	0	0
352+	118.007	119.014	0.89	938081	874828	1.32535e+06	1.15735e+06	1.03848e+06	1.05284e+06	965310	1.09841e+06	727413	618670	905348	1.16664e+06	1.18339e+06	740763	417564	572878	941868	688907	1.29254e+06	950293	482593	399684	1.1148e+06	738721	1.31309e+06	539238	695671	432890	1.21454e+06	569263	727547	1.11417e+06	486326	805011	409052	1.41572e+06	992368	968123	455511	1.05145e+06	934384	786776	1.08673e+06	1.14721e+06	368783	1172267
353+	118.011	119.018	1.11	688.56	16852.8	43761.1	0	5982.99	5949.64	30073.6	4473.28	0	0	15411.5	635946	109387	0	0	56182.8	140624	0	19955.8	0	0	0	0	0	205081	0	0	0	6864.7	0	3826.37	1.38405e+06	39234.3	0	413788	33972	467624	4896.92	0	0	146442	83679.1	0	37696.8	0	25932.6
355+	118.027	290.979	1.41	12357.6	2.16488e+06	513166	0	0	44704.9	1.87087e+07	103382	109508	0	259365	105569	1.64337e+06	282697	26070.5	1.70352e+07	984324	516342	11686.5	0	154436	2.43706e+06	0	6.14941e+06	1.99213e+07	0	3.22973e+06	2.41763e+06	0	33840.6	0	4969.22	0	3.25613e+06	9.11763e+06	59963.8	4.27779e+06	0	22772.6	0	0	9.3078e+06	0	8.09268e+06	0	49792.5
356+	118.027	119.035	1.41	1258.46	140866	423601	101377	130677	1.00164e+06	279823	331291	3859.24	47484.9	254716	414517	107201	27268.7	165039	115013	17067.3	99160.5	307332	49098.1	38700.5	28490.5	323946	163972	902722	63851.4	74354.1	498849	617998	43243.9	31906.8	140708	384534	331244	542846	361375	13618.8	0	21991.8	358406	14829.1	150703	3846.44	77909.4	325735	4596.04
357+	118.027	151.061	1.42	3472.01	1.74617e+07	4.40031e+07	1.13662e+06	1.41845e+07	2.23523e+07	1.12052e+07	6.17358e+07	4.00086e+06	247215	2.13171e+07	3.49839e+07	1.89162e+07	1.54815e+07	2.31357e+06	2.96661e+07	1.6526e+07	2.4272e+07	2.2359e+07	2.17313e+06	2.1779e+06	5.32446e+06	9.06553e+06	7.38009e+06	2.10176e+07	2.53103e+06	6.51789e+06	3.49886e+07	2.35155e+07	1.61909e+07	528394	161494	2.5211e+07	2.47664e+07	3.47923e+06	2.50365e+07	2.19922e+07	2.33298e+07	2.55334e+06	2.65222e+07	4.76094e+06	7.12038e+06	9.20689e+06	1.67955e+07	4.8302e+07	169002
358+	118.027	151.061	1.42	2935.95	1.53563e+07	3.65484e+07	1.11428e+06	1.39935e+07	1.93954e+07	1.03708e+07	5.90282e+07	2.69538e+06	180911	2.04716e+07	3.30936e+07	1.873e+07	6.63683e+06	2.11232e+06	2.56714e+07	1.51529e+07	2.09169e+07	2.15774e+07	2.13393e+06	1.69424e+06	4.90585e+06	9.04413e+06	7.37292e+06	1.97577e+07	2.5042e+06	4.25104e+06	2.1006e+07	2.0762e+07	1.59566e+07	505614	63458.5	2.41113e+07	2.46198e+07	3.2108e+06	2.31714e+07	2.05841e+07	1.93419e+07	2.55053e+06	2.27067e+07	4.57552e+06	7.09736e+06	9.11287e+06	1.67828e+07	1.25634e+07	162398
359+	118.027	151.062	1.42	2044.66	5.66098e+06	1.50038e+07	189908	2.99404e+06	4.7596e+06	4.22179e+06	1.60003e+07	785476	154019	7.35747e+06	1.01551e+07	5.25315e+06	3.62741e+06	801242	8.7489e+06	1.257e+07	1.64724e+07	9.23199e+06	491079	1.23091e+06	4.01319e+06	2.42912e+06	1.20729e+06	8.59962e+06	1.01116e+06	2.01295e+06	1.45985e+07	5.27604e+06	9.12059e+06	379093	24935.3	5.26283e+06	4.12998e+06	2.16344e+06	6121587	8.08958e+06	8.97309e+06	1094401	6.56218e+06	872175	1.27886e+06	2.46494e+06	5.54802e+06	1.07427e+07	8222.65
360+	118.027	151.061	1.43	2935.95	1.53457e+07	3.6529e+07	1.11428e+06	1.39935e+07	1.93954e+07	1.03222e+07	5.90282e+07	2.56871e+06	178345	2.04716e+07	3.30675e+07	1.873e+07	6.63683e+06	2.10751e+06	2.56714e+07	1.51529e+07	2.09169e+07	2.15774e+07	2.13393e+06	1.69424e+06	4.90585e+06	9.04148e+06	7.37292e+06	1.9739e+07	2.5042e+06	4.25104e+06	2.03119e+07	2.0762e+07	1.59566e+07	505614	63458.5	2.39003e+07	2.46198e+07	3.2108e+06	2.31368e+07	2.05841e+07	1.92177e+07	2.55053e+06	2.26613e+07	4.54818e+06	7.09375e+06	9.11287e+06	1.67765e+07	1.25634e+07	162398
361+	118.027	281.025	1.44	0	235642	129491	0	22987.8	10363.1	2.84322e+06	4661.52	16746.1	5521.37	9489.99	10527	191089	24592	0	1.86406e+06	202062	72798.7	0	48875.7	5973.59	446401	0	817703	2.94092e+06	4775.71	376321	212225	7426.35	5330.73	10004.2	14415.2	15765	326792	1.57633e+06	29788.8	651714	95829.4	0	0	6742.08	1.26863e+06	12176	1.00183e+06	25964.8	6979.99
363+	118.042	136.076	1.32	761171	5.79508e+07	2.90328e+08	1.0539e+07	7.7298e+07	3.16033e+07	6.2605e+07	2.00627e+08	6.14622e+06	510064	1.32474e+08	1.28205e+08	1.42807e+08	1.05818e+08	1.14412e+06	7.02697e+07	7.12846e+07	1.55414e+06	7.37284e+07	1.09164e+07	5.72523e+06	3.65641e+06	1.08233e+08	1.06498e+07	4.02166e+07	1.70501e+07	869979	1.86594e+06	1.35244e+08	8.46417e+07	4.53307e+06	1.84475e+06	1.1061e+08	495264	3.0714e+06	1.14451e+08	2.03537e+07	2.24817e+08	2.83063e+06	8.91394e+07	1.22324e+06	1.29472e+06	3.65172e+07	1.81191e+08	1.92967e+07	882714
364+	118.042	136.076	3.41	351776	1.4673e+06	1.14912e+07	1.06093e+06	2.14312e+06	1.22005e+06	1.52479e+06	3.33284e+06	407988	374870	2.08038e+06	2.31999e+06	3.20919e+06	570751	459740	1.31762e+06	998014	1.60772e+06	1.14412e+06	1.2572e+06	491511	411123	2.2538e+06	641415	873355	989500	451039	729403	4.71353e+06	3.01553e+06	290285	576590	3.10338e+06	542088	757288	1.86331e+06	1.31629e+06	684286	617752	1.07588e+06	317053	452390	1.01313e+06	2.02639e+06	597873	428483
365+	118.046	119.053	1.98	1082.87	186188	23433	33987	7.14782e+06	399694	4330.01	133990	0	0	27235.8	0	0	0	1944.18	124524	1654.77	0	246814	1670.26	0	0	18752.9	0	194809	43831.9	0	0	210530	10258.1	0	0	408827	0	0	0	0	0	0	6541.72	0	1888.26	16023.3	0	0	0
366+	118.058	119.065	1.02	1288.4	33546.4	0	151729	11631.6	142034	180774	144812	0	0	0	160421	78656.5	0	319996	24909.5	0	31777.5	101568	12000.8	1190.2	0	197668	10491.7	57138.2	92525	0	18362.5	173454	73843.8	8382.04	1.0344e+06	110550	0	1.43684e+06	300779	6642.44	0	9031.15	70199.6	0	99817.2	674.83	261373	0	0
367+	118.063	119.07	1.9	70160.3	379601	712713	954459	289989	163937	1.00201e+06	463659	27211.9	187613	299076	545558	180810	52053.8	47652.8	359644	336522	87824.4	2.7579e+06	239695	81734.8	206529	1.16115e+06	106080	973569	128381	6055.5	80037.3	518876	286367	113548	134362	622184	63354.3	91898.4	416283	625065	55026.1	399028	1.6564e+06	53620.2	598316	248866	719377	183871	308389
368+	118.063	141.052	1.91	6446.35	170343	214070	58631.9	74085.3	173334	651218	202584	0	0	240069	297600	21051.4	0	0	421908	64474.8	93354.4	1.66708e+06	365627	1455.34	4719.58	609527	34586.6	812074	42529.1	2076.4	12376.3	215933	253784	0	0	656608	0	3963.72	312995	82660.1	2987.22	113329	1.24877e+06	0	216712	110676	126071	2072.78	196958
369+	118.066	300.142	2.24	1770.57	2.17164e+06	7.44496e+06	1.71569e+06	6.02794e+06	2.85526e+06	1.83811e+06	2.8552e+06	99185.9	42545	2.97605e+06	586146	5.11281e+06	456071	792393	957905	75260.3	4.88888e+06	3.71869e+06	5.84867e+06	69656.1	288942	1.14125e+07	1.16332e+06	6.01991e+06	5.37157e+06	3.14338e+06	3.91919e+06	3.26449e+06	5.82211e+06	262090	1.68867e+06	6.8051e+06	2.25145e+06	3.61546e+06	1.66304e+06	1.43846e+06	1.77851e+06	724825	2.67944e+06	162659	1.2271e+06	4.78386e+06	877740	1.75592e+06	13390.5
370+	118.079	409.168	4.52	0	325286	2.17638e+07	0	465231	406175	6215.6	5807.6	104443	4951.44	8322.13	26784.4	17557.5	62623.9	125905	51454.3	264654	23801.7	6593.29	93607.6	3644.22	14073.1	34469.1	0	4852.84	811093	483967	149545	2708.34	110145	489093	117798	71561.8	463278	1.72968e+06	0	103627	1.24568e+06	585714	35163.9	699803	34845.1	4694.62	5324.34	3.76322e+06	68881.6
371+	118.078	119.086	8.24	3.80809e+06	3.7153e+06	3.75669e+06	1.53586e+06	4.2548e+06	3.84796e+06	3.72944e+06	4.06785e+06	3.5786e+06	3.64995e+06	4.09741e+06	4.6521e+06	3.85963e+06	5.98747e+06	3.32131e+06	4.88454e+06	3.79153e+06	3.75e+06	4.15294e+06	2.10445e+06	3.61434e+06	3.92258e+06	4.13573e+06	3.79234e+06	4.1651e+06	663441	5.1689e+06	3.92386e+06	3.95973e+06	5.25145e+06	4.02641e+06	3.79824e+06	8.721e+06	3.83996e+06	4.56009e+06	4.1065e+06	3.68171e+06	6.5084e+06	4.10316e+06	4.58586e+06	4.41551e+06	3.8414e+06	3.88193e+06	4.95604e+06	8.53444e+06	4.44389e+06
372+	118.078	119.086	14.87	3.57516e+06	2.27791e+06	3.32611e+06	800216	3.65927e+06	3.38637e+06	3.60694e+06	4.52582e+06	3.39051e+06	3.2818e+06	3.32743e+06	3.95818e+06	8.1354e+06	3.72503e+06	3.40756e+06	4.78804e+06	3.50519e+06	2.48534e+06	3.92385e+06	1.19869e+06	3.75509e+06	3.86701e+06	3.49887e+06	8.31864e+06	4.39126e+06	254664	3.93865e+06	1.84346e+06	3.27465e+06	4.13914e+06	3.49366e+06	3.72301e+06	6.97201e+06	3.69291e+06	2.63502e+06	3.62139e+06	4.57591e+06	4.3098e+06	3.69091e+06	3.76805e+06	3.60044e+06	3.68565e+06	3.39527e+06	7.93709e+06	4.42502e+06	3.12009e+06
373+	118.079	119.086	20.05	4.06643e+06	4.12606e+06	4.0317e+06	2.85685e+06	7.16744e+06	4.67346e+06	4.05783e+06	3.80929e+06	3.79927e+06	3.93733e+06	5.0832e+06	3.83849e+06	3.6963e+06	4.17562e+06	6.90942e+06	4.02822e+06	3.97953e+06	6.39855e+06	3.61641e+06	4.34474e+06	3.99051e+06	4.05358e+06	5.44652e+06	5.96763e+06	4.12582e+06	3.02089e+06	4.59144e+06	3.65755e+06	4.53928e+06	3.55499e+06	3.78227e+06	6.54305e+06	3.96567e+06	3.76682e+06	3.68548e+06	4.85336e+06	4.07094e+06	4.55176e+06	4.14148e+06	3.94753e+06	3.78561e+06	6.69435e+06	5.00406e+06	4.17798e+06	4.21453e+06	3.90327e+06
374+	118.078	119.086	20.6	1.5064e+06	1.46162e+06	1.42048e+06	1.12129e+06	3.46223e+06	1.61171e+06	1.57981e+06	1.39075e+06	1.40318e+06	1.4408e+06	1.81053e+06	1.41689e+06	1.36792e+06	1.55489e+06	1.52364e+06	1.46248e+06	1.45314e+06	1.57924e+06	1.37362e+06	1.74805e+06	1.47984e+06	1.58108e+06	2.22384e+06	1.50027e+06	1.40922e+06	1.27568e+06	1520338	1.30196e+06	1.73473e+06	1.31627e+06	1.40466e+06	1.52181e+06	1.46199e+06	1.40904e+06	1.31818e+06	2.11288e+06	1.44091e+06	1.76678e+06	1.5208e+06	1.5392e+06	1.36245e+06	1.52576e+06	1.92191e+06	1.6157e+06	1.60512e+06	1.47186e+06
375+	118.078	119.085	21.49	1.99803e+06	1.91361e+06	1.84552e+06	1.60286e+06	2.18152e+06	2.00247e+06	2.15068e+06	1.86621e+06	1.90626e+06	1.98309e+06	2.0282e+06	2.00077e+06	1.85499e+06	2.14821e+06	2.05325e+06	9.1314e+06	2.00231e+06	1.92169e+06	1.77253e+06	2.06698e+06	2.5476e+06	2.32438e+06	2.02699e+06	1.9479e+06	1.90766e+06	1.93903e+06	2.13932e+06	1.85033e+06	1.88202e+06	1.84306e+06	1.97971e+06	2.05692e+06	2.02536e+06	1.92562e+06	1.89869e+06	2.13513e+06	1.80636e+06	2.61765e+06	2.02209e+06	2.08994e+06	1.84284e+06	2.05161e+06	1.92304e+06	1.96245e+06	2.30641e+06	2.37846e+06
376+	118.079	119.086	22.45	3.31636e+06	3.57525e+06	5.66701e+06	2.74038e+06	4.40755e+06	6.12317e+06	3.69434e+06	3.4272e+06	3.13537e+06	3.30131e+06	8.26252e+06	3.13008e+06	3.37574e+06	3.80361e+06	3.65381e+06	3.5776e+06	3.19721e+06	3.28341e+06	3.17385e+06	3.81963e+06	3.44394e+06	3.67034e+06	3.85135e+06	4.14868e+06	4.68123e+06	3.81394e+06	3.54069e+06	3.1412e+06	3.81356e+06	3.47365e+06	3.33798e+06	3.35385e+06	3.86557e+06	3.22893e+06	3.22326e+06	4.46018e+06	3.49589e+06	4.98789e+06	3.56716e+06	3.81183e+06	3.09971e+06	3.29887e+06	3.56864e+06	4.06693e+06	3.8382e+06	3.3131e+06
377+	118.083	275.122	1.09	0	6.27907e+06	1.17301e+07	2773505	3.96682e+06	5.55314e+06	2.46364e+06	6.05927e+06	124600	26204.7	9.18656e+06	3.65889e+06	1.43491e+07	150003	1.79533e+06	1.91375e+07	1.1033e+06	563577	5.69673e+06	2.18274e+06	82935.7	239614	1.72832e+07	782840	3.36372e+06	6.33832e+06	636600	688649	1.79339e+07	1.63286e+07	572402	653475	1.09703e+07	242220	1.54916e+06	4.44567e+06	6.55361e+06	2.40282e+06	4.23207e+06	4.3293e+06	1.81027e+06	570743	2.06529e+06	5.51769e+06	350316	387437
378+	118.111	119.118	0.93	618.67	382609	0	13407.2	0	0	0	3.99931e+06	0	85454.4	0	57323.6	1.29834e+06	0	95180.2	705027	0	2.24535e+06	0	0	134628	84519.9	2.49181e+06	182531	574305	0	0	728252	805838	88273.8	0	0	110896	0	19400.7	5.88386e+06	0	0	54160.1	77515.5	0	380759	0	2.82396e+06	0	342120
379+	118.996	120.003	1	0	3829.09	0	0	0	0	0	8822.91	0	0	0	11082.5	0	0	0	0	0	40133.4	0	0	6401.8	84321.6	0	2.58055e+06	77731.5	0	0	0	0	0	4559.88	43317.6	0	0	0	5275.14	0	284949	0	0	6.77246e+06	0	0	406881	628.34	0
380+	119.004	120.011	1.31	858766	790757	1.11056e+06	341406	580742	336255	1.35316e+06	2.65562e+06	503572	369979	527171	1.84156e+06	378738	633012	242454	344941	692896	425867	501911	677262	382990	412910	378176	419967	648453	345207	440525	345679	393826	3.40047e+06	400242	655542	261706	721638	219790	539661	310270	1.4613e+06	270892	830104	577333	538494	697684	3.52918e+06	548830	544238
381+	119.007	120.014	1.15	265.6	8769.72	36841.2	88217.9	0	1244.64	0	23572.4	0	0	24526.1	36184.5	0	0	0	23509.5	2303.11	0	56191.7	0	0	0	44326.1	0	46335.9	0	0	0	2002.32	24864.8	25284.4	14056.4	0	0	0	1926.47	0	0	0	0	1.21272e+07	5680.15	4097.06	29001.1	0	2335.98
387+	119.037	120.045	3.08	934299	2.08695e+06	3.05664e+06	983752	2.05265e+06	1.50685e+06	1.40614e+06	3.66198e+06	1.22692e+06	1.06558e+06	1.87748e+06	2.89943e+06	2.7322e+06	2.27409e+06	978141	1.20677e+06	1.45322e+06	3.45341e+06	1.66047e+06	2.27289e+06	1.35896e+06	1.19395e+06	2.2057e+06	1.75447e+06	1.85789e+06	1.87138e+06	1.24611e+06	4.22507e+06	3.56405e+06	2.21256e+06	743433	812654	4.03008e+06	4.15529e+06	1.24092e+06	3.01567e+06	1.11116e+06	3.90706e+06	959166	2.91851e+06	1.18303e+06	1.52434e+06	1.70316e+06	2.31417e+06	1.34754e+06	954184
388+	119.037	120.045	4.61	88274	454557	824211	38784.1	356002	141609	151202	323455	101896	160114	234767	487182	208854	280681	9896.4	145125	276678	743820	126941	1.11754e+06	232306	96014.8	123645	331078	314058	30236.9	0	18384.2	262499	290865	65797.1	69102.4	570396	453042	11617.8	178673	275092	66165	0	357803	58473.1	23206.8	207145	172314	45496.8	45769.2
389+	119.05	120.057	1.29	462058	278637	577498	313778	680876	197762	315852	429694	558848	391266	294248	308727	433890	401608	229424	217886	420721	559149	215581	275355	664323	308253	271639	654058	279208	237445	706835	318856	288317	208228	246524	186924	316687	1.87706e+06	361176	375640	198055	602163	249918	254679	282659	349629	254479	336839	300588	221069
390+	119.058	120.066	0.98	185107	1.79782e+07	28658866	4.0149e+06	2.45484e+07	7.57795e+06	1.3788e+07	4.42113e+07	499138	247411	2.79024e+07	4.68515e+07	2.13068e+07	6.41255e+07	1.26044e+07	14571533	5.7458e+06	8.30786e+06	1.86326e+07	5.89434e+06	828858	1.32094e+06	9.57326e+06	1.11697e+07	1.9715e+07	8.15588e+06	3.04322e+07	1.82847e+07	1.43467e+07	6.08314e+06	568059	1.03315e+07	1.4048e+07	1.68487e+07	1.69086e+07	3.7721e+07	1.13241e+07	1.71969e+08	4.64311e+06	3.9505e+07	7.68365e+07	2.34539e+07	1.54079e+07	1.20207e+07	4.38409e+06	1.34773e+06
391+	119.058	120.066	0.98	163530	1.76847e+07	2.81497e+07	4.00123e+06	2.43956e+07	7.13489e+06	1.3036e+07	4.25753e+07	472922	203378	2.77976e+07	4.64323e+07	2.06426e+07	6.38187e+07	1.24349e+07	1.4318e+07	5.68824e+06	8.20126e+06	1.82317e+07	5.87819e+06	579325	1.29543e+06	9.10866e+06	1.08849e+07	1.94413e+07	8.12323e+06	3.03587e+07	1.79043e+07	1.38429e+07	5.58671e+06	549100	1.02253e+07	1.32889e+07	1.65918e+07	1.62467e+07	3.75266e+07	1.12201e+07	1.70852e+08	4.29889e+06	3.91908e+07	7.67065e+07	2.32088e+07	1.53276e+07	1.16627e+07	4.29904e+06	1.28731e+06
392+	119.058	143.082	0.98	276840	1.83128e+06	673487	1.66475e+06	3.24444e+06	1.42399e+06	1.58636e+06	650066	304539	142142	1.96916e+07	1.62204e+06	2.56352e+06	198635	171584	990413	1.08456e+06	222214	4.08964e+06	5.03112e+06	164453	381880	3.67166e+06	469524	1.24376e+06	2.7701e+06	225206	200965	7.30454e+06	2.18927e+06	131152	217781	2.62189e+06	165871	218821	5.47807e+06	1.52189e+06	191896	1.76547e+06	3.02932e+06	186805	243190	6.50668e+06	1.3568e+06	453343	277853
393+	119.058	143.081	0.99	632571	2.42337e+06	914851	2.3421e+06	3.71288e+06	2.10182e+06	2.05705e+06	1.00299e+06	578686	457457	2.06837e+07	1.99479e+06	3.05409e+06	387036	368523	1.39669e+06	1.54899e+06	469906	4.62498e+06	6.10904e+06	591680	1.11178e+06	4.27554e+06	886679	1.76074e+06	3.43748e+06	863263	421876	8.02482e+06	2.73536e+06	292521	451747	2.98421e+06	343062	465831	5.82144e+06	1.79341e+06	348780	2.89506e+06	3.46918e+06	413677	505301	7.15694e+06	1.65005e+06	761976	749735
394+	119.058	261.108	0.99	5615.66	1.48876e+06	1.95203e+06	1.87001e+06	1.4699e+06	2.00842e+06	1.30086e+06	731184	224829	7480.6	1.57921e+06	682632	1.6013e+06	46126.7	249494	566921	33253.6	2.48786e+06	715231	1.30626e+06	16796.2	10514.9	2.95883e+06	90055.9	1.26058e+06	1.69069e+06	4590.6	5.46535e+06	3.23217e+06	1.84908e+06	76462.6	158819	2.76121e+06	10369.1	578048	1.54729e+06	1.70039e+06	504089	902062	1.35632e+06	3.30363e+07	72656.5	777107	2.31151e+06	465670	150846
395+	119.059	143.082	0.99	114354	1.21191e+06	489014	993802	2.01543e+06	714052	1.11482e+06	381364	210849	20448.8	1.00813e+07	1.16326e+06	2.0568e+06	64062.3	35988.9	728938	632684	66684.2	3.2506e+06	3.49167e+06	39813.7	82758.9	2.62916e+06	207377	813227	1.64444e+06	26209.3	18366.2	4.75299e+06	1.5083e+06	41302.7	51242.1	1.8976e+06	22763.7	22193	4.03362e+06	1.05448e+06	58900.8	1.09723e+06	2.17442e+06	73100.6	41271.1	4.61378e+06	1.05071e+06	300148	64006.3
396+	119.058	161.092	0.99	84181.2	1.59855e+07	1.18444e+07	3.89929e+06	3.4954e+06	8.11006e+06	2.02302e+07	4.33881e+07	1.04089e+06	89711.2	5.52952e+06	1.78444e+07	4.33934e+07	7.65942e+06	2.36359e+07	5.01877e+06	3.31654e+07	1.05473e+07	8.33344e+06	1.60373e+06	2.42617e+06	1.22899e+06	1.91102e+07	2.72562e+07	8.54531e+06	5.49142e+06	8.41326e+06	1.80385e+07	1.64883e+07	1.45675e+07	1.54274e+06	1.17531e+07	1.50256e+07	4.77975e+07	5.62024e+07	2.78428e+07	1.12363e+07	649393	6.12826e+06	1.7833e+07	8.94378e+06	3.46709e+07	1.51184e+06	5.62475e+07	248377	2.06474e+06
397+	119.058	261.108	0.99	16184.8	1.47744e+06	1.94153e+06	1.68158e+06	1.3141e+06	1.8265e+06	1.23802e+06	730578	224829	8332.9	1.55713e+06	671755	1.58369e+06	46126.7	234346	566921	33253.6	2.48306e+06	680475	1.2166e+06	17422.5	8794.36	2.88244e+06	92225.7	1.254e+06	1.65015e+06	5822.46	5.46728e+06	3.15758e+06	1.84473e+06	77882.6	160003	2.7207e+06	11618.6	551321	1.53255e+06	1.70039e+06	416421	890594	1.28858e+06	3.29966e+07	73836.5	744800	2.30412e+06	465670	99954.7
398+	119.058	283.089	0.99	0	248803	1.78884e+06	21803.2	926602	272076	134088	293724	0	0	133300	708421	172307	110225	2937.1	256375	28283.8	67793.9	385240	1.35086e+06	1306.87	1545.86	24963.9	0	300083	258350	2494.04	150640	93073.5	27493.8	25574.2	126717	1.1276e+06	9019.31	200558	1.22601e+06	2906.48	119929	15596.2	1.3902e+06	1.34039e+06	176952	55478.3	486596	742530	0
399+	119.058	143.082	0.99	696204	2.49447e+06	978122	2.3629e+06	3.79075e+06	2.24563e+06	2.15481e+06	1.19555e+06	653822	517521	2.07803e+07	2.01963e+06	3.15437e+06	435189	385929	1.45444e+06	1.61806e+06	503424	4.7015e+06	6.17551e+06	659953	1.1605e+06	4.37611e+06	962327	1.82349e+06	3.5025e+06	908405	461151	8.14855e+06	2.929e+06	327691	514458	3.13666e+06	422285	525579	5.88524e+06	1.80367e+06	387948	2.93112e+06	3.513e+06	440003	574886	7.23047e+06	1.65712e+06	809317	817115
400+	119.058	207.096	0.99	340.88	276266	1.80823e+06	594523	904730	208881	769306	3.44403e+06	23354.3	0	135049	3.30398e+06	197050	168682	504095	320232	0	4237.8	65674	754883	33728.6	5734.4	262588	18526.9	72558.6	412354	170574	334308	202966	325359	4121.05	363542	319683	659539	779210	156246	330182	27348.4	50609.2	491747	1782.35	259402	372779	25551.9	0	192398
401+	119.058	143.082	0.99	118107	1.23972e+06	489014	998298	2.01543e+06	766650	1.17077e+06	388781	210849	20448.8	1.01829e+07	1.16326e+06	2.12705e+06	69481.5	35988.9	736146	648521	66684.2	3.51392e+06	3.54086e+06	41763.4	86476.3	2.78082e+06	207377	849601	1.75628e+06	26209.3	19477	4.77265e+06	1.68688e+06	41302.7	51242.1	1.92434e+06	22763.7	39181.2	4.03362e+06	1.15001e+06	62705.9	1.09723e+06	2.17442e+06	73100.6	46211.7	4.64321e+06	1.05071e+06	308560	65783.3
402+	119.058	143.082	1	639335	2.43403e+06	919140	2.3421e+06	3.71398e+06	2.11635e+06	2.07304e+06	1.02214e+06	587834	461588	2.07033e+07	2.00275e+06	3.06436e+06	391881	371902	1.40837e+06	1.55547e+06	473210	4.63431e+06	6.11417e+06	601988	1.11883e+06	4.28167e+06	894631	1.77148e+06	3.44588e+06	869382	429386	8.03349e+06	2.76191e+06	297080	463500	3.0051e+06	346591	467249	5.83427e+06	1.79341e+06	352938	2.89609e+06	3.47177e+06	419437	513681	7.17027e+06	1.65005e+06	768001	756809
403+	119.059	380.166	1	284.29	33177.7	0	0	0	7870.69	14734.2	0	0	148292	0	0	0	0	5.14063e+06	0	7611.9	0	24521.8	4447.52	0	0	46989.2	0	0	0	0	0	0	18729.2	911139	803672	0	0	2.98537e+06	0	12981.6	16415	0	0	8007.02	0	0	27373.7	0	2.77212e+06
404+	119.058	143.082	1	947963	2.56852e+06	1.00892e+06	2.3916e+06	3.94689e+06	2.3622e+06	2.29317e+06	1.27358e+06	871994	751820	2.09409e+07	2.0508e+06	3192037	574343	461939	1.5204e+06	1.80773e+06	658605	4.72811e+06	6.40288e+06	826673	1.34506e+06	4.45002e+06	1.11853e+06	1.92128e+06	3.69612e+06	1.00748e+06	569573	8.25435e+06	3.01785e+06	378724	666751	3.18336e+06	501766	557456	5.95383e+06	1.82021e+06	471462	3.03809e+06	3.57048e+06	559062	740702	7.39728e+06	1.69298e+06	967649	973985
405+	119.058	183.074	1	0	47327.6	0	0	0	0	209297	534444	0	0	0	14923.5	0	35769	85829.8	0	1.74573e+06	68291.5	0	0	263626	66848.5	13814.4	934464	63646	0	0	0	0	8873.4	236499	768725	0	56583.3	0	25581.5	0	12065.3	0	0	464090	24462.6	0	849889	2706.64	0
406+	119.058	143.082	1	120254	1.28785e+06	503718	1.05035e+06	2.14234e+06	780144	1.17077e+06	388781	210849	20448.8	1.11792e+07	1.23079e+06	2.12705e+06	69481.5	35988.9	768922	648521	71488.7	3.51392e+06	3.74579e+06	41763.4	86476.3	2.78763e+06	229535	849601	1.75628e+06	26209.3	21285.3	5.05058e+06	1.68596e+06	46071.1	64202.4	2.06753e+06	22763.7	46702.3	4.34656e+06	1.15001e+06	62705.9	1.22136e+06	2.36425e+06	73100.6	46211.7	5.23999e+06	1.10907e+06	311591	67330.1
407+	119.058	143.082	1	128208	1.32387e+06	508904	1.05902e+06	2.14391e+06	873168	1.25052e+06	395492	210849	22245.2	1.12642e+07	1.23341e+06	2.17768e+06	69481.5	37643.7	774333	665551	74736.8	3.67325e+06	3.78319e+06	44457.6	91703.7	2.91528e+06	229535	879741	1.87639e+06	29979.9	25170.1	5.06491e+06	1.79967e+06	49897.4	64202.4	2.08748e+06	32027.9	67916.4	4.3486e+06	1.20471e+06	64044.7	1.22266e+06	2.36425e+06	73100.6	56428.6	5.25107e+06	1.10907e+06	323471	69022.6
408+	119.058	323.073	1	0	388990	15006.1	1.15162e+06	399052	520306	85784.6	30993.9	0	5336.29	269486	346023	1.05953e+06	0	766834	554064	12622.1	0	1.96809e+06	104257	0	0	2.29745e+06	610929	259678	633590	0	0	225010	557373	0	90546.7	4.37453e+06	24617.5	139419	136656	234473	31124.9	3.67399e+06	450490	2.95675e+06	561496	1.19044e+06	493361	0	60052
409+	119.058	143.082	1	713853	2.50982e+06	985780	2.3629e+06	3.81262e+06	2.27656e+06	2.1865e+06	1.23646e+06	676648	537696	2.08002e+07	2.01963e+06	3.15833e+06	449382	391203	1.46678e+06	1.63291e+06	519575	4.712e+06	6.18455e+06	680832	1.17567e+06	4.39974e+06	973207	1.84211e+06	3.51552e+06	912627	473157	8.16214e+06	2.94398e+06	333476	518776	3.14624e+06	432828	534906	5.89524e+06	1.80367e+06	396236	2.93766e+06	3.51872e+06	448828	597614	7.25084e+06	1.65712e+06	819576	824256
410+	119.058	143.082	1.01	83066.1	1.15382e+06	448194	944434	1.88503e+06	682932	1.07973e+06	349504	189363	2742.41	9.75064e+06	1.06922e+06	1.90936e+06	24508.3	24826.3	546431	576753	53392.6	2.9284e+06	3.30036e+06	16108.1	57847.5	2.52576e+06	185881	759782	1.55414e+06	10274.3	4089.48	4.57088e+06	1.35357e+06	26644.9	26261.7	1.59084e+06	2722.73	839.48	3.76239e+06	990187	42268.2	978163	1.90988e+06	58984.1	15216.8	3.79013e+06	989354	259194	30320.6
411+	119.058	183.074	1.01	0	47327.6	0	0	0	0	209297	534444	0	0	0	14923.5	0	35769	85829.8	0	1.72909e+06	68291.5	0	0	258117	47331.6	13814.4	934464	63646	0	0	0	0	8873.4	236499	722019	0	56583.3	0	25581.5	0	12065.3	0	0	464090	24462.6	0	849889	2706.64	0
412+	119.059	143.082	1.01	158136	1.48461e+06	564875	1.24979e+06	2.53723e+06	1.09648e+06	1.33055e+06	448791	223298	39035.6	1.59382e+07	1.36356e+06	2.26572e+06	96584.1	62244.1	833575	774377	116887	3.85039e+06	4.30584e+06	51155.5	148788	3.24795e+06	319771	960308	2.31274e+06	65493.2	80846.3	5.8639e+06	1.94711e+06	69404.4	122050	2.33559e+06	79583.8	123706	4.91316e+06	1.26538e+06	69505.6	1.40568e+06	2.6364e+06	96885.6	125557	5.93804e+06	1.21364e+06	350561	109146
413+	119.058	143.082	1.02	120362	1.36222e+06	520893	1.09753e+06	2.23869e+06	944734	1.28119e+06	399641	201738	15303.7	1.29743e+07	1.26965e+06	2.17148e+06	63581.4	31159.7	780458	685993	76142.7	3.66909e+06	3.94293e+06	37680.1	96527.4	3.03823e+06	246026	888988	1.97132e+06	20094	21358	5.33179e+06	1.79726e+06	46210.4	74831.8	2.17036e+06	38996.5	66628.3	4.5439e+06	1.19628e+06	57074.3	1.30666e+06	2.47625e+06	69865.1	54998.3	5.57505e+06	1.13489e+06	334189	58370.4
414+	119.058	380.166	1.04	0	31105.2	0	0	0	0	14734.2	0	0	110782	0	0	0	0	5.08555e+06	0	7611.9	0	0	0	0	0	8611.63	0	0	0	0	0	0	0	892526	753767	0	0	2.86145e+06	0	12981.6	16415	0	0	3879.84	0	0	18148.5	0	2.73971e+06
415+	119.058	120.066	1.05	129524	1.63815e+07	2.61877e+07	3.86479e+06	2.36045e+07	6.04581e+06	1.18471e+07	3.91826e+07	393292	70498.4	2.69083e+07	4.45567e+07	1.87083e+07	6.04502e+07	1.1271e+07	1.2419e+07	4.60837e+06	7.97671e+06	1.72698e+07	5.56454e+06	465671	1.08273e+06	8.48511e+06	1.01567e+07	1.822e+07	7.88126e+06	2.78595e+07	1.58806e+07	1.28395e+07	4.50465e+06	481412	7.69127e+06	1.20691e+07	1.56338e+07	1.1859e+07	3.60117e+07	1.09239e+07	1.64636e+08	3.15104e+06	3.75108e+07	7.52387e+07	2.14312e+07	1.48371e+07	8.43251e+06	3.45678e+06	722037
416+	119.059	120.066	1.05	127794	1.60317e+07	2.56678e+07	3.81677e+06	2.33643e+07	5.91636e+06	1.16812e+07	3.82198e+07	382570	54707.2	2.66162e+07	4.40476e+07	1.80867e+07	5.94699e+07	1.11522e+07	1.19053e+07	4.24353e+06	7.89292e+06	1.66705e+07	5.35653e+06	442163	1.03639e+06	8.23573e+06	9.97478e+06	1.79578e+07	7.80753e+06	2.74526e+07	1.53837e+07	1.25537e+07	4.31631e+06	468671	7.10195e+06	1.17407e+07	1.53952e+07	1.14664e+07	3.5582e+07	1.08115e+07	1.63006e+08	2.94258e+06	3.6984e+07	7.47341e+07	2.0863e+07	1.46316e+07	8.06736e+06	3.37278e+06	413448
417+	119.058	411.098	1.06	720.1	41689.8	29220.9	55389.7	36947.7	20999.6	13425.5	36518.9	0	0	61101.1	3.2809e+06	402459	0	0	17806.7	31734.9	0	795962	193926	7199.75	0	305029	32687.2	195303	187130	55971.4	13653	10528.8	12544.2	80287.6	556438	186300	0	68703.7	258897	89411.8	103487	642466	0	0	27644.8	4573.63	10622.5	0	0
418+	119.058	334.07	1.08	0	362693	136421	0	43519.7	100377	13294	0	24022.3	6347.48	19375.4	0	23607.8	1.25987e+06	11747.4	36962.7	128243	25179.4	84915.1	22635	24213.3	5277.08	2687.59	376762	61127.6	0	3215.56	1.15359e+07	0	8365.12	155338	344434	9894.93	409730	2.71006e+06	31972	140634	544715	2539.04	0	1.27508e+06	164025	0	6180.3	29722.3	5314.3
419+	119.058	293.044	1.08	743.05	510114	206597	255061	181808	296590	563658	122858	80699.1	2595.92	201797	33523.1	646596	125220	20224.2	124945	47910	36907.7	625376	86464.5	32516.5	102861	212869	1.31959e+06	134644	1.26783e+06	78321.5	304643	162497	39071	389567	257328	22765.4	1998.27	453466	98066.4	130653	6273.27	3.03901e+06	107124	1.28644e+06	521895	114549	130779	128263	0
420+	119.058	302.135	1.08	0	2.4623e+06	3.21367e+06	4.2306e+06	1.48381e+06	1.24212e+06	2.15731e+06	753282	0	0	721647	3.57457e+06	2.0533e+06	495960	696838	1.56564e+06	34867.5	1.03946e+06	4.14751e+06	2.08282e+06	0	0	1.12456e+07	250447	845660	3.19106e+06	48603.2	429609	2.39152e+06	1.07021e+06	33729.3	103128	3.35122e+06	119425	1.01263e+06	1.80216e+06	2.65879e+06	66701.6	7.15908e+06	5.87138e+06	85025.6	71433.1	9.55061e+06	2.78959e+06	4917.55	196079
421+	119.058	302.133	1.12	2467.72	7.55254e+06	8.38327e+06	1.51205e+07	5.59332e+06	11365805	1.16959e+07	5.57916e+06	96199.2	145411	3.25283e+06	1.67246e+07	7.93388e+06	1.98202e+06	2.49454e+06	4.7697e+06	155856	1.64672e+06	1.21714e+07	7.05662e+06	70137.9	54247.3	2.82941e+07	1.69855e+06	4.07848e+06	8.51375e+06	369659	1.30104e+06	1.34678e+07	3.46062e+06	117923	562139	8.7529e+06	1.42564e+06	1.02658e+07	5.65685e+06	1.03816e+07	1.28124e+06	1.69842e+07	1.78095e+07	4.21333e+06	385838	1.831e+07	9934246	311859	546271
422+	119.059	120.066	1.12	137063	1.73088e+07	2.76604e+07	3.97392e+06	2.41916e+07	6.85787e+06	1.26937e+07	4.10551e+07	440165	114422	2.75768e+07	4.583e+07	2.00688e+07	6.29518e+07	1.17095e+07	1.40488e+07	5.63265e+06	8.11007e+06	1.78906e+07	5.8402e+06	522773	1.26563e+06	8.87468e+06	1.05948e+07	1.90025e+07	8.07541e+06	2.93191e+07	1.72378e+07	1.34828e+07	5.33837e+06	535913	9.69419e+06	1.27746e+07	1.63302e+07	1.52101e+07	3.71135e+07	1.11314e+07	1.68801e+08	3.93757e+06	3.87223e+07	7.62934e+07	2.29276e+07	1.51928e+07	1.10642e+07	4.12898e+06	1.14302e+06
423+	119.074	120.081	1.23	1.32825e+06	7.03524e+08	2.34699e+09	7.74728e+07	7.46083e+08	2.24938e+08	5.77534e+08	2.21977e+09	4.37214e+08	4.28925e+07	8.70122e+08	1.39743e+09	1.13927e+09	1.31557e+09	3.55116e+08	5.5548e+08	6.7183e+08	3.07293e+08	6.44943e+08	7.94254e+07	2.96563e+08	2.08853e+08	9.34961e+08	5.00421e+08	6.03565e+08	1.32812e+08	5.65056e+08	4.14299e+08	1.24154e+09	5.78318e+08	3.84591e+07	1.34743e+08	1.51335e+09	2.7273e+09	7.80582e+08	1.159e+09	2.00894e+08	2.59694e+09	9.35e+07	8.49723e+08	4.50493e+08	4.62437e+08	3.06342e+08	1.599e+09	1.0962e+08	4.80183e+06
424+	119.074	120.081	2.15	1.7386e+06	7.21055e+08	2.42026e+09	8.04206e+07	7.63493e+08	2.39182e+08	5.97053e+08	2.28696e+09	4.48543e+08	4.50951e+07	8.90327e+08	1.44375e+09	1.16578e+09	1.33955e+09	3.66077e+08	5.76956e+08	6.83356e+08	3.17477e+08	6.64149e+08	8.21232e+07	307502379	2.14624e+08	9.59598e+08	510990144	6.21947e+08	1.39189e+08	5.78571e+08	4.28824e+08	1.27288e+09	6.00916e+08	4.03185e+07	1.46424e+08	1.55464e+09	2.78644e+09	8.009e+08	1.18383e+09	2.10741e+08	2.64715e+09	9.76989e+07	8.71917e+08	4.76254e+08	4.73432e+08	3.16072e+08	1.63229e+09	1.14263e+08	6.34338e+06
425+	119.074	103.055	2.82	231274	3.94397e+06	4.36454e+06	435945	429853	405064	392729	1137506	982632	3.81904e+06	740664	1.45203e+06	2.13251e+07	4.16912e+06	9.09014e+06	608873	457467	5.20259e+06	445238	215464	1.03881e+07	480641	705284	674580	485761	455580	1.9429e+07	2.48682e+06	825169	933976	199355	3.30856e+06	1.03379e+06	6.26049e+07	5.72424e+06	4.3577e+06	741169	968469	481121	592747	5.69589e+06	3.02539e+06	288025	6.90111e+06	294046	137384
426+	119.074	120.081	4.7	67127.4	4.50136e+06	3.78565e+07	300336	1.14805e+06	2.04504e+06	4.3664e+06	1.11908e+07	547172	161368	3.77963e+06	2.48814e+06	1.09288e+07	1.26881e+06	436966	1.9092e+06	3.85185e+06	2.15396e+06	7.34058e+06	602666	572747	656136	1.19939e+07	4.13434e+06	2.15516e+06	839772	222072	556817	2.44335e+07	5.66538e+06	240356	758540	1.52117e+07	7.73074e+06	1.07529e+07	9.48629e+06	1.42273e+06	1.14669e+06	164074	1.0023e+06	1.35863e+06	335908	657652	6.99934e+06	214276	1.2645e+06
427+	119.074	120.081	6.22	1.03771e+06	1.4876e+07	1.02982e+08	1.17637e+06	1.04005e+07	1.18005e+07	1.99725e+07	6.39894e+07	4.53803e+06	1.95662e+06	1.65462e+07	2.13038e+07	2.88158e+07	7.61925e+06	3.60425e+06	1.35391e+07	6.5665e+06	6.05579e+06	2.46579e+07	1.57651e+06	4.73806e+06	2.68653e+06	3.57302e+07	1.06496e+07	1.16864e+07	3377109	3.11504e+06	6.16498e+06	6.61699e+07	2.57224e+07	1.48324e+06	5.6226e+06	7.4563e+07	2.58339e+07	1.83764e+07	2.33754e+07	7.82977e+06	1.39453e+07	2.61508e+06	1.06966e+07	5.0351e+06	5.00969e+06	5.25847e+06	2.40793e+07	2.13749e+06	2.69915e+06
428+	119.074	120.081	7.95	878355	3.47857e+06	3.49353e+07	54683.4	4.37628e+06	2.93753e+06	7.09572e+06	1.66002e+07	1.47879e+06	921172	6.03176e+06	3.41813e+06	7.02969e+06	1.89692e+06	491228	2.57934e+06	1.30825e+06	876568	6.36541e+06	88559.4	1.12563e+06	971273	1.00279e+07	2.39432e+06	2.39281e+06	166777	1.1525e+06	1.02634e+06	2.17352e+07	6.64203e+06	714525	1.0618e+06	3.30063e+07	3.65984e+06	2.59812e+06	6.84401e+06	1.81379e+06	3.06041e+06	1.20766e+06	1.93803e+06	1.0512e+06	1.49529e+06	1.27259e+06	6.20026e+06	437161	638808
429+	119.083	293.097	1.04	6965.78	8.65441e+07	0	115037	16691.2	37288.9	0	115594	2.02831e+09	2.24849e+09	10342.9	6.24746e+06	449619	0	314200	20320.9	0	15236.5	48776.6	25072	0	6649.07	387194	5711.14	25103.5	48439.2	0	0	24135.1	16272.9	122408	35959.2	24878.6	50693.5	33019.5	2759.46	2.29675e+06	46443.7	306664	20218.8	15234.7	0	16959.9	7.62481e+06	1.73129e+09	172378
430+	119.095	120.102	0.96	3.91193e+06	1.57149e+06	1.88635e+06	2.00059e+06	1.682e+06	1.59642e+06	1.28675e+06	1.476e+06	1.84528e+06	1.96979e+06	2.17916e+06	1.1195e+06	1.71318e+06	2.0358e+06	933881	1.29562e+06	3.6915e+06	1.37457e+06	1.16724e+06	2.08498e+06	1601095	1.7068e+06	1.54844e+06	1.69365e+06	1.40626e+06	3.52152e+06	1.46419e+06	1.18777e+06	1.29995e+06	1.6288e+06	1.12573e+06	1.68536e+06	1.88764e+06	2.22226e+06	892316	2.20313e+06	1.02057e+06	1.40617e+06	1.23724e+06	1.23164e+06	1.3544e+06	1.59983e+06	1.86839e+06	1.45132e+06	1.43022e+06	2.17513e+06
431+	119.121	120.128	3.17	7835.96	20408	2412.08	28406.4	4365.86	1463.45	3161.59	141219	0	5118.25	1497.24	0	0	1129.8	0	2189.95	7449.15	0	1.73209e+06	0	3614.61	3828.94	0	2145.42	22806.9	27067.5	0	0	0	45325.6	0	0	0	0	0	3536.73	0	0	0	305320	1360.63	1045.97	2717.91	0	2368.84	1276.52
432+	119.95	142.939	0.99	31828.5	430944	1215.65	1431.73	1389.16	1270.26	0	0	3.65261e+07	6.00911e+07	1956.72	5818.14	0	0	2499.98	1769.75	0	4583.23	0	0	72417.6	92714	1456.5	0	3299.01	0	0	3337.84	0	3658.57	1263.94	0	2592.67	2862.85	1427.5	0	1193.16	1252.76	687.31	0	0	2124.99	2653.9	0	7.45322e+07	2284.36
434+	119.998	121.005	4.2	0	71496.3	0	0	0	10062.4	0	289899	0	0	0	0	0	0	0	175234	0	0	16184.7	0	0	0	0	22931.8	0	0	0	0	536962	0	0	0	1.66064e+06	0	0	406569	0	0	0	0	0	0	12825.3	0	0	0
435+	120.012	162.045	1.13	13744.5	9471.07	0	84489.7	0	83921.3	7480.43	0	0	0	0	170200	6076.32	0	0	0	11997.1	0	77518.7	0	494321	493684	19767.2	0	27737.7	36161.7	93996.4	0	23707.4	58615.2	0	53515.7	0	996513	139326	20223.2	15613.3	3.4014e+06	0	16920.7	0	0	0	0	17634.6	0
436+	120.021	121.029	1.17	1.3672e+07	1.27103e+07	8.96693e+06	1.01309e+07	1.01264e+07	1.45163e+07	9.23754e+06	8.76176e+06	1.2017e+07	1.14467e+07	1.49e+07	9.48967e+06	1.02596e+07	2.13573e+07	2.03838e+07	1.45646e+07	1.05947e+07	1.79263e+07	9.96347e+06	1.19048e+07	1.77238e+07	1.70475e+07	1.16691e+07	1.03489e+07	1.33218e+07	1.65985e+07	17282141	3.94627e+07	9.77405e+06	1.44185e+07	1.87881e+07	1.30839e+07	1.40434e+07	2.12071e+07	1.82112e+07	1.07356e+07	1.03946e+07	1.39425e+07	1.56879e+07	9.50177e+06	1.16345e+07	1.19466e+07	1.08936e+07	1.0722e+07	1.77399e+07	1.15654e+07
437+	120.021	121.029	2.74	2.48437e+07	2.11277e+07	1.56101e+07	1.36705e+07	1.83673e+07	2.54639e+07	1.65988e+07	1.55907e+07	2.09889e+07	2.05449e+07	3.09369e+07	1.78665e+07	1.79841e+07	3.04839e+07	3.02249e+07	2.66709e+07	1.96815e+07	2.94201e+07	2.33495e+07	1.91978e+07	2.96285e+07	2.93523e+07	1.88203e+07	1.85595e+07	2.18515e+07	2.44106e+07	2.96872e+07	4.92116e+07	1.70356e+07	2.56496e+07	3.21864e+07	2.25966e+07	2.52698e+07	3.0759e+07	2.92051e+07	18058698	1.9282e+07	2.2129e+07	2.57462e+07	1.68181e+07	2.1032e+07	2.2952e+07	1.91034e+07	2.00107e+07	3.12402e+07	2.09317e+07
438+	120.021	121.029	3.23	1.74546e+07	1.52331e+07	1.01497e+07	1.04227e+07	1.28831e+07	1.76082e+07	1.10556e+07	1.0242e+07	1.51485e+07	1.47124e+07	2.29056e+07	1.21376e+07	1.24623e+07	2.47575e+07	2.27518e+07	1.84468e+07	1.37386e+07	2.16745e+07	1.78922e+07	1.41583e+07	2.13608e+07	2.09218e+07	1.31406e+07	1.32715e+07	1.60547e+07	1.84024e+07	2.20288e+07	4.07824e+07	1.16333e+07	1.75449e+07	2.35873e+07	1.63954e+07	1.72274e+07	2.87442e+07	2.19945e+07	1.24271e+07	1.36102e+07	1.65951e+07	1.71339e+07	1.14724e+07	1.5013e+07	1.71631e+07	1.34814e+07	1.3841e+07	2.26956e+07	1.52328e+07
439+	120.021	121.029	4.19	4.30495e+06	3.45187e+06	2.39119e+06	2.52306e+06	3.12007e+06	4.19979e+06	2.60967e+06	2.66969e+06	3.43749e+06	3.56235e+06	6.1567e+06	3.28542e+06	2.85071e+06	3.69576e+06	4.26887e+06	4.56345e+06	3.43642e+06	5.10162e+06	5.14608e+06	3.42428e+06	4.57047e+06	4.82395e+06	2.49984e+06	3.11487e+06	3.41178e+06	4.51333e+06	5.33642e+06	4.33248e+06	2.8247e+06	4.15703e+06	5.12489e+06	3.67516e+06	4.35544e+06	3.72826e+06	4.80612e+06	2.80179e+06	3.47262e+06	3.28895e+06	3.90473e+06	2.7182e+06	3.54183e+06	5.3591e+06	3.10477e+06	3.55339e+06	5.4407e+06	3.89759e+06
440+	120.021	121.029	4.71	2.63682e+07	2.14188e+07	1.66249e+07	1.13221e+07	2.00632e+07	2.69151e+07	1.81384e+07	1.73124e+07	2.10427e+07	2.17505e+07	3.26729e+07	1.95913e+07	1.89156e+07	3.14228e+07	3.08264e+07	2.84722e+07	2.1203e+07	2.92821e+07	2.4852e+07	1.80363e+07	3.00646e+07	3.06544e+07	1.99742e+07	1.98995e+07	2.33217e+07	1.98228e+07	3.18123e+07	3.5643e+07	1.82727e+07	2.7229e+07	3.39132e+07	2.39804e+07	2.67743e+07	2.836e+07	3.10153e+07	1.88502e+07	2.08415e+07	2.3233e+07	2.69796e+07	1.81496e+07	2.18781e+07	2.38222e+07	2.04586e+07	2.22063e+07	3.19823e+07	2.2069e+07
441+	120.026	121.034	1.08	38091.2	17596	0	46875.4	32847.1	0	10156.8	0	4083.52	0	0	73866.5	0	0	0	0	73630.6	4010.58	35249.3	7734.01	0	18991.7	0	0	13497.2	40622.9	38128.3	0	0	5341.24	6725.68	0	52480.1	0	24832.4	0	48028.3	8334.54	0	95489.3	1.1752e+06	0	28182.6	0	18909.1	9430.56
442+	120.033	121.04	1.36	192963	1.59208e+06	1.97102e+06	249474	2.11692e+06	1397064	46397.9	1435976	108323	24679.2	1.51658e+06	2.09142e+06	1.53561e+06	128951	2.18201e+06	3.89294e+06	1.23018e+06	1.64266e+06	1.58022e+06	664343	639424	676405	156842	740515	2.07871e+06	1.86614e+06	1.2119e+06	791647	316415	54018	186867	199660	1.00785e+06	436228	1.40701e+06	1.56281e+06	1.09152e+06	1.73606e+07	3.2775e+06	6.58911e+06	435100	2.55274e+06	2.15862e+06	177368	1.04472e+06	129923
443+	120.058	121.065	1.29	8.774e+07	4.46249e+08	1.99044e+08	1.39195e+08	9.00126e+07	9.33833e+07	8.93152e+07	1.17329e+08	1.10716e+09	3.31349e+08	1.18041e+08	1.2476e+08	5.97947e+08	9.46001e+07	5.31514e+08	8.70939e+07	9.35143e+07	1.20323e+09	9.47866e+07	9.22674e+07	1.14192e+09	1.92102e+08	1.0481e+08	1.33629e+09	4.46131e+08	9.42068e+07	1.44428e+09	5.76334e+08	1.52476e+08	1.21106e+08	7.46393e+07	2.7521e+08	1.37452e+08	6854095824	1.22188e+09	4.66623e+08	2.11877e+08	9.21191e+07	1.99601e+08	9.6879e+07	5.15849e+08	1.01391e+09	8.94469e+07	2.49092e+08	7.42343e+07	8.73106e+07
444+	120.058	138.091	1.29	521516	8.62682e+07	2.52379e+07	1.25298e+07	504094	1.86304e+06	1.00811e+06	5.66558e+06	2.78071e+08	7.06115e+07	9.25908e+06	8.32701e+06	1.20894e+08	1.58314e+06	8.92511e+07	1.6711e+06	724673	2.1281e+08	2.62511e+06	606373	1.94792e+08	2.43122e+07	3.57137e+06	2.68861e+08	7.72146e+07	2.37051e+06	2.45304e+08	9.83949e+07	1.20908e+07	8.34808e+06	168719	3.65522e+07	1.16362e+07	1.61112e+09	2.04734e+08	8.96295e+07	2.73067e+07	297776	2.36218e+07	2.89808e+06	1.00268e+08	2.27999e+08	443882	3.79136e+07	715462	228842
445+	120.058	138.091	1.29	422648	7.66157e+07	2.11275e+07	1.06962e+07	453084	1.41123e+06	753435	5.03541e+06	2.25286e+08	5.32809e+07	8.03806e+06	7.50893e+06	1.09683e+08	1.42713e+06	7.40002e+07	1.31361e+06	615104	1.53031e+08	2.35288e+06	484348	1.41045e+08	1.99041e+07	3.12186e+06	2.301e+08	6.81142e+07	1.84379e+06	1.66229e+08	8.3947e+07	1.06929e+07	6.65772e+06	118526	2.95573e+07	9.51369e+06	1.43014e+09	1.4303e+08	7.87478e+07	2.36634e+07	275678	1.98671e+07	2.63939e+06	8.91756e+07	2.01545e+08	367204	3.36451e+07	516953	175843
446+	120.058	138.091	1.3	476529	8.22357e+07	2.42784e+07	1.17254e+07	493236	1.54887e+06	880055	5.47858e+06	2.6192e+08	5.9568e+07	8.76662e+06	7.97632e+06	1.16071e+08	1.49769e+06	8.18281e+07	1.52285e+06	674124	1.9315e+08	2496569	527669	1.7303e+08	2.22723e+07	3.25803e+06	2.56297e+08	7.05502e+07	2.03551e+06	2.19997e+08	9.19696e+07	1.14769e+07	7.76567e+06	149299	3.27969e+07	1.07466e+07	1.54595e+09	1.82293e+08	8.54448e+07	2.56838e+07	289313	2.20957e+07	2.80364e+06	9.57141e+07	2.16966e+08	406483	3.62521e+07	648170	206452
447+	120.058	138.091	1.3	497340	8.4798e+07	2.45667e+07	1.18453e+07	493236	1.69219e+06	937966	5.66558e+06	2.65506e+08	6.58296e+07	8.77032e+06	7.97632e+06	1.2024e+08	1.5535e+06	8.34792e+07	1.52285e+06	724673	1.9426e+08	2.6134e+06	535715	1.82364e+08	2.28391e+07	3.40318e+06	2.56297e+08	7.34471e+07	2.22442e+06	2.19997e+08	9.27452e+07	1.20908e+07	8.22051e+06	156126	3.63308e+07	1.09102e+07	1.54595e+09	1.94401e+08	8.54448e+07	2.72326e+07	289313	2.35471e+07	2.80364e+06	9.64598e+07	2.192e+08	406483	3.77937e+07	701902	210421
448+	120.058	138.091	1.3	541700	8.81574e+07	2.55524e+07	1.29887e+07	504094	1.92454e+06	1.03799e+06	5.77923e+06	2.85161e+08	7.06115e+07	9.59729e+06	8.52534e+06	1.24528e+08	1.63274e+06	9.295e+07	1.76334e+06	761111	2.26239e+08	2.69544e+06	623189	2.05362e+08	2.53063e+07	3.62788e+06	2.77209e+08	8.02255e+07	2.39746e+06	2.60641e+08	1.02334e+08	1.24827e+07	8.63551e+06	178476	3.86973e+07	1.19661e+07	1.65643e+09	2.18105e+08	9.26184e+07	2.87896e+07	302117	2.45109e+07	3.00367e+06	1.02391e+08	2.34169e+08	460145	3.92001e+07	736779	242760
449+	120.058	138.091	1.3	478129	8.22357e+07	2.45479e+07	1.17254e+07	493236	1.66895e+06	879812	5.47858e+06	2.65506e+08	6.04358e+07	8.76662e+06	7.97632e+06	1.16071e+08	1.49429e+06	8.28477e+07	1.52285e+06	674124	1.9315e+08	2496569	525467	1.76486e+08	2.26932e+07	3.39312e+06	2.56297e+08	7.31009e+07	2.14383e+06	2.19997e+08	9.25404e+07	1.14769e+07	7.76567e+06	149299	3.27969e+07	1.07605e+07	1.54595e+09	1.82293e+08	8.54448e+07	2.56838e+07	289313	2.20957e+07	2.80364e+06	9.57141e+07	2.17854e+08	402892	3.62521e+07	648170	204524
450+	120.058	138.091	1.3	480544	8.29709e+07	2.45479e+07	1.18453e+07	493236	1.67991e+06	885072	5.47858e+06	2.65506e+08	6.58296e+07	8.76662e+06	7.97632e+06	1.1608e+08	1.49769e+06	8.34792e+07	1.52285e+06	674124	1.9426e+08	2496569	527669	1.76486e+08	2.26958e+07	3.40318e+06	2.56297e+08	7.34471e+07	2.18107e+06	2.19997e+08	9.25444e+07	1.14769e+07	7.80585e+06	149299	3.30718e+07	1.08694e+07	1.54595e+09	1.82293e+08	8.54448e+07	2.56838e+07	289313	2.25223e+07	2.80364e+06	9.64598e+07	2.192e+08	406483	3.62521e+07	673875	209025
451+	120.058	138.091	1.3	475918	8.22357e+07	2.42784e+07	1.17254e+07	493236	1.54528e+06	874795	5.47858e+06	2.6192e+08	6.00611e+07	8.76662e+06	7.97632e+06	1.16071e+08	1.49052e+06	8.17717e+07	1.52285e+06	674124	1.9315e+08	2496569	520063	1.73026e+08	2.22697e+07	3.39312e+06	2.56297e+08	7.31009e+07	2.01177e+06	2.19997e+08	9.19696e+07	1.14769e+07	7.76567e+06	149299	3.27969e+07	1.07277e+07	1.54595e+09	1.82293e+08	8.54448e+07	2.56838e+07	289313	2.20957e+07	2.80364e+06	9.57141e+07	2.17854e+08	402892	3.62521e+07	648170	204524
452+	120.058	138.091	1.3	482585	8.35021e+07	2.45667e+07	1.18453e+07	493236	1.69219e+06	937966	5.47858e+06	2.65506e+08	6.58296e+07	8.76662e+06	7.97632e+06	1.2024e+08	1.5535e+06	8.34792e+07	1.52285e+06	724673	1.9426e+08	2.6134e+06	535715	1.82355e+08	2.28303e+07	3.40318e+06	2.56297e+08	7.34471e+07	2.21631e+06	2.19997e+08	9.27452e+07	1.14943e+07	7.80585e+06	150884	3.30718e+07	1.08694e+07	1.54595e+09	1.93153e+08	8.54448e+07	2.56838e+07	289313	2.25223e+07	2.80364e+06	9.64598e+07	2.192e+08	406483	3.63804e+07	673875	210421
453+	120.058	138.091	1.3	457830	8.15151e+07	2.32395e+07	1.11224e+07	470575	1.54528e+06	839530	5.47858e+06	2.46744e+08	5.9568e+07	8.75204e+06	7.67178e+06	1.15178e+08	1.49052e+06	7.84745e+07	1.4136e+06	674124	1.84179e+08	2496569	503364	1.6175e+08	2.22697e+07	3.24375e+06	2.41129e+08	7.02154e+07	2.01177e+06	1.89613e+08	8.72387e+07	1.14769e+07	7.63457e+06	149299	3.27969e+07	1.00876e+07	1.48054e+09	1.70431e+08	8.14075e+07	2.55607e+07	280559	2.20957e+07	2.70648e+06	9.57141e+07	2.09447e+08	384181	3.62521e+07	648170	189746
454+	120.058	138.091	1.3	516631	8.61953e+07	2.52379e+07	1.24413e+07	504094	1.81321e+06	979482	5.66558e+06	2.78071e+08	7.06115e+07	9.25103e+06	8.31716e+06	1.20894e+08	1.5535e+06	8.86324e+07	1.64232e+06	724673	2.11824e+08	2.6134e+06	554442	1.94779e+08	2.43012e+07	3.53374e+06	2.68861e+08	7.72146e+07	2.31985e+06	2.45304e+08	9.83949e+07	1.20908e+07	8.29475e+06	167083	3.64553e+07	1.14884e+07	1.61112e+09	2.04723e+08	8.96295e+07	2.73067e+07	297776	2.36218e+07	2.89056e+06	1.00016e+08	2.27999e+08	429528	3.79136e+07	701902	225230
455+	120.058	138.091	1.3	516261	8.61953e+07	2.52379e+07	1.24413e+07	504094	1.81321e+06	979482	5.66558e+06	2.78071e+08	7.06115e+07	9.25103e+06	8.31716e+06	1.20894e+08	1.5535e+06	8.86324e+07	1.64232e+06	724673	2.11824e+08	2.6134e+06	554442	1.94771e+08	2.43012e+07	3.53374e+06	2.68861e+08	7.72146e+07	2.31985e+06	2.45304e+08	9.83949e+07	1.20908e+07	8.29475e+06	167083	3.64553e+07	1.14884e+07	1.61112e+09	2.04723e+08	8.96295e+07	2.73067e+07	297776	2.35471e+07	2.89056e+06	1.00016e+08	2.27999e+08	429528	3.79136e+07	701902	225230
456+	120.058	138.091	1.3	467733	8.19187e+07	2.42784e+07	1.17254e+07	470575	1.54528e+06	839530	5.47858e+06	2.60604e+08	5.9568e+07	8.75204e+06	7.67178e+06	1.16071e+08	1.49052e+06	7.84745e+07	1.52285e+06	674124	1.84179e+08	2496569	520063	1.73026e+08	2.22697e+07	3.24375e+06	2.56297e+08	7.02154e+07	2.01177e+06	2.1797e+08	8.72387e+07	1.14769e+07	7.76567e+06	149299	3.27969e+07	1.00876e+07	1.48054e+09	1.82293e+08	8.46981e+07	2.55607e+07	280559	2.20957e+07	2.70648e+06	9.57141e+07	2.09447e+08	402892	3.62521e+07	648170	189746
457+	120.058	138.091	1.3	478797	8.28516e+07	2.45479e+07	1.17939e+07	493236	1.67633e+06	879812	5.47858e+06	2.65506e+08	6.58296e+07	8.76662e+06	7.97632e+06	1.16071e+08	1.49429e+06	8.34228e+07	1.52285e+06	674124	1.9426e+08	2496569	527669	1.76486e+08	2.26932e+07	3.39312e+06	2.56297e+08	7.34471e+07	2.15284e+06	2.19997e+08	9.25404e+07	1.14769e+07	7.80585e+06	149299	3.30718e+07	1.07605e+07	1.54595e+09	1.82293e+08	8.54448e+07	2.56838e+07	289313	2.21916e+07	2.80364e+06	9.64598e+07	2.192e+08	402892	3.62521e+07	673875	204524
458+	120.058	138.091	1.3	478797	8.28516e+07	2.45479e+07	1.17254e+07	493236	1.66895e+06	879812	5.47858e+06	2.65506e+08	6.58296e+07	8.76662e+06	7.97632e+06	1.16071e+08	1.49052e+06	8.28477e+07	1.52285e+06	674124	1.9426e+08	2496569	520063	1.76486e+08	2.26932e+07	3.39312e+06	2.56297e+08	7.34471e+07	2.14383e+06	2.19997e+08	9.25404e+07	1.14769e+07	7.76567e+06	149299	3.29492e+07	1.07605e+07	1.54595e+09	1.82293e+08	8.54448e+07	2.56838e+07	289313	2.21916e+07	2.80364e+06	9.64598e+07	2.192e+08	402892	3.62521e+07	673875	204524
459+	120.058	138.091	1.3	520116	8.73515e+07	2.52735e+07	1.25298e+07	504094	1.83841e+06	984478	5.77923e+06	2.78071e+08	7.06115e+07	9.25908e+06	8.31716e+06	1.23706e+08	1.6194e+06	8.91577e+07	1.64232e+06	761111	2.1281e+08	2.68372e+06	579401	1.98659e+08	2.44042e+07	3.53374e+06	2.68861e+08	7.72146e+07	2.36634e+06	2.45304e+08	9.8549e+07	1.2107e+07	8.57118e+06	167083	3.86973e+07	1.15727e+07	1.61112e+09	2.10794e+08	8.96295e+07	2.84647e+07	297776	2.38109e+07	2.89056e+06	1.00268e+08	2.27999e+08	433523	3.80224e+07	715462	228842
460+	120.058	138.091	1.31	518845	8.62655e+07	2.52379e+07	1.25298e+07	504094	1.83841e+06	979482	5.66558e+06	2.78071e+08	7.06115e+07	9.25908e+06	8.31716e+06	1.20894e+08	1.6194e+06	8.91075e+07	1.64232e+06	761111	2.1281e+08	2.6134e+06	571932	1.94779e+08	2.44015e+07	3.53374e+06	2.68861e+08	7.72146e+07	2.33939e+06	2.45304e+08	9.83949e+07	1.20908e+07	8.32824e+06	167083	3.65498e+07	1.1563e+07	1.61112e+09	2.04723e+08	8.96295e+07	2.73067e+07	297776	2.38109e+07	2.89056e+06	1.00268e+08	2.27999e+08	433523	3.79136e+07	715462	227010
461+	120.058	138.091	1.31	456316	8.15151e+07	2.32395e+07	1.11224e+07	470575	1.53499e+06	788637	5.47858e+06	2.46744e+08	5.9568e+07	8.74834e+06	7.67178e+06	1.15178e+08	1.49052e+06	7.84745e+07	1.406e+06	674124	1.84179e+08	2.49014e+06	503364	1.61746e+08	2.12711e+07	3.24375e+06	2.41129e+08	7.02154e+07	2.01177e+06	1.89613e+08	8.72387e+07	1.14769e+07	7.63457e+06	129609	3.27969e+07	1.00876e+07	1.48054e+09	1.70431e+08	8.14075e+07	2.55607e+07	280559	2.20957e+07	2.70648e+06	9.57141e+07	2.09447e+08	384181	3.60893e+07	648170	189746
462+	120.058	138.091	1.31	516669	8.61953e+07	2.52379e+07	1.24921e+07	504094	1.83482e+06	979482	5.66558e+06	2.78071e+08	7.06115e+07	9.25908e+06	8.31716e+06	1.20894e+08	1.5535e+06	8.91017e+07	1.64232e+06	724673	2.1281e+08	2.6134e+06	554442	1.94771e+08	2.43012e+07	3.53374e+06	2.68861e+08	7.72146e+07	2.31985e+06	2.45304e+08	9.83949e+07	1.20908e+07	8.32824e+06	167083	3.65498e+07	1.14884e+07	1.61112e+09	2.04723e+08	8.96295e+07	2.73067e+07	297776	2.36218e+07	2.89056e+06	1.00268e+08	2.27999e+08	429528	3.79136e+07	715462	225230
463+	120.058	138.091	1.31	516669	8.61953e+07	2.52379e+07	1.24921e+07	504094	1.83482e+06	979482	5.66558e+06	2.78071e+08	7.06115e+07	9.25908e+06	8.31716e+06	1.20894e+08	1.5535e+06	8.91017e+07	1.64232e+06	724673	2.1281e+08	2.6134e+06	554442	1.94771e+08	2.43012e+07	3.53374e+06	2.68861e+08	7.72146e+07	2.31174e+06	2.45304e+08	9.83949e+07	1.20908e+07	8.32824e+06	167083	3.65498e+07	1.14884e+07	1.61112e+09	2.04723e+08	8.96295e+07	2.73067e+07	297776	2.36218e+07	2.89056e+06	1.00268e+08	2.27999e+08	429528	3.79136e+07	715462	225230
464+	120.058	138.091	1.31	478320	8.28516e+07	2.45479e+07	1.17939e+07	493236	1.67633e+06	879812	5.47858e+06	2.65506e+08	6.58296e+07	8.76662e+06	7.97632e+06	1.16071e+08	1.49052e+06	8.28477e+07	1.52285e+06	674124	1.9426e+08	2496569	520063	1.76482e+08	2.26932e+07	3.39312e+06	2.56297e+08	7.34471e+07	2.1291e+06	2.19997e+08	9.25404e+07	1.14769e+07	7.80585e+06	149299	3.30718e+07	1.07368e+07	1.54595e+09	1.82293e+08	8.54448e+07	2.56838e+07	289313	2.21916e+07	2.80364e+06	9.64598e+07	2.192e+08	402892	3.62521e+07	673875	204524
465+	120.058	138.091	1.31	517246	8.62655e+07	2.52379e+07	1.25298e+07	504094	1.83482e+06	979482	5.66558e+06	2.78071e+08	7.06115e+07	9.25908e+06	8.31716e+06	1.20894e+08	1.5535e+06	8.91017e+07	1.64232e+06	724673	2.1281e+08	2.6134e+06	554442	1.94771e+08	2.43012e+07	3.53374e+06	2.68861e+08	7.72146e+07	2.33449e+06	2.45304e+08	9.83949e+07	1.20908e+07	8.32824e+06	167083	3.65498e+07	1.1563e+07	1.61112e+09	2.04723e+08	8.96295e+07	2.73067e+07	297776	2.36218e+07	2.89056e+06	1.00268e+08	2.27999e+08	429528	3.79136e+07	715462	227010
466+	120.058	138.091	1.31	512078	8.5613e+07	2.52379e+07	1.24413e+07	504094	1.81321e+06	979482	5.66558e+06	2.78071e+08	6.64519e+07	9.25103e+06	8.31716e+06	1.20894e+08	1.5535e+06	8.86324e+07	1.64232e+06	724673	2.11824e+08	2.6134e+06	554442	1.94771e+08	2.43012e+07	3.53374e+06	2.68861e+08	7.7e+07	2.31174e+06	2.45304e+08	9.83949e+07	1.20908e+07	8.29475e+06	167083	3.63308e+07	1.14476e+07	1.61112e+09	2.04723e+08	8.96295e+07	2.73067e+07	297776	2.35471e+07	2.89056e+06	99762235	2.27135e+08	429528	3.79136e+07	701902	225230
467+	120.058	138.091	1.31	480758	8.29709e+07	2.45479e+07	1.18453e+07	493236	1.67633e+06	879812	5.47858e+06	2.65506e+08	6.58296e+07	8.76662e+06	7.97632e+06	1.16071e+08	1.54632e+06	8.34228e+07	1.52285e+06	724673	1.9426e+08	2496569	530239	1.76486e+08	2.28277e+07	3.39312e+06	2.56297e+08	7.34471e+07	2.17207e+06	2.19997e+08	9.25404e+07	1.14769e+07	7.80585e+06	149299	3.30718e+07	1.08506e+07	1.54595e+09	1.93141e+08	8.54448e+07	2.56838e+07	289313	2.25223e+07	2.80364e+06	9.64598e+07	2.192e+08	402892	3.62521e+07	673875	208492
468+	120.058	138.091	1.31	445131	7.98639e+07	2.32395e+07	1.11199e+07	470575	1.53499e+06	788637	5.21136e+06	2.46744e+08	5.9568e+07	8.29671e+06	7.67178e+06	1.1517e+08	1.49052e+06	7.84224e+07	1.406e+06	674124	1.72859e+08	2.48387e+06	503364	1.61746e+08	2.12711e+07	3.23316e+06	2.41129e+08	7.02154e+07	2.01177e+06	1.89613e+08	8.72347e+07	1.09834e+07	7.19757e+06	128024	3.27969e+07	1.00876e+07	1.48054e+09	1.68528e+08	8.14075e+07	2.43546e+07	280559	2.10403e+07	2.70648e+06	9.2281e+07	2.09447e+08	384181	3.47339e+07	608791	189746
469+	120.058	138.091	1.31	609051	9.26226e+07	2.63471e+07	1.38441e+07	527303	5.31932e+06	1.10101e+06	5.97975e+06	2.99063e+08	7.73466e+07	1.01534e+07	8.95233e+06	1.33025e+08	1.72902e+06	9.96781e+07	1.98179e+06	841641	2.46465e+08	2.88675e+06	773752	2.23134e+08	2.71939e+07	4.00811e+06	2.89691e+08	8.48876e+07	2.75803e+06	2.82472e+08	1.09302e+08	1.35253e+07	9.18132e+06	202941	4.21198e+07	1.27208e+07	1.71248e+09	2.38423e+08	9.64812e+07	3.51376e+07	319313	2.60109e+07	3.87175e+06	1.06619e+08	2.44815e+08	523444	4.10791e+07	804638	273641
470+	120.058	138.091	1.31	480282	8.29709e+07	2.45479e+07	1.18453e+07	493236	1.67633e+06	879812	5.47858e+06	2.65506e+08	6.58296e+07	8.76662e+06	7.97632e+06	1.16071e+08	1.49052e+06	8.34228e+07	1.52285e+06	724673	1.9426e+08	2496569	520063	1.76482e+08	2.26932e+07	3.39312e+06	2.56297e+08	7.34471e+07	2.15734e+06	2.19997e+08	9.25404e+07	1.14769e+07	7.80585e+06	149299	3.30718e+07	1.08506e+07	1.54595e+09	1.82293e+08	8.54448e+07	2.56838e+07	289313	2.25223e+07	2.80364e+06	9.64598e+07	2.192e+08	402892	3.62521e+07	673875	207097
471+	120.058	138.092	1.31	492946	8.53246e+07	25077861	1.24413e+07	493236	1.67991e+06	889200	5.66558e+06	2.75251e+08	6.58296e+07	9.24732e+06	7.97632e+06	1.20232e+08	1.5535e+06	8.34792e+07	1.55193e+06	724673	2.01909e+08	2.60107e+06	554442	1.82351e+08	2.40689e+07	3.39312e+06	2.57412e+08	7.34471e+07	2.21631e+06	2.3137e+08	9.27413e+07	1.20908e+07	8.28535e+06	160256	3.63308e+07	1.08694e+07	1.54595e+09	2.04712e+08	8.91713e+07	2.72326e+07	289313	2.35471e+07	2.80364e+06	99762235	2.192e+08	406483	3.79136e+07	701902	210421
472+	120.058	138.091	1.31	461525	8.185e+07	2.32395e+07	1.17254e+07	470575	1.53499e+06	788637	5.47858e+06	2.46744e+08	5.9568e+07	8.74834e+06	7.67178e+06	1.1517e+08	1.49052e+06	7.84745e+07	1.44482e+06	674124	1.84179e+08	2.49014e+06	520063	1.61746e+08	2.22664e+07	3.23316e+06	2.42638e+08	7.02154e+07	2.01177e+06	1.89613e+08	8.72347e+07	1.14769e+07	7.76567e+06	139191	3.27969e+07	1.00876e+07	1.48054e+09	1.82289e+08	8.14075e+07	2.55607e+07	280559	2.20957e+07	2.70648e+06	9.57106e+07	2.09447e+08	384181	3.62521e+07	648170	189746
473+	120.058	138.091	1.31	442599	7.90454e+07	2.31946e+07	1.11199e+07	470575	1.5314e+06	778628	5.21136e+06	2.46744e+08	5.9568e+07	8.29348e+06	7.67178e+06	1.10964e+08	1.4239e+06	7.84184e+07	1.406e+06	617968	1.72859e+08	2.35288e+06	487097	1.52026e+08	2.10718e+07	3.23316e+06	2.41129e+08	7.02154e+07	1.93871e+06	1.89613e+08	8.69189e+07	1.09212e+07	7.19757e+06	128024	3.00115e+07	1.00507e+07	1.48054e+09	1.54026e+08	8.14075e+07	2.43546e+07	280559	2.04923e+07	2.70648e+06	9.2281e+07	2.09447e+08	377175	3.45554e+07	608791	186185
474+	120.058	138.091	1.31	518474	8.62655e+07	2.52379e+07	1.25298e+07	504094	1.83482e+06	979482	5.66558e+06	2.78071e+08	7.06115e+07	9.25908e+06	8.31716e+06	1.20894e+08	1.6031e+06	8.91017e+07	1.64232e+06	761111	2.1281e+08	2.6134e+06	554442	1.94771e+08	2.44015e+07	3.53374e+06	2.68861e+08	7.72146e+07	2.32638e+06	2.45304e+08	9.83949e+07	1.20908e+07	8.32824e+06	167083	3.65498e+07	1.1563e+07	1.61112e+09	2.04723e+08	8.96295e+07	2.73067e+07	297776	2.38109e+07	2.89056e+06	1.00268e+08	2.27999e+08	429528	3.79136e+07	715462	227010
475+	120.058	138.091	1.31	475195	8.22357e+07	2.45479e+07	1.17254e+07	493236	1.66895e+06	828920	5.47858e+06	2.65506e+08	6.04358e+07	8.76291e+06	7.97632e+06	1.16071e+08	1.49052e+06	8.28477e+07	1.51524e+06	674124	1.9315e+08	2.49014e+06	520063	1.76482e+08	2.26899e+07	3.39312e+06	2.56297e+08	7.31009e+07	2.1291e+06	2.19997e+08	9.25404e+07	1.14769e+07	7.76567e+06	140777	3.27969e+07	1.07368e+07	1.54595e+09	1.82293e+08	8.54448e+07	2.56838e+07	289313	2.20957e+07	2.80364e+06	9.57141e+07	2.17854e+08	402892	3.62521e+07	648170	204524
476+	120.058	138.091	1.31	478816	8.28516e+07	2.45479e+07	1.17939e+07	493236	1.67633e+06	879812	5.47858e+06	2.65506e+08	6.58296e+07	8.76662e+06	7.97632e+06	1.16071e+08	1.49052e+06	8.34228e+07	1.52285e+06	674124	1.9426e+08	2496569	520063	1.76482e+08	2.26932e+07	3.39312e+06	2.56297e+08	7.34471e+07	2.15734e+06	2.19997e+08	9.25404e+07	1.14769e+07	7.80585e+06	149299	3.30718e+07	1.08269e+07	1.54595e+09	1.82293e+08	8.54448e+07	2.56838e+07	289313	2.21916e+07	2.80364e+06	9.64598e+07	2.192e+08	402892	3.62521e+07	673875	204524
477+	120.058	138.091	1.31	475195	8.28516e+07	2.45479e+07	1.17254e+07	493236	1.66895e+06	879812	5.47858e+06	2.65506e+08	6.58296e+07	8.76291e+06	7.97632e+06	1.16071e+08	1.49052e+06	8.28477e+07	1.51524e+06	674124	1.9426e+08	2496569	520063	1.76482e+08	2.26899e+07	3.39312e+06	2.56297e+08	7.34471e+07	2.1291e+06	2.19997e+08	9.25404e+07	1.14769e+07	7.76567e+06	140777	3.29492e+07	1.07368e+07	1.54595e+09	1.82293e+08	8.54448e+07	2.56838e+07	289313	2.21916e+07	2.80364e+06	9.61248e+07	2.192e+08	402892	3.62521e+07	648170	204524
478+	120.058	138.091	1.31	475862	8.28516e+07	2.45479e+07	1.17254e+07	493236	1.66895e+06	879812	5.47858e+06	2.65506e+08	6.58296e+07	8.76291e+06	7.97632e+06	1.16071e+08	1.49052e+06	8.28477e+07	1.51524e+06	674124	1.9426e+08	2496569	520063	1.76482e+08	2.26899e+07	3.39312e+06	2.56297e+08	7.34471e+07	2.1291e+06	2.19997e+08	9.25404e+07	1.14769e+07	7.76567e+06	140777	3.29492e+07	1.07368e+07	1.54595e+09	1.82293e+08	8.54448e+07	2.56838e+07	289313	2.21916e+07	2.80364e+06	9.61248e+07	2.192e+08	402892	3.62521e+07	648170	204524
479+	120.058	138.091	1.31	527568	8.75585e+07	2.52735e+07	1.25298e+07	504094	1.83482e+06	979482	5.77923e+06	2.78071e+08	7.06115e+07	9.59238e+06	8.31716e+06	1.23706e+08	1.61196e+06	8.91075e+07	1.64232e+06	761111	2.17956e+08	2.68372e+06	573773	1.9865e+08	2.44015e+07	3.53374e+06	2.68861e+08	7.72146e+07	2.36144e+06	2.45304e+08	9.8549e+07	1.24827e+07	8.57118e+06	176840	3.86973e+07	1.1563e+07	1.61112e+09	2.11635e+08	8.96295e+07	2.85867e+07	297776	2.45109e+07	2.91911e+06	1.02391e+08	2.27999e+08	433523	3.92001e+07	736779	227010
480+	120.058	138.091	1.31	480903	8.35021e+07	2.45479e+07	1.18453e+07	493236	1.67633e+06	879812	5.47858e+06	2.65506e+08	6.58296e+07	8.76662e+06	7.97632e+06	1.16071e+08	1.54632e+06	8.34228e+07	1.52285e+06	724673	1.9426e+08	2.60107e+06	528109	1.76482e+08	2.28277e+07	3.39312e+06	2.56297e+08	7.34471e+07	2.19257e+06	2.19997e+08	9.25404e+07	1.14769e+07	7.80585e+06	149299	3.30718e+07	1.08506e+07	1.54595e+09	1.93141e+08	8.54448e+07	2.56838e+07	289313	2.25223e+07	2.80364e+06	9.64598e+07	2.192e+08	402892	3.63804e+07	673875	208492
481+	120.058	138.091	1.31	414681	7.66157e+07	2.11275e+07	1.06884e+07	450219	1.39125e+06	721519	5.02546e+06	2.25286e+08	5.32809e+07	8.02793e+06	7.50893e+06	1.09674e+08	1.42053e+06	7.39048e+07	1.30201e+06	615104	1.53031e+08	2.33173e+06	469551	1.41045e+08	1.98962e+07	3.11128e+06	2.301e+08	6.81142e+07	1.81698e+06	1.66229e+08	8.3943e+07	1.06929e+07	6.65772e+06	110099	2.84407e+07	9.46167e+06	1.43014e+09	1.43022e+08	7.87478e+07	2.36634e+07	275678	1.98561e+07	2.63939e+06	8.91689e+07	2.01545e+08	360822	3.36451e+07	516953	175843
482+	120.058	138.091	1.31	475862	8.28516e+07	2.45479e+07	1.17254e+07	493236	1.65865e+06	828920	5.47858e+06	2.65506e+08	6.58296e+07	8.76291e+06	7.97632e+06	1.16071e+08	1.49052e+06	8.28477e+07	1.51524e+06	674124	1.9426e+08	2.49014e+06	520063	1.76478e+08	2.26899e+07	3.39312e+06	2.56297e+08	7.34471e+07	2.1291e+06	2.19997e+08	9.25404e+07	1.14769e+07	7.76567e+06	140777	3.29492e+07	1.07368e+07	1.54595e+09	1.82293e+08	8.54448e+07	2.56838e+07	289313	2.21916e+07	2.80364e+06	9.61248e+07	2.192e+08	402892	3.62521e+07	648170	204524
483+	120.058	138.091	1.31	476940	8.28516e+07	2.45479e+07	1.18453e+07	493236	1.67633e+06	879812	5.47858e+06	2.65506e+08	6.58296e+07	8.76662e+06	7.97632e+06	1.16071e+08	1.49052e+06	8.34228e+07	1.52285e+06	674124	1.9426e+08	2496569	520063	1.76482e+08	2.26932e+07	3.39312e+06	2.56297e+08	7.34471e+07	2.15734e+06	2.19997e+08	9.25404e+07	1.14769e+07	7.80585e+06	149299	3.30718e+07	1.08269e+07	1.54595e+09	1.82293e+08	8.54448e+07	2.56838e+07	289313	2.21916e+07	2.80364e+06	9.64598e+07	2.192e+08	402892	3.62521e+07	673875	204524
484+	120.058	383.155	1.31	1690.1	9.20641e+06	870410	3.27322e+06	161609	84762.2	52913.3	1.27372e+07	0	0	9946.68	3.96363e+07	2.14045e+07	0	0	297123	25244	0	34677.6	15967.1	2265.68	0	916110	16216.1	21955.7	30062.4	0	21794.3	757527	16671.9	27496.1	39292.9	132487	0	10929.5	358091	9.32228e+07	103267	66917.4	1.61581e+06	14648.8	0	89725	1.15191e+08	0	4664.21
485+	120.058	138.091	1.31	513717	8.61928e+07	2.52379e+07	1.24921e+07	504094	1.82254e+06	930715	5.66558e+06	2.78071e+08	7.06115e+07	9.24732e+06	8.31716e+06	1.20894e+08	1.5535e+06	8.86324e+07	1.64232e+06	724673	2.1281e+08	2.60107e+06	554442	1.94766e+08	2.42925e+07	3.53374e+06	2.68861e+08	7.72146e+07	2.31174e+06	2.45304e+08	9.83949e+07	1.20908e+07	8.31883e+06	160256	3.64553e+07	1.14476e+07	1.61112e+09	2.04723e+08	8.96295e+07	2.73067e+07	297776	2.36218e+07	2.89056e+06	1.00268e+08	2.27999e+08	429528	3.79136e+07	715462	225230
486+	120.058	383.155	1.31	1690.1	9.22457e+06	870410	3.51757e+06	161609	84762.2	52913.3	1.27372e+07	0	0	9946.68	4.0028e+07	2.14259e+07	0	0	297123	25244	0	34677.6	15967.1	2265.68	0	916110	16216.1	21955.7	30062.4	0	21794.3	757527	16671.9	27496.1	39292.9	132487	3028.74	10929.5	358091	9.35106e+07	103267	66917.4	1.62971e+06	14648.8	0	95301.7	1.15359e+08	0	4664.21
487+	120.058	138.091	1.31	512646	8.61928e+07	2.52379e+07	1.24921e+07	504094	1.82254e+06	930715	5.66558e+06	2.78071e+08	7.06115e+07	9.25537e+06	8.31716e+06	1.20885e+08	1.5535e+06	8.86324e+07	1.64232e+06	724673	2.1281e+08	2.60107e+06	554442	1.94766e+08	2.42925e+07	3.53374e+06	2.68861e+08	7.72146e+07	2.31174e+06	2.45304e+08	9.83909e+07	1.20908e+07	8.31883e+06	160256	3.65498e+07	1.14476e+07	1.61112e+09	2.04712e+08	8.96295e+07	2.73067e+07	297776	2.36218e+07	2.89056e+06	1.00268e+08	2.27999e+08	429528	3.79136e+07	715462	225230
488+	120.058	138.091	1.31	510595	8.5613e+07	25077861	1.24413e+07	504094	1.67633e+06	925456	5.66558e+06	2.76149e+08	6.58296e+07	9.24732e+06	8.31716e+06	1.20885e+08	1.54632e+06	8.78254e+07	1.64232e+06	724673	2.11824e+08	2.60107e+06	546836	1.92791e+08	2.40664e+07	3.52369e+06	2.68861e+08	7.7e+07	2.2073e+06	2.45304e+08	9.79564e+07	1.20908e+07	8.28535e+06	160256	3.63308e+07	1.14182e+07	1.61112e+09	2.04712e+08	8.96295e+07	2.73067e+07	297776	2.35471e+07	2.89056e+06	99762235	2.27135e+08	425937	3.79136e+07	701902	223302
489+	120.058	138.091	1.31	512512	8.61928e+07	2.52379e+07	1.24413e+07	504094	1.80094e+06	925456	5.66558e+06	2.78071e+08	7.06115e+07	9.24732e+06	8.31716e+06	1.20885e+08	1.5535e+06	8.85761e+07	1.64232e+06	724673	2.1281e+08	2.60107e+06	554442	1.94766e+08	2.42925e+07	3.52369e+06	2.68861e+08	7.72146e+07	2.31174e+06	2.45304e+08	9.83909e+07	1.20908e+07	8.28535e+06	160256	3.64553e+07	1.14476e+07	1.61112e+09	2.04712e+08	8.96295e+07	2.73067e+07	297776	2.36218e+07	2.89056e+06	1.00016e+08	2.27999e+08	429528	3.79136e+07	701902	225230
490+	120.058	138.091	1.31	513223	8.61928e+07	2.52379e+07	1.25298e+07	504094	1.82254e+06	930715	5.66558e+06	2.78071e+08	7.06115e+07	9.25537e+06	8.31716e+06	1.20894e+08	1.5535e+06	8.91017e+07	1.64232e+06	724673	2.1281e+08	2.60107e+06	554442	1.94766e+08	2.42925e+07	3.53374e+06	2.68861e+08	7.72146e+07	2.32638e+06	2.45304e+08	9.83949e+07	1.20908e+07	8.31883e+06	160256	3.65498e+07	1.15222e+07	1.61112e+09	2.04723e+08	8.96295e+07	2.73067e+07	297776	2.36218e+07	2.89056e+06	1.00268e+08	2.27999e+08	429528	3.79136e+07	715462	225230
491+	120.058	138.091	1.31	525895	8.75125e+07	2.52735e+07	1.25298e+07	504094	1.83482e+06	979482	5.77923e+06	2.78071e+08	7.06115e+07	9.59238e+06	8.31716e+06	1.23706e+08	1.6031e+06	8.91017e+07	1.64232e+06	761111	2.17956e+08	2.68372e+06	561910	1.98642e+08	2.44015e+07	3.53374e+06	2.68861e+08	7.72146e+07	2.35333e+06	2.45304e+08	9.8549e+07	1.24827e+07	8.57118e+06	176840	3.86973e+07	1.15222e+07	1.61112e+09	2.11635e+08	8.96295e+07	2.85867e+07	297776	2.45109e+07	2.91911e+06	1.02391e+08	2.27999e+08	429528	3.91072e+07	736779	227010
492+	120.058	138.091	1.31	546746	8.94459e+07	2.57368e+07	1.3049e+07	504094	2.20737e+06	1.03799e+06	5.86582e+06	2.86615e+08	7.33973e+07	9.62068e+06	8.52534e+06	1.26125e+08	1.65624e+06	9.38143e+07	1.76334e+06	795173	2.27078e+08	2.73748e+06	598536	2.09131e+08	2.55183e+07	3.62788e+06	2.77209e+08	8.04266e+07	2.45769e+06	2.60641e+08	1.02844e+08	1.27666e+07	8.78495e+06	178476	4.01857e+07	1.19611e+07	1.65643e+09	2.22813e+08	9.26184e+07	2.99527e+07	302117	2.51953e+07	3.00367e+06	1.02824e+08	2.34832e+08	449785	3.99948e+07	745746	247505
493+	120.058	138.091	1.31	541257	88552860	2.56945e+07	1.29887e+07	504094	1.92021e+06	1.00936e+06	5.77923e+06	2.86615e+08	7.33973e+07	9.59729e+06	8.52534e+06	1.24528e+08	1.6031e+06	9.33943e+07	1.73456e+06	761111	2.26239e+08	2.68372e+06	571257	2.06683e+08	2.5424e+07	3.62788e+06	2.77209e+08	8.02255e+07	2.41705e+06	2.60641e+08	1.02717e+08	1.24827e+07	8.61567e+06	176840	3.86973e+07	1.19022e+07	1.65643e+09	2.18094e+08	9.26184e+07	2.87896e+07	302117	2.45109e+07	3.00367e+06	1.02391e+08	2.34169e+08	445790	3.92001e+07	736779	240928
494+	120.058	138.091	1.31	543086	88552860	2.56945e+07	1.3019e+07	504094	2.18274e+06	1.00936e+06	5.77923e+06	2.86615e+08	7.33973e+07	9.62068e+06	8.52534e+06	1.24528e+08	1.6194e+06	9.37642e+07	1.73456e+06	761111	2.27078e+08	2.68372e+06	588748	2.06691e+08	2.54267e+07	3.62788e+06	2.77209e+08	8.04266e+07	2.44047e+06	2.60641e+08	1.02717e+08	1.24827e+07	8.64104e+06	176840	3.88939e+07	1.19611e+07	1.65643e+09	2.18094e+08	9.26184e+07	2.87896e+07	302117	2.45814e+07	3.00367e+06	1.02824e+08	2.34832e+08	449785	3.92001e+07	745746	242760
495+	120.058	138.091	1.31	509609	8.5613e+07	25077861	1.24413e+07	504094	1.77063e+06	925456	5.66558e+06	2.76149e+08	6.61986e+07	9.24732e+06	8.31716e+06	1.20885e+08	1.54632e+06	8.78254e+07	1.64232e+06	724673	2.11824e+08	2.60107e+06	546836	1.92787e+08	2.40664e+07	3.52369e+06	2.68861e+08	7.7e+07	2.19257e+06	2.45304e+08	9.79564e+07	1.20908e+07	8.28535e+06	160256	3.63308e+07	1.13945e+07	1.61112e+09	2.04712e+08	8.96295e+07	2.73067e+07	297776	2.35471e+07	2.89056e+06	99762235	2.27135e+08	425937	3.79136e+07	701902	223302
496+	120.058	138.091	1.32	510684	8.61928e+07	2.52379e+07	1.24413e+07	504094	1.79735e+06	925456	5.66558e+06	2.78071e+08	7.06115e+07	9.24732e+06	8.31716e+06	1.20885e+08	1.54632e+06	8.85761e+07	1.64232e+06	724673	2.1281e+08	2.60107e+06	546836	1.94762e+08	2.42899e+07	3.52369e+06	2.68861e+08	7.72146e+07	2.288e+06	2.45304e+08	9.83909e+07	1.20908e+07	8.28535e+06	160256	3.64553e+07	1.14051e+07	1.61112e+09	2.04712e+08	8.96295e+07	2.73067e+07	297776	2.36218e+07	2.89056e+06	1.00016e+08	2.27999e+08	425937	3.79136e+07	701902	223302
497+	120.058	138.091	1.32	550017	8.95427e+07	2.57368e+07	1.3049e+07	504094	2.18274e+06	1.01436e+06	5.86582e+06	2.86615e+08	7.33973e+07	9.78872e+06	8.52534e+06	1.26125e+08	1.65624e+06	9.38143e+07	1.73456e+06	795173	2.27078e+08	2.72577e+06	598536	2.09123e+08	2.55101e+07	3.62788e+06	2.77209e+08	8.04266e+07	2.45769e+06	2.60641e+08	1.02844e+08	1.27666e+07	8.76511e+06	176840	4.01857e+07	1.19611e+07	1.65643e+09	2.26754e+08	9.26184e+07	2.99527e+07	302117	2.51953e+07	3.00367e+06	1.02824e+08	2.34832e+08	449785	3.99948e+07	763739	247505
498+	120.058	138.091	1.32	509577	8.61928e+07	2.52379e+07	1.24413e+07	504094	1.78705e+06	874563	5.66558e+06	2.78071e+08	7.06115e+07	9.24362e+06	8.31716e+06	1.20885e+08	1.54632e+06	8.85761e+07	1.63472e+06	724673	2.1281e+08	2.59464e+06	546836	1.94757e+08	2.42866e+07	3.52369e+06	2.68861e+08	7.72146e+07	2.288e+06	2.45304e+08	9.83909e+07	1.20908e+07	8.28535e+06	150148	3.64553e+07	1.14051e+07	1.61112e+09	2.04712e+08	8.96295e+07	2.73067e+07	297776	2.36218e+07	2.89056e+06	1.00016e+08	2.27999e+08	425937	3.79136e+07	701902	223302
499+	120.058	138.091	1.32	508492	8.61928e+07	2.52379e+07	1.24896e+07	504094	1.80866e+06	874563	5.66558e+06	2.78071e+08	7.06115e+07	9.25167e+06	8.31716e+06	1.20876e+08	1.54632e+06	8.89932e+07	1.63472e+06	724673	2.1281e+08	2.59464e+06	546836	1.94757e+08	2.42866e+07	3.5131e+06	2.68861e+08	7.72146e+07	2.288e+06	2.45304e+08	9.8387e+07	1.20908e+07	8.31883e+06	150148	3.65498e+07	1.14797e+07	1.61112e+09	2.04708e+08	8.96295e+07	2.73067e+07	297776	2.36218e+07	2.89056e+06	1.00264e+08	2.27999e+08	425937	3.79136e+07	715462	223302
500+	120.058	138.091	1.32	510678	8.6597e+07	2.52379e+07	1.25298e+07	504094	1.80866e+06	874563	5.66558e+06	2.78071e+08	7.06115e+07	9.25167e+06	8.31716e+06	1.20876e+08	1.59592e+06	8.90453e+07	1.63472e+06	761111	2.1281e+08	2.66496e+06	554305	1.94757e+08	2.43868e+07	3.5131e+06	2.68861e+08	7.72146e+07	2.30264e+06	2.45304e+08	9.8387e+07	1.20908e+07	8.31883e+06	150148	3.65498e+07	1.14797e+07	1.61112e+09	2.10768e+08	8.96295e+07	2.73067e+07	297776	2.38109e+07	2.89056e+06	1.00264e+08	2.27999e+08	425937	3.80224e+07	715462	225082
501+	120.058	138.091	1.33	538082	8.85504e+07	2.56945e+07	1.3019e+07	504094	2.16329e+06	955337	5.77923e+06	2.86615e+08	7.33973e+07	9.61697e+06	8.52534e+06	1.24519e+08	1.59592e+06	9.3702e+07	1.73456e+06	761111	2.27078e+08	2.67139e+06	563652	2.06674e+08	2.54126e+07	3.61782e+06	2.77209e+08	8.04266e+07	2.39332e+06	2.60641e+08	1.02713e+08	1.24827e+07	8.63164e+06	170013	3.88939e+07	1.18425e+07	1.65643e+09	2.18083e+08	9.26184e+07	2.87896e+07	302117	2.45814e+07	3.00367e+06	1.02824e+08	2.34832e+08	442199	3.92001e+07	745746	239000
502+	120.058	138.091	1.33	519145	8.79059e+07	2.55524e+07	1.29862e+07	504094	1.80866e+06	874563	5.77923e+06	2.84589e+08	7.06115e+07	9.58497e+06	8.31716e+06	1.23689e+08	1.59592e+06	8.89932e+07	1.63472e+06	761111	2.17956e+08	2.66496e+06	563652	1.98629e+08	2.52807e+07	3.5131e+06	2.69641e+08	7.72146e+07	2.32959e+06	2.52408e+08	9.85411e+07	1.24827e+07	8.56178e+06	159906	3.86973e+07	1.14797e+07	1.61112e+09	2.18078e+08	9.22594e+07	2.85867e+07	297776	2.45109e+07	2.91911e+06	1.02387e+08	2.27999e+08	425937	3.92001e+07	736779	225082
503+	120.058	138.091	1.33	545398	8.98263e+07	2.59471e+07	1.33711e+07	504094	2.16329e+06	955337	5.86582e+06	2.91051e+08	7.33973e+07	9.78501e+06	8.52534e+06	1.26116e+08	1.63277e+06	9.3702e+07	1.79967e+06	795173	2.30205e+08	2.71344e+06	581016	2.13228e+08	2.61585e+07	3.61782e+06	2.82503e+08	8.04266e+07	2.42095e+06	2.70142e+08	1.05491e+08	1.27666e+07	8.75571e+06	173975	4.01857e+07	1.18917e+07	1.65909e+09	2.26743e+08	9.40311e+07	2.99527e+07	302117	2.51953e+07	3.16656e+06	1.04086e+08	2.34832e+08	452619	4.00775e+07	763739	243744
504+	120.058	138.091	1.34	551365	9.02898e+07	2.60211e+07	1.33685e+07	508051	2.21e+06	917466	5.86582e+06	2.92731e+08	7.36878e+07	9.79191e+06	8.66982e+06	1.27639e+08	1.63277e+06	9.59261e+07	1.79983e+06	795173	2.35994e+08	2.70701e+06	581016	2.13223e+08	2.61552e+07	3.67263e+06	2.83102e+08	8.24053e+07	2.46653e+06	2.70943e+08	1.05817e+08	1.27666e+07	8.79707e+06	163867	4.01857e+07	1.20963e+07	1.68246e+09	2.26739e+08	9.43983e+07	3.0632e+07	302117	2.51953e+07	3.26711e+06	1.04083e+08	2.39313e+08	452619	4.00775e+07	763739	254148
505+	120.058	138.091	1.34	530039	8.88128e+07	2.57368e+07	1.30465e+07	501230	2.14112e+06	872528	5.78627e+06	2.86615e+08	7.33973e+07	9.61004e+06	8.52534e+06	1.26107e+08	1.62954e+06	9.36459e+07	1.71537e+06	795173	2.27078e+08	2.70057e+06	566503	2.06669e+08	2.54885e+07	3.60724e+06	2.77209e+08	8.04266e+07	2.40442e+06	2.60641e+08	1.02709e+08	1.25401e+07	8.63164e+06	151478	4.01857e+07	1.18312e+07	1.65643e+09	2.22142e+08	9.26184e+07	2.87896e+07	302117	2.46639e+07	3.00367e+06	1.02817e+08	2.34832e+08	438609	3.92841e+07	745746	243744
506+	120.058	138.091	1.36	571345	9.19408e+07	2.62692e+07	1.3682e+07	511820	4.30452e+06	932416	5.97975e+06	2.96317e+08	7.65675e+07	9.97844e+06	8.81785e+06	1.31331e+08	1.67129e+06	9.82473e+07	1.84912e+06	841641	2.42617e+08	2.78306e+06	604897	2.19694e+08	2.68137e+07	3.71877e+06	2.86876e+08	8.39277e+07	2.54516e+06	2.77841e+08	1.07842e+08	1.33255e+07	9.06229e+06	163867	4.20557e+07	1.22895e+07	1.69946e+09	2.36004e+08	9.55762e+07	3.33176e+07	308340	2.57645e+07	3.59737e+06	1.05767e+08	2.42877e+08	467726	4.07429e+07	792808	268668
507+	120.058	138.091	1.36	518150	8.94896e+07	2.57368e+07	1.30393e+07	498502	2.11675e+06	846995	5.86582e+06	2.86615e+08	7.33973e+07	9.59978e+06	8.52534e+06	1.26107e+08	1.6155e+06	9.35783e+07	1.69957e+06	795173	2.27078e+08	2.69564e+06	546822	2.09098e+08	2.54738e+07	3.60344e+06	2.77209e+08	8.04266e+07	2.38519e+06	2.60641e+08	1.02836e+08	1.27666e+07	8.75571e+06	140175	4.01857e+07	1.17694e+07	1.65643e+09	2.22783e+08	9.26184e+07	2.99527e+07	302117	2.51728e+07	2.99453e+06	1.02815e+08	2.34832e+08	433027	3.99948e+07	763739	243744
508+	120.058	138.091	1.38	523409	9.02879e+07	2.60072e+07	1.33614e+07	502459	2.16227e+06	855128	5.86582e+06	2.92731e+08	7.53831e+07	9.77842e+06	8.66982e+06	1.27639e+08	1.6052e+06	9.62087e+07	1.76746e+06	795173	2.3599e+08	2.69096e+06	530295	2.13201e+08	2.62178e+07	3.66485e+06	2.83102e+08	8.24053e+07	2.41766e+06	2.70943e+08	1.05817e+08	1.27666e+07	8.79707e+06	144137	4.01804e+07	1.19835e+07	1.68246e+09	2.26735e+08	9.43924e+07	3.0632e+07	302117	2.51728e+07	3.24929e+06	1.04075e+08	2.39313e+08	439315	4.00695e+07	763739	254148
509+	120.058	138.091	1.38	576641	9.2625e+07	2.63471e+07	1.3828e+07	515003	5.16411e+06	921092	5.97975e+06	2.99063e+08	7.73466e+07	1.01054e+07	8.93358e+06	1.32978e+08	1.67416e+06	9.93341e+07	1.87903e+06	841641	2.46465e+08	2.78393e+06	601854	2.23074e+08	2.71163e+07	3.74455e+06	2.89691e+08	8.48359e+07	2.56363e+06	2.82472e+08	109293834	1.34331e+07	9.09948e+06	155440	4.21152e+07	1.23693e+07	1.71248e+09	2.39303e+08	9.64329e+07	3.5121e+07	319313	2.59999e+07	3.82963e+06	1.06613e+08	2.44815e+08	471742	4.10791e+07	804638	269880
510+	120.058	138.091	1.38	647047	9.5036e+07	2.69466e+07	1.42559e+07	566131	9.25744e+06	1.16802e+06	6.0773e+06	3.05632e+08	7.89105e+07	1.03813e+07	9.11902e+06	1.37991e+08	1.75309e+06	1.0219e+08	2.05795e+06	890959	2.54408e+08	2.96457e+06	766476	2.31671e+08	2.79617e+07	3.91617e+06	2.95964e+08	8.67977e+07	2.9359e+06	2.92076e+08	1.12346e+08	1.4177e+07	9.48839e+06	195420	4.37437e+07	1.29351e+07	1.74694e+09	2.45952e+08	9.84702e+07	3.91463e+07	327865	2.66536e+07	4.3516e+06	1.08549e+08	2.4945e+08	560883	4.20299e+07	840971	296949
511+	120.058	138.091	1.38	545945	9.16412e+07	2.62118e+07	1.36748e+07	506228	4.27187e+06	874968	5.94037e+06	2.96317e+08	7.65675e+07	9.96817e+06	8.81785e+06	1.3066e+08	1.65726e+06	9.81796e+07	1.82173e+06	841641	2.42617e+08	2.76802e+06	574609	2.19691e+08	2.67343e+07	3.71497e+06	2.86876e+08	8.39277e+07	2.5094e+06	2.77841e+08	1.07842e+08	13114268	8.98975e+06	144137	4.14387e+07	1.22073e+07	1.69946e+09	2.36e+08	9.55762e+07	3.30156e+07	308340	2.5742e+07	3.58823e+06	1.05762e+08	2.42877e+08	462144	4.06878e+07	792808	264544
512+	120.058	138.091	1.38	570582	9.2625e+07	2.63471e+07	1.3828e+07	515003	5.15143e+06	906398	5.97975e+06	2.99063e+08	7.73466e+07	1.01054e+07	8.93358e+06	1.32978e+08	1.67416e+06	9.93341e+07	1.87163e+06	855907	2.46465e+08	2.78393e+06	601854	2.23071e+08	2.71137e+07	3.74455e+06	2.89691e+08	8.48359e+07	2.56363e+06	2.82472e+08	109293834	1.34331e+07	9.09948e+06	146520	4.21152e+07	1.23693e+07	1.71248e+09	2.39303e+08	9.64329e+07	3.5121e+07	319313	2.60245e+07	3.82963e+06	1.0661e+08	2.44815e+08	471742	4.10791e+07	804638	269880
513+	120.058	138.091	1.38	571165	9.28346e+07	2.63948e+07	1.38487e+07	515003	5.15143e+06	908583	6.00531e+06	2.99063e+08	7.73466e+07	1.01054e+07	8.93358e+06	1.33415e+08	1.67416e+06	9.93341e+07	1.87163e+06	857711	2.46465e+08	2.81168e+06	605641	2.23071e+08	2.7158e+07	3.74455e+06	2.89691e+08	8.48359e+07	2.58855e+06	2.82472e+08	109293834	1.3582e+07	9.14758e+06	146520	4.25739e+07	1.23693e+07	1.71248e+09	2.39303e+08	9.64329e+07	3.52971e+07	319313	2.61446e+07	3.82963e+06	1.0661e+08	2.44815e+08	476850	4.13081e+07	804638	271223
514+	120.058	138.091	1.39	566377	9.2625e+07	2.63471e+07	1.3826e+07	512275	5.14784e+06	906398	5.97975e+06	2.99063e+08	7.73466e+07	1.0102e+07	8.93358e+06	1.32978e+08	1.6635e+06	9.93057e+07	1.87163e+06	841641	2.46465e+08	2.78393e+06	597932	2.23071e+08	2.7108e+07	3.74075e+06	2.89691e+08	8.48359e+07	2.56363e+06	2.82472e+08	109293834	1.34331e+07	9.09948e+06	146520	4.21152e+07	1.2353e+07	1.71248e+09	2.39303e+08	9.64329e+07	3.5121e+07	319313	2.59884e+07	3.82049e+06	1.0661e+08	2.44815e+08	468950	4.10791e+07	804638	269880
515+	120.058	138.091	1.39	618125	9.43993e+07	2.67383e+07	1.4156e+07	542811	6.79039e+06	1.05605e+06	6.04355e+06	3.04083e+08	7.85663e+07	1.03041e+07	9.06079e+06	1.36483e+08	1.70667e+06	1.01432e+08	1.96456e+06	877870	2.52752e+08	2.89111e+06	677548	2.29693e+08	2.77415e+07	3.82937e+06	2.94503e+08	8.63092e+07	2.81849e+06	2.89983e+08	1.11723e+08	1.40168e+07	9.3076e+06	180831	4.34213e+07	1.26717e+07	1.73983e+09	2.44418e+08	9.79699e+07	3.81532e+07	324313	2.65118e+07	4.15297e+06	1.08081e+08	2.48368e+08	523471	4.18114e+07	822150	291212
516+	120.058	138.091	1.39	536322	9.16228e+07	2.61978e+07	1.36067e+07	506228	3.11972e+06	870078	5.93663e+06	2.96317e+08	7.65675e+07	9.93401e+06	8.81785e+06	1.3066e+08	1.63272e+06	9.79839e+07	1.81675e+06	822350	2.42613e+08	2.72611e+06	550505	2.19671e+08	2.67202e+07	3.71098e+06	2.86876e+08	8.39277e+07	2.47999e+06	2.77841e+08	1.07842e+08	13114268	8.95505e+06	144137	4.13736e+07	1.2181e+07	1.69946e+09	2.33959e+08	9.55703e+07	3.30156e+07	308340	2.57019e+07	3.57955e+06	1.05582e+08	2.42877e+08	451239	4.06798e+07	787386	264544
517+	120.058	383.155	1.39	973.27	8.47477e+06	847891	4.60625e+06	198005	101653	68191.7	1.21792e+07	2334.05	0	115240	3.78113e+07	1.99951e+07	26500.6	0	299453	25244	0	45432.1	18095.4	4531.36	914.2	946646	16216.1	25534.6	33925.6	0	23836.5	900152	26420.9	27496.1	39292.9	164177	35216.6	10929.5	303551	8.7238e+07	110073	66917.4	1.39979e+06	14648.8	0	131525	1.12592e+08	0	4664.21
518+	120.058	138.092	1.4	608393	9.42473e+07	2.66829e+07	1.40911e+07	542811	6.55938e+06	998429	6.0311e+06	3.037e+08	7.85663e+07	1.0272e+07	9.04852e+06	1.36321e+08	1.68833e+06	1.01101e+08	1.94814e+06	873902	2.516e+08	2.85524e+06	648446	2.28474e+08	2.76216e+07	3.81067e+06	294124262	8.62046e+07	2.74357e+06	2.8901e+08	1.1145e+08	1.39669e+07	9.27705e+06	170723	4.32204e+07	1.2568e+07	1.73645e+09	2.43543e+08	9.7841e+07	3.79935e+07	324313	2.64161e+07	4.15297e+06	1.07769e+08	2.48111e+08	509693	4.17311e+07	817458	285821
519+	120.058	121.065	1.44	7.82376e+07	4.361e+08	1.88582e+08	1.28656e+08	8.0111e+07	8.4195e+07	7.86624e+07	1.06936e+08	1.09675e+09	3.20901e+08	1.09015e+08	1.14118e+08	5.87734e+08	8.40939e+07	5.22792e+08	7.743e+07	8.34601e+07	1.19475e+09	8.49753e+07	8.17753e+07	1.13274e+09	1.82548e+08	9.47216e+07	1.32611e+09	4.3591e+08	8.40578e+07	1.43522e+09	5.66623e+08	1.42071e+08	1.12278e+08	6.57712e+07	2.64486e+08	1.27922e+08	6.84733e+09	1.21302e+09	4.56536e+08	2.01632e+08	8.18507e+07	1.89345e+08	8.68814e+07	5.05372e+08	1.00416e+09	7.91097e+07	2.38986e+08	6.49072e+07	7.65289e+07
520+	120.058	138.091	1.44	569359	9.41397e+07	2.66389e+07	1.40839e+07	530536	6.50741e+06	936090	6.0311e+06	3.02678e+08	7.85097e+07	1.02404e+07	9.03595e+06	1.36027e+08	1.66061e+06	1.01028e+08	1.88962e+06	871150	2.51591e+08	2.8392e+06	574905	2.28422e+08	2.75644e+07	3.80288e+06	2.94081e+08	8.6113e+07	2.69632e+06	2.88629e+08	1.11139e+08	1.39357e+07	9.27192e+06	149924	4.32024e+07	1.24794e+07	1.72729e+09	2.43539e+08	9.77975e+07	3.79773e+07	324313	2.64046e+07	4.13515e+06	1.07762e+08	2.47913e+08	496057	4.16678e+07	817458	285821
521+	120.058	138.091	1.45	564534	9.41387e+07	2.66389e+07	1.40647e+07	529967	6.68268e+06	936090	5.80555e+06	3.03071e+08	7.85649e+07	1.00925e+07	9.03047e+06	1.3618e+08	1.66339e+06	1.0113e+08	1.88962e+06	868124	2.44556e+08	2.75739e+06	568625	2.28715e+08	2.74634e+07	3.79617e+06	2.90617e+08	8.60507e+07	2.67944e+06	2.87706e+08	1.09769e+08	1.39357e+07	9.18696e+06	150992	4.28605e+07	1.24075e+07	1.57486e+09	2.43858e+08	9.77262e+07	3.79773e+07	324313	2.62549e+07	4.12997e+06	1.07399e+08	2.47719e+08	486119	4.02238e+07	820229	285821
522+	120.058	138.091	1.45	532139	8.75538e+07	2.59083e+07	1.31761e+07	466212	5.91082e+06	922948	5.47747e+06	2.87552e+08	7.80445e+07	9.21658e+06	8.1237e+06	1.24586e+08	1.50761e+06	1.00209e+08	1.74215e+06	813698	2.15174e+08	2.71762e+06	544301	2.28416e+08	2.7418e+07	3.5684e+06	2.63822e+08	8.00671e+07	2.62922e+06	2.67659e+08	1.02603e+08	1.36708e+07	8.25203e+06	137183	3.85898e+07	1.14892e+07	1.2484e+09	2.4258e+08	9.09401e+07	3.54362e+07	301798	2.41711e+07	3.85764e+06	9.57508e+07	2.32134e+08	452256	3.86062e+07	815979	260437
523+	120.058	138.091	1.45	465628	7.15444e+07	2.36406e+07	1.20119e+07	354497	5.36684e+06	863810	4.11988e+06	2.58239e+08	7.33532e+07	8.6909e+06	6.1554e+06	9.6626e+07	1.34568e+06	9.2361e+07	1.4939e+06	804518	1.74123e+08	2.24563e+06	462221	2.26854e+08	2.55951e+07	2.84125e+06	2.10618e+08	7.02825e+07	2.54452e+06	2.24928e+08	8.34085e+07	1.1738e+07	8197071	113786	3.13738e+07	9.56908e+06	9.29878e+08	2.27024e+08	7.07348e+07	2.96642e+07	242187	2.00535e+07	3.1872e+06	7.18297e+07	1.87786e+08	408973	3.04597e+07	793246	232283
524+	120.058	138.091	1.45	543496	8.77534e+07	2.59737e+07	1.37184e+07	512794	6.67595e+06	925806	5.47747e+06	2.88205e+08	7.83056e+07	9.93957e+06	8.13587e+06	1.25303e+08	1.66339e+06	1.0113e+08	1.74865e+06	868124	2.44556e+08	2.71762e+06	544301	2.28713e+08	2.74539e+07	3.60851e+06	2.64443e+08	8.60507e+07	2.67944e+06	2.68041e+08	1.02755e+08	1.36708e+07	9.1587e+06	138251	3.86207e+07	1.23454e+07	1.2503e+09	2.42899e+08	9.11211e+07	3.56942e+07	301798	2.62334e+07	3.91776e+06	9.59278e+07	2.35872e+08	465343	3.86474e+07	815979	285821
525+	120.058	138.091	1.45	536895	8.77839e+07	2.59737e+07	1.37352e+07	472894	6.6294e+06	925806	5.47747e+06	2.88205e+08	7.83056e+07	9.93957e+06	8.13587e+06	1.25303e+08	1.66339e+06	1.0113e+08	1.74865e+06	868124	2.15493e+08	2.72718e+06	544301	2.28713e+08	2.74539e+07	3.57874e+06	2.64443e+08	8.15144e+07	2.64797e+06	2.68041e+08	1.02755e+08	1.36708e+07	9.1587e+06	138251	3.86207e+07	1.23454e+07	1.2503e+09	2.42899e+08	9.11211e+07	3.56942e+07	301798	2.42169e+07	3.91776e+06	9.59278e+07	2.35872e+08	465343	3.86474e+07	817526	275052
526+	120.058	138.091	1.45	536895	8.77839e+07	2.59737e+07	1.37352e+07	472894	6.6294e+06	925806	5.47747e+06	2.88205e+08	7.83056e+07	9.93957e+06	8.13587e+06	1.25303e+08	1.59233e+06	1.0113e+08	1.74865e+06	868124	2.15493e+08	2.72718e+06	544301	2.28713e+08	2.74539e+07	3.57874e+06	2.64443e+08	8.15144e+07	2.64797e+06	2.68041e+08	1.02755e+08	1.36708e+07	9.1587e+06	138251	3.86207e+07	1.1511e+07	1.2503e+09	2.42899e+08	9.11211e+07	3.56942e+07	301798	2.42169e+07	3.91776e+06	9.59278e+07	2.35872e+08	465343	3.86474e+07	817526	275052
527+	120.058	138.091	1.45	519632	8.64359e+07	2.36805e+07	1.31761e+07	466212	5.91082e+06	919262	4.14296e+06	2.87552e+08	7.80445e+07	9.21658e+06	8.1237e+06	1.24552e+08	1.50761e+06	1.00209e+08	1.74215e+06	809744	2.15174e+08	2.25724e+06	515666	2.28412e+08	2.57481e+07	3.5684e+06	2.64125e+08	8.00671e+07	2.62467e+06	2.67659e+08	9.73714e+07	1.26289e+07	8.25203e+06	137183	3.85898e+07	1.14892e+07	1.2503e+09	2.4258e+08	9.09401e+07	3.54362e+07	294677	2.41711e+07	3.662e+06	9.57508e+07	2.32134e+08	446973	3.42275e+07	815979	260437
528+	120.058	138.091	1.46	569262	9.26833e+07	2.60808e+07	1.41102e+07	529967	6.70352e+06	938743	5.49684e+06	3.03454e+08	7.85649e+07	9.95691e+06	9.04273e+06	1.36172e+08	1.66339e+06	1.01303e+08	1.89418e+06	872092	2.45389e+08	2.74706e+06	583185	2.2963e+08	2.75356e+07	3.815e+06	2.91228e+08	8.61553e+07	2.71411e+06	2.88679e+08	1.10037e+08	1.37785e+07	9.20677e+06	150992	4.28871e+07	1.24277e+07	1.57967e+09	2.4441e+08	9.78551e+07	3.72929e+07	324313	2.62938e+07	4.04211e+06	1.07531e+08	2.47976e+08	492716	4.03371e+07	820671	289283
529+	120.058	138.091	1.46	549694	8.80006e+07	2.60752e+07	1.41058e+07	512794	6.69679e+06	938743	5.48991e+06	2.88588e+08	7.83056e+07	9.95051e+06	8.14814e+06	1.25303e+08	1.66339e+06	1.01303e+08	1.76266e+06	872092	2.45389e+08	2.74706e+06	558861	2.29627e+08	2.75302e+07	3.62734e+06	2.65312e+08	8.61553e+07	2.71411e+06	2.69014e+08	103024126	1.37207e+07	9.20677e+06	138251	4.02191e+07	1.23656e+07	1.42742e+09	243451343	9.1328e+07	3.59934e+07	302862	2.62938e+07	3.93977e+06	1.01801e+08	2.3613e+08	471940	3.87607e+07	820671	289283
530+	120.058	138.091	1.46	571659	9.43987e+07	2.67404e+07	1.41102e+07	534813	7.41419e+06	945812	5.81799e+06	3.03947e+08	7.87501e+07	1.01115e+07	9.05199e+06	1.36522e+08	1.66626e+06	1.01359e+08	1.90363e+06	872092	2.45389e+08	2.77726e+06	583185	2.29881e+08	2.75713e+07	3.815e+06	2.91486e+08	8.62922e+07	2.72379e+06	2.88997e+08	1.10161e+08	1.39857e+07	9.21686e+06	150992	4.28909e+07	1.2443e+07	1.57967e+09	2.4441e+08	9.80107e+07	3.82765e+07	325377	2.62938e+07	4.16996e+06	1.07531e+08	2.48335e+08	492716	4.03371e+07	822150	289283
531+	120.058	138.091	1.46	528949	8.78512e+07	2.59737e+07	1.32035e+07	472894	6.55607e+06	927818	5.48294e+06	2.88205e+08	7.83042e+07	9.24391e+06	8.13587e+06	1.25303e+08	1.51554e+06	1.00374e+08	1.74865e+06	813698	2.15493e+08	2.73855e+06	515666	2.28708e+08	2.57839e+07	3.57874e+06	2.64443e+08	8.02315e+07	2.66111e+06	2.68041e+08	1.02755e+08	1.36969e+07	8.30866e+06	138251	3.87907e+07	1.1511e+07	1.2503e+09	2.42899e+08	9.11211e+07	3.5734e+07	301798	2.42558e+07	3.91776e+06	9.59278e+07	2.32527e+08	451268	3.87277e+07	818750	264358
532+	120.058	138.091	1.46	569382	9.11741e+07	2.60808e+07	1.41102e+07	534813	7.41419e+06	941738	5.48991e+06	3.03947e+08	7.87501e+07	9.95865e+06	8.75655e+06	1.30268e+08	1.66626e+06	1.01359e+08	1.89937e+06	872092	2.45389e+08	2.74706e+06	558861	2.2963e+08	2.75618e+07	3.815e+06	2.80755e+08	8.62922e+07	2.72379e+06	2.88997e+08	1.10161e+08	1.37207e+07	9.20677e+06	147720	4.28871e+07	1.2443e+07	1.57967e+09	2.43455e+08	9.80107e+07	3.74324e+07	302862	2.62938e+07	4.06008e+06	1.07531e+08	2.48335e+08	492716	3.87607e+07	820671	289283
533+	120.058	138.091	1.46	545644	8.807e+07	2.60752e+07	1.37807e+07	485042	6.65024e+06	935528	5.48991e+06	2.88588e+08	7.84491e+07	9.95865e+06	8.1574e+06	1.25645e+08	1.66339e+06	1.01359e+08	1.76266e+06	872092	2.45389e+08	2.74706e+06	558861	2.29627e+08	2.75302e+07	3.62734e+06	2.65312e+08	8.17277e+07	2.69232e+06	2.69014e+08	103024126	1.37207e+07	9.20677e+06	138251	3.87907e+07	1.2381e+07	1.25511e+09	243451343	9.14056e+07	3.59934e+07	302862	2.42558e+07	3.93977e+06	9.60591e+07	2.3613e+08	471940	3.87607e+07	820671	289283
534+	120.058	138.091	1.46	527473	8.78505e+07	2.59737e+07	1.3193e+07	472894	6.55607e+06	927818	5.48294e+06	2.88205e+08	7.83042e+07	9.24391e+06	8.13587e+06	1.25303e+08	1.51554e+06	1.00374e+08	1.74865e+06	809744	2.15493e+08	2.52651e+06	515666	2.28708e+08	2.57839e+07	3.57874e+06	2.64443e+08	8.02315e+07	2.65656e+06	2.68041e+08	9.75236e+07	1.36708e+07	8.30866e+06	138251	3.87603e+07	1.1511e+07	1.2503e+09	2.42899e+08	9.11211e+07	3.5734e+07	301798	2.42558e+07	3.91776e+06	9.59278e+07	2.32527e+08	451268	3.86797e+07	818750	264358
535+	120.058	138.091	1.46	479503	7.19471e+07	2.37408e+07	1.20885e+07	420976	6.31137e+06	871553	4.13058e+06	2.59405e+08	7.35563e+07	8.73353e+06	6.17616e+06	9.74018e+07	1.50761e+06	1.00267e+08	1.50766e+06	809744	2.15171e+08	2.25724e+06	479416	2.28403e+08	2.5734e+07	2.87129e+06	2.11769e+08	7.05635e+07	2.60198e+06	2.26198e+08	8.37635e+07	1.18596e+07	8.25627e+06	113786	3.46477e+07	1.14234e+07	9.3611e+08	2.28242e+08	7.10751e+07	3.02172e+07	242187	2.01606e+07	3.24733e+06	7.22156e+07	2.05036e+08	415754	3.06136e+07	795263	264358
536+	120.058	138.091	1.46	527473	8.78486e+07	2.37459e+07	1.3193e+07	472894	6.55607e+06	924132	4.14296e+06	2.88205e+08	7.83042e+07	9.24391e+06	8.13587e+06	1.25303e+08	1.51554e+06	1.00374e+08	1.74865e+06	809744	2.15493e+08	2.2668e+06	515666	2.28708e+08	2.57839e+07	3.57874e+06	2.64443e+08	8.02315e+07	2.65656e+06	2.68041e+08	9.75236e+07	1.26289e+07	8.30866e+06	138251	3.87603e+07	1.1511e+07	1.2503e+09	2.42899e+08	9.11211e+07	3.5734e+07	301798	2.42558e+07	3.91776e+06	9.59278e+07	2.32527e+08	451268	3.43009e+07	818750	264358
537+	120.058	138.091	1.46	576434	9.45669e+07	2.68081e+07	1.41605e+07	540002	7.75944e+06	957490	6.06076e+06	3.04296e+08	7.87501e+07	1.01364e+07	9.06767e+06	1.36809e+08	1.67163e+06	1.01587e+08	1.91459e+06	878916	2.46289e+08	2.89946e+06	601652	2.30686e+08	2.76408e+07	3.81937e+06	2.91763e+08	8.64111e+07	2.74936e+06	2.89801e+08	1.10384e+08	1.40386e+07	9.25167e+06	150992	4.30554e+07	1.24707e+07	1.58255e+09	2.45225e+08	9.81151e+07	3.84954e+07	325377	2.63695e+07	4.19193e+06	1.07784e+08	2.4856e+08	502931	4.18587e+07	829979	290101
538+	120.058	138.091	1.46	543712	8.80693e+07	2.60752e+07	1.32385e+07	472894	7.28758e+06	935528	5.48991e+06	2.89081e+08	7.84477e+07	9.95865e+06	8.1574e+06	1.25645e+08	1.51554e+06	1.00604e+08	1.76266e+06	817666	2.16325e+08	2.74706e+06	558861	2.29627e+08	2.75302e+07	3.59757e+06	2.65312e+08	8.0406e+07	2.68857e+06	2.69014e+08	103024126	1.37207e+07	8.33856e+06	138251	3.87907e+07	1.15465e+07	1.25511e+09	243451343	9.14056e+07	3.59934e+07	302862	2.42558e+07	3.95775e+06	9.60591e+07	2.33144e+08	458853	3.87607e+07	820671	278515
539+	120.058	138.091	1.46	544019	8.807e+07	2.60752e+07	1.37807e+07	477740	7.36091e+06	935528	5.48991e+06	2.89081e+08	7.84908e+07	9.95865e+06	8.1574e+06	1.25645e+08	1.66626e+06	1.01359e+08	1.76266e+06	872092	2.16325e+08	2.74706e+06	558861	2.29878e+08	2.75618e+07	3.59757e+06	2.65312e+08	8.17559e+07	2.69232e+06	2.69331e+08	1.03147e+08	1.37207e+07	9.20677e+06	138251	3.87907e+07	1.2381e+07	1.25511e+09	243451343	9.14056e+07	3.59934e+07	302862	2.42558e+07	3.95775e+06	9.60591e+07	2.36489e+08	471940	3.87607e+07	820671	278515
540+	120.058	138.091	1.46	544019	8.80693e+07	2.60752e+07	1.37807e+07	477740	7.28758e+06	935528	5.48991e+06	2.89081e+08	7.84908e+07	9.95865e+06	8.1574e+06	1.25645e+08	1.51554e+06	1.00604e+08	1.76266e+06	848788	2.16325e+08	2.74706e+06	558861	2.29627e+08	2.75302e+07	3.59757e+06	2.65312e+08	8.0473e+07	2.69232e+06	2.69331e+08	1.03147e+08	1.37207e+07	9.20677e+06	138251	3.87907e+07	1.15465e+07	1.25511e+09	243451343	9.14056e+07	3.59934e+07	302862	2.42558e+07	3.95775e+06	9.60591e+07	2.33144e+08	458853	3.87607e+07	820671	278515
541+	120.058	138.091	1.46	579164	9.4691e+07	2.68399e+07	1.41605e+07	540002	8.38168e+06	960661	6.06076e+06	3.0454e+08	7.88736e+07	1.01427e+07	9.07694e+06	1.37087e+08	1.67163e+06	1.01651e+08	1.92297e+06	878916	2.46289e+08	2.89946e+06	601652	2.30686e+08	2.76408e+07	3.83142e+06	2.92183e+08	8.64731e+07	2.76589e+06	2.89801e+08	1.10384e+08	1.40386e+07	9.27907e+06	150992	4.30554e+07	1.24896e+07	1.58371e+09	2.45225e+08	9.82444e+07	3.85858e+07	327865	2.63695e+07	4.20826e+06	1.07784e+08	2.4856e+08	502931	4.18884e+07	829979	290101
542+	120.058	138.091	1.47	545589	8.81711e+07	2.60943e+07	1.37988e+07	477740	7.46502e+06	938487	5.49797e+06	2.89081e+08	7.84908e+07	9.98352e+06	8.1574e+06	1.25932e+08	1.67163e+06	1.01444e+08	1.76266e+06	875103	2.16573e+08	2.76809e+06	558861	2.29878e+08	2.75618e+07	3.59757e+06	2.65312e+08	8.17559e+07	2.70416e+06	2.69331e+08	1.03147e+08	1.37549e+07	9.24159e+06	138251	3.89278e+07	1.23941e+07	1.25511e+09	2.44051e+08	9.14056e+07	3.61231e+07	302862	2.43315e+07	3.95775e+06	9.62084e+07	2.36489e+08	474240	3.88383e+07	826739	278515
543+	120.058	138.091	1.47	527828	7.95002e+07	2.38013e+07	1.32385e+07	472894	6.57691e+06	928847	4.14303e+06	2.88588e+08	7.83042e+07	8.75874e+06	7.35717e+06	1.25268e+08	1.51554e+06	1.00548e+08	1.75747e+06	813712	2.16323e+08	2.28668e+06	530226	2.29623e+08	2.58462e+07	3.59341e+06	2.37422e+08	8.03362e+07	2.67434e+06	2.69014e+08	97792556	1.19096e+07	8.28682e+06	138251	3.87765e+07	11531187	1.25511e+09	2.2912e+08	9.12499e+07	3.33514e+07	294677	2.42558e+07	3.71274e+06	9.60591e+07	2.32785e+08	453570	3.07269e+07	817366	267821
544+	120.058	138.091	1.47	578439	9.44138e+07	2.61803e+07	1.41605e+07	540002	7.75944e+06	953416	5.51406e+06	3.04296e+08	7.88316e+07	1.01364e+07	9.07694e+06	1.37079e+08	1.67163e+06	1.01587e+08	1.91871e+06	878916	2.46289e+08	2.80809e+06	601652	2.30686e+08	2.76408e+07	3.83142e+06	2.92183e+08	8.64731e+07	2.76589e+06	2.89801e+08	1.10384e+08	1.38454e+07	9.27907e+06	150992	4.30554e+07	1.24896e+07	1.58371e+09	2.45225e+08	9.82444e+07	3.85858e+07	326390	2.63695e+07	4.09838e+06	1.07784e+08	2.4856e+08	502931	4.04444e+07	829979	290101
545+	120.058	138.091	1.47	689747	9.64013e+07	2.7296e+07	1.44718e+07	649300	1.26463e+07	1.26744e+06	6.21614e+06	3.08832e+08	7.96229e+07	1.06365e+07	9.32228e+06	1.41216e+08	1.85453e+06	1.03213e+08	2.15635e+06	961504	2.57731e+08	3.1553e+06	842597	2.351e+08	2.83197e+07	3.98759e+06	2.99629e+08	8.78381e+07	3.1186e+06	2.95961e+08	1.13601e+08	1.46555e+07	9.76513e+06	225750	4.43795e+07	1.31952e+07	1.76815e+09	2.49026e+08	9.96986e+07	4.19249e+07	354814	2.70013e+07	4.78762e+06	1.09551e+08	2.51803e+08	637252	4.24534e+07	906858	331671
546+	120.058	138.091	1.47	530697	8.69515e+07	2.38474e+07	1.32385e+07	472894	6.57691e+06	931842	4.15541e+06	2.88588e+08	7.84477e+07	9.26299e+06	8.1574e+06	1.25611e+08	1.51554e+06	1.00604e+08	1.76266e+06	813712	2.16325e+08	2.28668e+06	530226	2.29623e+08	2.58603e+07	3.59757e+06	2.65312e+08	8.0406e+07	2.68403e+06	2.69014e+08	97792556	1.26789e+07	8.33856e+06	138251	3.87907e+07	1.15465e+07	1.25511e+09	243451343	9.14056e+07	3.59934e+07	295741	2.42558e+07	3.71274e+06	9.60591e+07	2.32785e+08	453570	3.43819e+07	820671	267821
547+	120.058	138.091	1.47	560560	8.93891e+07	2.61747e+07	1.41562e+07	540002	7.75271e+06	953416	5.50713e+06	2.8943e+08	7.86585e+07	9.98352e+06	8.19126e+06	1.2621e+08	1.67163e+06	1.01587e+08	1.782e+06	878916	2.46289e+08	2.77789e+06	577328	2.30683e+08	2.76313e+07	3.74038e+06	2.81451e+08	8.64111e+07	2.76589e+06	2.89799e+08	1.03371e+08	1.37736e+07	9.26899e+06	138251	4.30516e+07	1.24707e+07	1.58371e+09	244265553	9.81609e+07	3.63027e+07	303875	2.63695e+07	4.09838e+06	1.07784e+08	2.4856e+08	482155	3.88681e+07	828500	290101
548+	120.058	138.091	1.47	484342	7.20991e+07	2.37963e+07	1.21509e+07	365483	6.50407e+06	878280	4.14303e+06	2.59788e+08	7.36129e+07	8.75874e+06	6.18843e+06	9.75547e+07	1.51554e+06	1.00542e+08	1.51648e+06	813712	1.76664e+08	2.28668e+06	493976	2.29614e+08	2.58462e+07	2.8794e+06	2.12148e+08	7.06896e+07	2.63665e+06	2.27553e+08	84184642	1.19096e+07	8.28682e+06	114855	3.18628e+07	9.62967e+06	9.38212e+08	229113104	7.1204e+07	3.03769e+07	242187	2.02453e+07	3.24733e+06	7.25239e+07	2.05491e+08	422351	3.0694e+07	799955	265818
549+	120.058	138.091	1.47	557574	8.83335e+07	2.61747e+07	1.41562e+07	522829	7.75271e+06	953416	5.50713e+06	2.8943e+08	7.84908e+07	9.98352e+06	8.18235e+06	1.2621e+08	1.67163e+06	1.01587e+08	1.782e+06	878916	2.46289e+08	2.77789e+06	577328	2.30683e+08	2.76313e+07	3.64376e+06	2.66008e+08	8.64111e+07	2.76589e+06	2.70136e+08	1.03371e+08	1.37736e+07	9.26899e+06	138251	4.03836e+07	1.24086e+07	1.43147e+09	244265553	9.16393e+07	3.63027e+07	303875	2.63695e+07	3.99605e+06	1.02054e+08	2.36714e+08	482155	3.88681e+07	828500	290101
550+	120.058	138.091	1.47	558018	8.83477e+07	2.61747e+07	1.41562e+07	522829	7.75271e+06	953416	5.50713e+06	2.8943e+08	7.84908e+07	9.98352e+06	8.18235e+06	1.2621e+08	1.67163e+06	1.01587e+08	1.782e+06	878916	2.46289e+08	2.77789e+06	577328	2.30683e+08	2.76313e+07	3.64376e+06	2.66008e+08	8.64111e+07	2.76589e+06	2.70136e+08	1.03371e+08	1.37736e+07	9.26899e+06	138251	4.03836e+07	1.24086e+07	1.43147e+09	244265553	9.16393e+07	3.63027e+07	303875	2.63695e+07	3.99605e+06	1.02054e+08	2.36714e+08	482155	3.88681e+07	828500	290101
551+	120.058	138.091	1.47	582001	9.48168e+07	2.69026e+07	1.4174e+07	545837	8.45155e+06	965127	6.0773e+06	3.04724e+08	7.89091e+07	1.01769e+07	9.07694e+06	1.37679e+08	1.68016e+06	1.01738e+08	1.92297e+06	885182	2.46501e+08	2.91068e+06	601652	2.30923e+08	2.7662e+07	3.83142e+06	2.92183e+08	8.65347e+07	2.77825e+06	2.90772e+08	1.10486e+08	1.41135e+07	9.3158e+06	150992	4.32108e+07	1.252e+07	1.58371e+09	2.45706e+08	9.83554e+07	3.90616e+07	327865	2.64356e+07	4.30686e+06	1.07998e+08	2.48869e+08	505565	4.19666e+07	835490	290101
552+	120.058	138.091	1.47	535860	88169732	2.60943e+07	1.32565e+07	477740	7.39169e+06	938487	5.50713e+06	2.89081e+08	7.84894e+07	9.28786e+06	8.1574e+06	1.25932e+08	1.52378e+06	1.00689e+08	1.76266e+06	820536	2.16573e+08	2.55605e+06	530226	2.29874e+08	2.58919e+07	3.59757e+06	2.65312e+08	8.0473e+07	2.69587e+06	2.69331e+08	9.79158e+07	1.37549e+07	8.37337e+06	138251	3.89552e+07	1.15597e+07	1.25511e+09	2.44051e+08	9.151e+07	3.61231e+07	302862	2.43315e+07	3.95775e+06	9.63125e+07	2.33144e+08	455871	3.44596e+07	826739	267821
553+	120.058	138.091	1.47	550800	8.83617e+07	2.61747e+07	1.32888e+07	482929	8.25507e+06	950377	5.50713e+06	2.89674e+08	7.8613e+07	9.29412e+06	8.18235e+06	1.2621e+08	1.52378e+06	1.00895e+08	1.782e+06	824491	2.17226e+08	2.77789e+06	577328	2.30683e+08	2.76313e+07	3.61399e+06	2.66008e+08	8.06539e+07	2.73068e+06	2.70136e+08	1.03371e+08	1.37736e+07	8.40077e+06	138251	3.89552e+07	1.15931e+07	1.25915e+09	244265553	9.16393e+07	3.63027e+07	305350	2.43315e+07	3.99605e+06	9.63125e+07	2.33369e+08	469068	3.88681e+07	828500	268638
554+	120.058	138.091	1.47	551662	8.83623e+07	2.61747e+07	1.3831e+07	488764	8.32841e+06	950377	5.50713e+06	2.89857e+08	7.86498e+07	9.98978e+06	8.18235e+06	1.2621e+08	1.60057e+06	1.01651e+08	1.782e+06	878916	2.17226e+08	2.77789e+06	577328	2.30683e+08	2.76313e+07	3.61399e+06	2.66008e+08	8.19984e+07	2.73442e+06	2.70418e+08	1.03472e+08	1.37736e+07	9.26899e+06	138251	3.89552e+07	1.15931e+07	1.25915e+09	244265553	9.16393e+07	3.63027e+07	305350	2.43315e+07	4.01484e+06	9.63125e+07	2.37023e+08	482155	3.88681e+07	828500	279332
555+	120.058	138.091	1.47	552091	8.84227e+07	2.61747e+07	1.38381e+07	488764	8.32494e+06	950377	5.51295e+06	2.89857e+08	7.86498e+07	1.00046e+07	8.18235e+06	1.26802e+08	1.6091e+06	1.00982e+08	1.782e+06	858473	2.17437e+08	2.77789e+06	577328	2.3092e+08	2.76524e+07	3.61399e+06	2.66008e+08	8.19984e+07	2.73442e+06	2.70418e+08	1.03472e+08	1.38293e+07	9.30572e+06	138251	3.90911e+07	1.16085e+07	1.25915e+09	2.44529e+08	9.16393e+07	3.63027e+07	305350	2.43507e+07	4.01484e+06	9.6445e+07	2.33678e+08	482155	3.88681e+07	831682	279332
556+	120.058	138.091	1.48	541070	8.83464e+07	2.61747e+07	1.32888e+07	482929	7.63283e+06	950377	5.50713e+06	2.8943e+08	7.8613e+07	9.29412e+06	8.18235e+06	1.2621e+08	1.52378e+06	1.00895e+08	1.782e+06	820536	2.17226e+08	2.56585e+06	548693	2.30679e+08	2.59613e+07	3.61399e+06	2.66008e+08	8.06539e+07	2.72613e+06	2.70136e+08	9.81393e+07	1.37736e+07	8.40077e+06	138251	3.89552e+07	1.15931e+07	1.25915e+09	244265553	9.16393e+07	3.63027e+07	305350	2.43315e+07	3.99605e+06	9.63125e+07	2.33369e+08	463785	3.88681e+07	828500	268638
557+	120.058	121.065	1.53	5.67866e+07	4.12801e+08	1.65264e+08	1.06411e+08	5.7889e+07	6.3763e+07	5.57819e+07	8.41755e+07	1.07048e+09	2.97307e+08	8.88829e+07	9.02484e+07	5.64307e+08	6.12255e+07	5.00808e+08	5.64524e+07	5.94664e+07	1.16987e+09	6.21276e+07	5.79047e+07	1.1082e+09	1.61569e+08	7.12771e+07	1.30028e+09	4.12631e+08	6.21685e+07	1.40932e+09	5.44975e+08	1.18864e+08	9.1907e+07	4.6306e+07	2.40698e+08	1.06989e+08	6.80174e+09	1.18721e+09	4.32429e+08	1.78664e+08	5.88167e+07	1.6806e+08	6.44773e+07	4.8187e+08	9.77176e+08	5.6469e+07	2.14403e+08	4.49693e+07	5.37554e+07
558+	120.058	121.065	1.57	1.94711e+08	5.53652e+08	3.0128e+08	2.43318e+08	1.92883e+08	1.81024e+08	1.83547e+08	2.16902e+08	1.2324e+09	4.44021e+08	2.11674e+08	2.29044e+08	7.05172e+08	1.99939e+08	634098336	1.80924e+08	2.03495e+08	1.32503e+09	1.90855e+08	2.02652e+08	1.25898e+09	2.89465e+08	2.0552e+08	1.46131e+09	5.52758e+08	1.92774e+08	1.60468e+09	6.78189e+08	2.54331e+08	2.12353e+08	1.64995e+08	3.86162e+08	2.30975e+08	7.08636e+09	1.33876e+09	5.81425e+08	3.20926e+08	1.87407e+08	3.01101e+08	1.8842e+08	6.21507e+08	1.14098e+09	1.89817e+08	3.57442e+08	1.67255e+08	1.96013e+08
559+	120.058	121.065	1.64	5.25691e+07	4.1005e+08	1.62279e+08	1.02588e+08	5.40436e+07	6.07682e+07	5.25977e+07	8.06556e+07	1.06872e+09	2.94701e+08	8.60634e+07	8.71629e+07	5.6238e+08	5.86515e+07	4.97288e+08	5.28087e+07	5.65221e+07	1.16729e+09	5.90252e+07	5.4439e+07	1.10545e+09	1.5867e+08	6.85772e+07	1.2972e+09	4.10048e+08	5.76556e+07	1.40721e+09	5.42737e+08	1.16022e+08	8.8908e+07	4.27822e+07	2.37585e+08	1.04352e+08	6.80589e+09	1.18616e+09	4.2949e+08	1.75811e+08	5.59131e+07	164547909	6.16011e+07	4.79053e+08	9.74201e+08	5.26836e+07	2.11366e+08	4.18175e+07	4.95311e+07
560+	120.058	138.091	1.69	134524	6.25206e+06	1.31444e+06	1.1338e+06	177266	1.05112e+07	238237	379466	1.66758e+07	4.34175e+06	887281	676239	1.37724e+07	225598	6.93884e+06	342131	182639	2.14065e+07	448508	258008	2.11518e+07	2.10852e+06	313578	1.69312e+07	5.3894e+06	631916	2.57135e+07	7.98744e+06	1.96241e+06	985084	51759.2	4.21514e+06	1.00662e+06	8.79419e+07	2.26098e+07	5.4417e+06	1.14332e+07	60301.1	1.81274e+06	1.56812e+06	5.45324e+06	1.24438e+07	192956	2.44703e+06	167714	79384.8
561+	120.058	138.091	1.69	153091	7.09266e+06	1.63449e+06	1.46991e+06	201936	1.05855e+07	260607	396369	2.29812e+07	6.38174e+06	922098	833905	1.54462e+07	232065	9.66692e+06	430261	191824	2.81131e+07	474626	283328	2.65286e+07	2.88054e+06	395307	2.31401e+07	7.69384e+06	696197	3.61949e+07	1.10359e+07	1.98971e+06	1.04435e+06	57149.2	4.34734e+06	1.32008e+06	1.15567e+08	2.68009e+07	7.32389e+06	1.21673e+07	66428.9	1.89469e+06	1.73183e+06	5.7506e+06	1.76817e+07	214079	2.55605e+06	177307	94018.6
562+	120.058	121.065	2.08	2.21974e+07	28566154	2.5502e+07	2.21677e+07	2.34968e+07	1.96175e+07	2.16915e+07	2.41649e+07	3.90066e+07	2.39603e+07	2.12039e+07	2.38004e+07	3.10768e+07	2.35341e+07	2.95877e+07	2.08797e+07	2.37337e+07	4.26778e+07	2.10766e+07	2.30701e+07	3.89854e+07	2.1835e+07	2.30497e+07	4.36463e+07	2.73774e+07	2.10312e+07	4.54907e+07	3.01308e+07	2.37232e+07	2.04895e+07	1.84951e+07	2.93152e+07	2.14587e+07	1.50528e+08	7.29538e+07	2.98072e+07	2.42816e+07	2.30488e+07	2.20458e+07	2.21776e+07	3.60197e+07	3.793e+07	2.18754e+07	2.60979e+07	1.89353e+07	2.18285e+07
563+	120.058	121.065	3.84	3.58609e+07	3.52274e+07	3.40083e+07	3.48145e+07	3.37645e+07	2.88796e+07	2.8441e+07	3.05004e+07	4.15596e+07	3.81389e+07	3.08455e+07	3.38079e+07	3.53063e+07	3.46921e+07	3.37267e+07	2.98636e+07	3.59068e+07	4.01097e+07	3.03322e+07	3.59365e+07	3.86984e+07	3.28781e+07	3.05106e+07	4.10845e+07	3.30029e+07	3.20756e+07	7.51589e+07	3.39536e+07	3.15306e+07	2.88925e+07	2.96393e+07	3.69887e+07	2.96325e+07	7.65191e+07	3.95904e+07	3.95991e+07	3.68028e+07	3.04757e+07	3.71984e+07	2.85842e+07	3.46731e+07	4.30305e+07	3.2619e+07	3.46029e+07	2.995e+07	3.62776e+07
564+	120.058	121.065	4.17	2.28489e+08	5.86151e+08	3.29974e+08	2.65686e+08	2.23948e+08	2.05561e+08	2.16364e+08	2.4714e+08	1.27594e+09	4.85138e+08	2.38767e+08	2.61373e+08	7.41437e+08	2.35466e+08	6.57614e+08	2.08661e+08	2.38969e+08	1.35913e+09	2.21457e+08	2.33539e+08	1.29082e+09	3.18257e+08	2.36452e+08	1.50147e+09	5.88596e+08	2.15977e+08	1.64132e+09	7.04177e+08	2.85709e+08	2.39594e+08	1.96846e+08	4.24265e+08	2.59899e+08	7.15012e+09	1.37146e+09	6.14383e+08	3.55678e+08	2.15375e+08	3.25228e+08	2.16079e+08	6.53661e+08	1.17592e+09	2.20392e+08	3.94428e+08	1.96746e+08	2.30196e+08
565+	120.077	121.084	4.74	385.54	304076	3.63157e+06	0	5672.28	154715	468977	1.80976e+06	33554.6	2453.52	349737	325211	945082	76343	0	171370	301732	30930.7	721879	19426	1934.8	4530.08	1.02737e+06	371809	127555	0	0	4962.36	2.4476e+06	685678	0	34791.5	1.55733e+06	672873	579001	770209	101440	97796.7	0	54131.4	69993	13564.2	25604.8	825947	0	55592.3
566+	120.077	121.084	5.29	0	55677.3	839454	0	0	39492.8	31360.9	987977	903.48	1193.09	64872.2	7711.65	192475	2230.59	0	18055.3	0	0	330405	0	0	0	497769	110989	76760.7	0	0	0	885077	307156	0	0	1.16124e+06	16313.8	0	73646.8	20515.2	3433.5	0	0	0	0	2385.52	241543	0	0
567+	120.077	121.084	6.22	0	162825	1.66701e+06	0	116605	82608	410436	917848	0	0	170674	42541.7	248718	2062.38	0	27401.9	1331.92	0	320136	0	0	0	468257	61120.1	49934.5	0	0	10363.3	1.40502e+06	242665	0	0	1.85414e+06	3822.2	65565.3	218870	7587.61	1095.84	0	801.15	1364.19	4033.17	1708.48	221724	0	993.09
568+	120.094	121.101	4.26	1.02908e+07	1.08016e+07	1.12639e+07	6.39431e+06	2.75618e+07	2.34581e+07	9.68249e+06	1.20907e+07	9.63191e+06	9.5681e+06	1.32803e+07	1.00723e+07	1.21622e+07	1.03402e+07	5.30395e+06	1.09614e+07	1.02577e+07	9.92835e+06	1.00066e+07	1.21605e+07	8386684	1.07063e+07	1.37456e+07	9.67795e+06	1.11938e+07	1.22052e+07	9.67987e+06	7.89413e+06	1.9168e+07	1.18911e+07	1.09034e+07	9.31476e+06	1.514e+07	9.76888e+06	6.20131e+06	1.21427e+07	1.08068e+07	1.1789e+07	7.1773e+06	1.25391e+07	1.1455e+07	7.63731e+06	1.58622e+07	1.11957e+07	1.55157e+07	9.32187e+06
569+	120.094	121.101	20.05	3.39323e+06	3.30474e+06	3.10718e+06	2.17286e+06	3.93538e+06	3.59488e+06	3.38977e+06	3.04105e+06	3.04718e+06	3.14413e+06	3.55347e+06	2.99323e+06	2.92509e+06	3.36682e+06	5.47683e+06	3.28352e+06	3.06771e+06	4.87952e+06	2.90064e+06	3.06772e+06	3316055	3.59575e+06	3.5247e+06	4.63379e+06	3.21288e+06	2.29757e+06	3.87244e+06	2.98835e+06	3.24694e+06	3.00404e+06	3.2758e+06	5.25193e+06	3.64317e+06	3.08724e+06	3.08855e+06	3.51953e+06	3.21998e+06	4.03292e+06	3.56566e+06	3.31034e+06	3.12166e+06	5.2193e+06	3.41062e+06	3.34084e+06	3.76902e+06	3.3267e+06
570+	120.094	121.101	22.47	8.99345e+06	1.00611e+07	1.13941e+07	7.49409e+06	1.21302e+07	1.34463e+07	9.87452e+06	8.51497e+06	8.24513e+06	8.70198e+06	1.43995e+07	8.34908e+06	8.22239e+06	1.02146e+07	1.3187e+07	9.87657e+06	8.89207e+06	1.18578e+07	8.42703e+06	1.03425e+07	9.89601e+06	1.11198e+07	1.08285e+07	1.16327e+07	9.71231e+06	1.10113e+07	1.09589e+07	1.02083e+07	9.37952e+06	9.92863e+06	9.97043e+06	9.28312e+06	1.13768e+07	9.37117e+06	9.80126e+06	1.12167e+07	8.57205e+06	1.19322e+07	1.20309e+07	1.01767e+07	8.85505e+06	1.10961e+07	9.97001e+06	9.81359e+06	1.09389e+07	9.23417e+06
571+	121.02	122.027	1.01	104750	293794	190776	106382	210986	230161	555273	386743	127448	0	109545	583501	154911	48914.4	143734	111105	804860	195241	170458	151843	91934.6	32785.1	256014	49645.3	267991	272933	289268	166879	106976	243091	298492	76546.7	107142	264385	1.63222e+06	449755	298549	1.40633e+06	958388	352714	440841	3.51936e+06	431592	1.34e+06	232920	158324
572+	121.02	122.027	4.41	388.84	1.33694e+06	776991	0	12581.1	803561	771388	2.29264e+06	599570	21324.9	12916.9	954157	1.04066e+06	1.12881e+06	1.63845e+06	1.1334e+06	1.60851e+06	563256	499906	0	104239	27435.8	492217	183759	968546	77134.6	6.05478e+06	3.15646e+06	1.31033e+06	1.16917e+06	1.33056e+06	43591.6	201008	4.50945e+06	1.8429e+06	191482	381820	1.18634e+07	1.39847e+06	512309	4.54973e+06	1.44323e+06	27717.7	3.12822e+06	9.34412e+06	105008
573+	121.05	122.058	1.04	3.2572e+07	5.57924e+07	8.55321e+07	2.81669e+07	39892609	3.43979e+07	5.24934e+07	9.03114e+07	2.59762e+07	2.12914e+07	5.74911e+07	1.09977e+08	1.12549e+08	2.71451e+07	1.83341e+07	1.0827e+08	3.43574e+07	2.15514e+07	1.71514e+08	3.20092e+07	2.60431e+07	2.89014e+07	7.85089e+07	2.75046e+07	3.39774e+07	2.27021e+07	1.79557e+07	2.15141e+07	5.85226e+07	5.63125e+07	2.28158e+07	3.29435e+07	1.1228e+08	2.22339e+07	1.63694e+07	5.87617e+07	6.72178e+07	24442356	1.76324e+07	7.80253e+07	3.14647e+07	2.64298e+07	3.58034e+07	7.22276e+07	1.94384e+07	2.63675e+07
574+	121.051	122.058	2.25	3.33899e+07	53189885	8.3185e+07	2.56384e+07	3.74102e+07	3.27929e+07	4.98536e+07	8.77366e+07	2.39835e+07	1.90652e+07	5.67389e+07	1.08068e+08	1.10356e+08	2.40897e+07	1.38519e+07	1.0879e+08	3.34154e+07	1.84763e+07	1.72071e+08	3.0558e+07	2.54387e+07	2.83304e+07	7.56981e+07	2.58455e+07	3.13761e+07	2.16184e+07	1.50438e+07	1.87676e+07	5.54788e+07	5.48187e+07	2.03491e+07	3.15859e+07	1.12095e+08	1.92067e+07	1.28578e+07	5.67924e+07	6.20842e+07	1.9794e+07	1.50173e+07	7.58117e+07	2.85361e+07	2.3384e+07	3.39568e+07	6.864e+07	1.59022e+07	2.4233e+07
575+	121.064	243.134	1.02	2836.94	1.87067e+07	4.93668e+07	5.72591e+06	1.1346e+07	1.89041e+07	1.47484e+07	5.42939e+07	8.31681e+06	448804	2.54974e+07	6.05116e+07	1.59026e+07	8.27672e+06	4.34467e+06	3.16511e+07	292569	2.08267e+06	1.44469e+07	6.17803e+06	2.4233e+06	762775	3.18726e+07	2.12321e+06	1.71298e+07	1.96903e+07	1.157e+06	3.64456e+06	3.07537e+07	2.7951e+07	361183	6.80643e+06	4.50814e+07	1.83565e+06	6.72174e+06	1.6744e+07	1.55035e+07	5.68829e+06	6.64615e+06	2.63839e+07	2.99499e+08	2.74633e+06	1.16946e+07	8.67096e+06	4.21192e+06	1.63949e+06
576+	121.074	122.082	0.99	795933	789499	977293	777930	158632	537956	261630	121858	266232	74016.8	8.75762e+06	123181	500877	163611	171846	303215	141474	46629.9	4.81784e+06	338681	598505	218440	721488	140525	186897	1.48042e+06	46287.1	59741.3	1.0874e+06	740382	205181	477156	590304	67203.2	152212	859070	280252	122820	77192	574096	292494	155662	581458	139885	136295	240135
577+	121.089	122.097	1.86	1.88207e+06	7.22512e+07	6.54431e+07	6.37118e+06	1.23514e+06	1.7607e+06	1.24884e+06	3.87582e+06	1.32508e+07	7.55224e+07	3.09182e+06	1.58035e+07	4.25278e+08	7.24978e+07	1.28427e+08	2.62824e+06	2.96088e+06	7.06975e+07	4.21044e+06	1.39703e+06	1.44884e+08	3.15687e+06	5.51298e+06	6.53902e+06	3841856	1.89571e+06	2.57294e+08	3.062e+07	5.16591e+06	6.77397e+06	1.1446e+06	4.66413e+07	1.87659e+07	1.43183e+09	7.71985e+07	8.01914e+07	1.13625e+07	1.31292e+06	4.52361e+06	4.37281e+06	9.88768e+07	5.57374e+07	1.26408e+06	1.28875e+08	2.01056e+06	1.2754e+06
578+	121.089	122.097	2.71	977925	7.24512e+07	6.62008e+07	6.03601e+06	750303	1.13845e+06	820762	3.57527e+06	1.25707e+07	7.60628e+07	2.76688e+06	1.57295e+07	4.28938e+08	7.28041e+07	1.30454e+08	2.16888e+06	1.70602e+06	7.14223e+07	3.90817e+06	781007	1.48385e+08	2.06702e+06	5.26391e+06	6.12917e+06	3.37038e+06	1.17402e+06	2.61197e+08	3.05297e+07	4.83896e+06	6.36658e+06	650162	4.70966e+07	4.86508e+06	1.445e+09	7.52047e+07	8.0853e+07	1.10558e+07	687993	4.07967e+06	3.96913e+06	9.97556e+07	5.59772e+07	703212	1.30221e+08	927411	704416
579+	121.089	122.097	3.14	2.67367e+06	7.54294e+07	6.80796e+07	6.98269e+06	1.78133e+06	2.26422e+06	1.66521e+06	8.69895e+06	1.42696e+07	7.95155e+07	3.88482e+06	1.6952e+07	4.38313e+08	7.52656e+07	1.34142e+08	3.32657e+06	3.59866e+06	7.44291e+07	5.11448e+06	2.04429e+06	1.54824e+08	4.04297e+06	6.13819e+06	7.36096e+06	1.82782e+07	2.41262e+06	2.69642e+08	3.19647e+07	6.00169e+06	7.61494e+06	1.62219e+06	4.97e+07	1.19366e+07	1.47477e+09	7.87167e+07	8.38605e+07	1.21518e+07	1.50874e+06	5.08391e+06	5.44986e+06	1.03224e+08	5.81668e+07	1.96171e+06	1.34729e+08	2.03153e+06	1.85997e+06
580+	121.089	105.07	5.19	882015	1.00415e+06	1.25904e+06	81002.7	1.94831e+06	1.38143e+06	878026	630835	930620	830814	1.47035e+06	1.28248e+06	3.39149e+06	1.19094e+06	337297	1.48616e+06	959632	519121	609178	531701	982795	1.09196e+06	1.64922e+06	852856	744114	430485	2.04283e+06	358012	1.429e+06	1.30984e+06	1.38428e+06	955831	2.18564e+06	4.3707e+06	588043	5.82937e+06	1.34104e+06	1.68564e+06	216617	1.20338e+06	1.51265e+06	403347	1.16967e+06	1.50381e+06	2.85349e+06	685676
581+	121.089	122.096	7.32	1.7822e+06	1.14679e+06	2.05482e+06	95195.8	1.502e+06	1.82546e+06	1.69805e+06	1.80285e+06	1.74434e+06	1.90798e+06	1.56436e+06	1.65399e+06	2.51537e+06	1.76735e+06	1.16071e+06	1.49258e+06	1.74886e+06	1.76413e+06	1.68523e+06	331967	1.91634e+06	1.67009e+06	1.38623e+06	1.79296e+06	1.58023e+06	1.05444e+06	2.10616e+06	1.43632e+06	1.42578e+06	1.51501e+06	1.56766e+06	1.84328e+06	1.48891e+06	4.84651e+06	1.76692e+06	1.72536e+06	1.74112e+06	1.14255e+06	1.49171e+06	1.83332e+06	1.64518e+06	1.80582e+06	1.91222e+06	1.93502e+06	981043	1.51464e+06
582+	121.53	122.537	1.02	919.82	198721	1.36893e+06	238919	137215	331377	769119	348083	0	0	178454	5.26058e+06	1.98457e+06	32664.3	45293.3	706479	58875.3	0	306479	9189.3	1746.28	0	89166.7	17240.4	973219	128786	71037.5	0	236131	60183	126643	1.07125e+06	335914	249109	692361	985732	1.52372e+06	312110	0	59506.2	25302	162278	12679.3	303110	0	0
583+	121.917	122.925	0.97	9241.73	6.02582e+06	1.38075e+07	2.4401e+07	8.60034e+07	9.94758e+07	2.19078e+07	5.13473e+07	0	0	4.42707e+07	2.80866e+07	2.9548e+07	420883	203068	6.9844e+07	3.24611e+07	988327	5.19824e+07	4.12856e+07	3.28523e+06	7.11225e+06	3.09763e+07	2.20049e+07	4.07907e+07	9.50418e+06	610530	447175	1.97288e+07	7.38784e+07	8.73405e+06	6.04232e+06	2.13523e+07	479528	370231	2.09956e+07	2.09621e+07	2.07564e+07	5.03393e+06	6.68747e+07	3.17673e+06	1.94502e+06	7.28599e+07	2.56819e+07	0	1.29082e+06
585+	122.016	105.013	1.13	142788	55494.7	0	53305.3	78539.9	27568.4	0	35394.6	0	0	61165.3	10864.4	0	122788	28443.6	0	5140.55	153499	0	34816.2	92927.3	102145	0	48510.9	7614.67	8273.66	38402.2	19892.4	0	0	31596.3	105256	22074.3	10126.3	75619.1	0	17990.6	12456.4	42421.4	22453.3	1.41116e+07	15632.5	100900	0	0	9789.1
586+	122.033	283.031	0.91	791.55	938875	4.69134e+06	1.98117e+06	296454	1.45986e+06	1.41057e+06	1.20526e+06	28750.2	74971.8	953573	2.95842e+06	1.7307e+06	43563.3	219644	1.68527e+06	2.42939e+06	42822	1.6775e+06	390236	17554.3	15498.4	1.97733e+06	362999	1.92854e+06	1.16721e+06	240749	178547	1.72817e+06	1.11078e+06	638087	596019	2.01461e+06	879907	439739	1.58207e+06	1.82941e+06	1.37824e+06	1.09924e+06	1.26661e+06	349871	583733	182513	1.49166e+06	13233	603784
587+	122.037	123.044	1.33	7.87041e+06	2.78723e+07	1.11501e+08	1.02937e+07	3.50509e+07	1.7089e+07	2.84192e+07	8.01081e+07	7.71448e+06	4.54933e+06	5.25408e+07	5.1532e+07	5.95924e+07	4.53515e+07	5.46681e+06	3.18607e+07	3.13346e+07	5.41346e+06	3.64335e+07	1.0985e+07	6.90567e+06	5.97696e+06	5.01449e+07	9.78518e+06	2.03516e+07	1.45583e+07	5.19457e+06	6.15191e+06	5.48882e+07	4.86789e+07	6.35107e+06	6.599e+06	4.8065e+07	4.40823e+06	5.16591e+06	4.8953e+07	1.41819e+07	8.49481e+07	1.17624e+07	3.79933e+07	6.17319e+06	6.13946e+06	2.01067e+07	7.27984e+07	1.12287e+07	6.79246e+06
589+	122.037	123.044	2.81	5.70113e+06	5.58441e+06	5.71941e+06	5.731e+06	5.66014e+06	5.6994e+06	4.84127e+06	5.40953e+06	4.70803e+06	4.50548e+06	8.19547e+06	4.80191e+06	6.14707e+06	4.74417e+06	3.66151e+06	1.34887e+07	4.97976e+06	4.05929e+06	5.84994e+06	5.57961e+06	3.87444e+06	3.78326e+06	9.92416e+06	4.67924e+06	5.25591e+06	5.81093e+06	3.97805e+06	3.6775e+06	6.30055e+06	5.69017e+06	3.57082e+06	4.69718e+06	1.11689e+07	4.51597e+06	3.59112e+06	6.33924e+06	5.40641e+06	4.25153e+06	3.83243e+06	5.47817e+06	4.4007e+06	4.53627e+06	5.29792e+06	7.92867e+06	3.8477e+06	5.11531e+06
590+	122.037	123.044	3.74	3.11842e+07	2.86552e+07	3.21552e+07	2.74022e+07	2.89551e+07	2.4949e+07	2.77285e+07	3.3659e+07	2.56522e+07	2.50362e+07	2.99553e+07	2.82823e+07	3.07852e+07	2.69875e+07	1.84384e+07	3.82621e+07	2.75306e+07	2.1071e+07	3.46994e+07	2.61802e+07	2.09162e+07	2.03477e+07	3.76391e+07	2.80802e+07	3.04672e+07	2.41185e+07	2.12157e+07	1.8862e+07	3.69143e+07	3.65168e+07	2.02366e+07	2.61342e+07	5.23586e+07	2.43643e+07	1.83257e+07	3.18017e+07	2.82559e+07	2.45633e+07	1.9265e+07	2.78595e+07	2.44478e+07	2.45311e+07	2.76671e+07	3.74054e+07	2.05037e+07	2.77728e+07
591+	122.037	123.044	3.04	8.13343e+06	7.76815e+06	8.40508e+06	7.75042e+06	7.66315e+06	7.43668e+06	7.38422e+06	8.77146e+06	6.64543e+06	6.5423e+06	1.01689e+07	6.72806e+06	8.32746e+06	6.78365e+06	5.22476e+06	1.62449e+07	7.21268e+06	5.91648e+06	8.00361e+06	7.49949e+06	5.57019e+06	5.31372e+06	1.2026e+07	6.66283e+06	8.37829e+06	7.49459e+06	5.68492e+06	5.2774e+06	9.53626e+06	7.14165e+06	5.16247e+06	6.53994e+06	1.77391e+07	6.17337e+06	5.15371e+06	8.34071e+06	7.45148e+06	6.21177e+06	5.34704e+06	7.38175e+06	6.07209e+06	6.53936e+06	7.15624e+06	1.10292e+07	5.56599e+06	7.27632e+06
592+	122.04	123.048	1.19	1037.43	87271.3	24289.9	57133.5	1.36953e+06	23024.5	30016.6	0	10940.6	332237	350761	26723.6	298474	0	481356	7149.6	0	514634	24779.2	28894.6	661194	80403	0	1.34354e+06	51577.1	284354	10802.1	1401033	0	0	0	2807.22	22771.9	64639.3	89474.7	12079.4	0	0	22690.6	0	179570	193756	9393.93	8561.04	0	71903.7
593+	122.048	123.055	1.13	1.06359e+06	2.41637e+07	2.09049e+07	7.9594e+06	1.18356e+07	4.07471e+06	4.36975e+07	8.23128e+07	6.25785e+06	1.03633e+07	8.79801e+06	4.33051e+07	1.37715e+08	3.76687e+06	1.18218e+07	2.10688e+07	4.51445e+07	4.79546e+06	5.79878e+07	2.04754e+06	6.96321e+06	1.70456e+06	9.83157e+06	1.18911e+08	3.7584e+07	4.50911e+06	2.86607e+07	1.04231e+07	1.75751e+07	5.88031e+07	4.13141e+06	2.0425e+06	8.17866e+06	7.32827e+06	5.82073e+06	2.74671e+07	4.74765e+07	4.27028e+06	8.58445e+06	9.43293e+06	1.19702e+06	8.0684e+06	1.84712e+06	6.53503e+07	1.55499e+07	3.26732e+06
594+	122.071	123.079	0.94	5478.22	105063	542406	165466	41286.4	121471	39118.8	81927.9	1610.76	925.45	182543	57093.4	26195.7	83721.3	480836	82237.9	250411	526009	109084	37750	175586	4607.78	103543	323304	117394	386426	711524	21583.8	19203.5	638977	3.14345e+06	1.15934e+06	157303	1251.43	2.6388e+06	171721	12241.6	569140	754213	136531	7239.27	209251	56748.2	15781	4876.28	59654.2
595+	122.073	123.081	7.3	4.49954e+06	3.64421e+06	4.14701e+06	1.03058e+06	4.70103e+06	4.43822e+06	4.13532e+06	4.17907e+06	4.23783e+06	4.24666e+06	4.44109e+06	4.21526e+06	4.4222e+06	4.41541e+06	3.50302e+06	4.1585e+06	4.24154e+06	4.48556e+06	4.09169e+06	1.69839e+06	4.38366e+06	4.73627e+06	4.42926e+06	4.26441e+06	4.20196e+06	539147	7.50878e+06	4.76545e+06	4.29586e+06	4.38822e+06	4.94182e+06	4.35738e+06	5.32498e+06	4.23072e+06	4.96823e+06	4.54544e+06	4.22219e+06	5.19247e+06	4.66594e+06	4.32062e+06	4.97235e+06	4.29721e+06	4.23448e+06	4419525	6.8504e+06	4.71336e+06
596+	122.085	289.139	1.17	699.81	1.08607e+07	2.97234e+07	1.00978e+07	6.21349e+06	5.02408e+06	5.85301e+06	3.9677e+06	1997.5	4258.22	1.21641e+07	5.49519e+06	2.24449e+07	5998.03	125158	1.85508e+07	401417	20275.6	5.51799e+06	3.15667e+06	10223.2	15154.6	1.41855e+07	1.45492e+06	6.96537e+06	9.36238e+06	0	2056.64	5.44869e+07	1.78333e+07	214977	206706	6.86513e+07	29164.2	1.10586e+06	6.62925e+06	1.06686e+07	1.40465e+06	4.88639e+06	1.71017e+07	4.09283e+06	32777.5	3.40845e+06	1.61157e+06	8627.9	104986
597+	122.477	123.484	0.91	8354.55	25491.3	252202	0	0	0	25133.9	0	56931	307255	0	20694.8	43515.7	0	0	21787	28626.7	0	142559	10110.1	0	0	11882.9	0	79154.8	10549.1	0	0	273285	0	0	146225	23987.2	0	216521	0	479660	0	0	11869.9	9507.03	17321.9	5959.2	0	29209.2	0
598+	245.035	123.525	1.49	195.3	18596.6	3011.82	151065	157392	0	5966.84	0	0	0	40766.7	299879	0	0	0	0	64016.7	0	3423.44	2227.72	0	0	17772.9	0	0	15565.7	0	0	127284	1752.42	12685.9	1184.74	0	0	0	13652.3	1.83453e+06	0	0	0	0	9459.84	0	7823.55	0	0
599+	245.174	123.594	0.94	2052.97	241439	1.56765e+06	11015.5	81058.9	0	440865	1.46845e+06	16244.3	0	0	629185	62786.6	535059	450448	157824	185536	288544	29362.5	0	44620	22362	40980.1	673438	236679	0	256930	179921	355261	10381.4	100834	37481.2	108919	524616	604327	144237	164063	761606	0	25412	72981.4	470509	21538.3	90106.5	130014	213609
600+	123.017	124.025	0.92	22124.2	1.3701e+06	7.89005e+06	2.38426e+06	406785	2.40121e+06	2.7555e+06	1.66115e+06	99973.4	271600	1.80548e+06	5.27459e+06	3.48957e+06	175451	272625	2.08282e+06	529431	236679	3.16841e+06	498785	66089.5	49572.2	3.15396e+06	430449	3.15613e+06	1.64308e+06	487840	348648	4.4003e+06	1.61276e+06	1.02136e+06	1.14476e+06	2.81878e+06	1.11776e+06	2.32263e+06	2.52374e+06	3.31268e+06	967288	1.171e+06	1.35879e+06	591082	723761	244345	2.04867e+06	72267.8	891844
601+	123.032	124.04	1.23	1.93475e+06	8.48489e+07	1.18424e+08	2.24822e+07	4.55033e+07	1.22801e+08	1.17005e+08	3.21705e+08	4.3022e+06	4.5866e+06	3.15258e+07	2.54038e+08	1.06906e+08	5.93072e+06	5.27676e+07	8.80701e+07	2.1617e+07	3.80646e+07	3.31033e+08	3.39675e+07	2.90573e+07	1.24213e+07	8.40119e+07	1.282e+08	1.72411e+08	5.98801e+07	4.05965e+07	7.37714e+07	1.68491e+08	2.57853e+08	2.06814e+06	3.91666e+06	7.31965e+07	2.27506e+07	1.88052e+07	1.35324e+08	1.40122e+08	2.44868e+06	7.09277e+07	2.14946e+08	3.67859e+06	5.17382e+07	5.46323e+07	1.21454e+08	3.20511e+06	3.47211e+06
602+	123.068	334.175	4.41	131898	1.26635e+07	1.63196e+07	9.0133e+06	1.38935e+06	3.39873e+06	4.88947e+06	3.08349e+07	144393	903156	4.24451e+06	2.84167e+07	1.76694e+07	436330	8.44352e+06	3.17287e+07	148266	2.74614e+06	2.79299e+07	4.60572e+06	365439	102143	1.10488e+07	3.88903e+06	4.93017e+06	1.26572e+07	197090	384033	1.09382e+07	7.17356e+06	336934	876382	1.78084e+07	872398	4.13426e+07	1.21844e+07	2.03681e+07	254700	5.33735e+07	4.76838e+06	355598	397278	1.7779e+06	4.10235e+06	59148.4	4.70697e+06
603+	123.073	124.081	11.29	0	384788	0	9.31874e+06	0	0	0	0	0	0	0	0	0	0	0	0	0	0	0	3.32515e+06	0	0	0	0	0	1.94129e+07	0	0	0	0	0	0	0	0	0	0	0	0	0	0	0	0	0	0	0	0
604+	123.073	124.081	12.06	0	350968	0	7.68128e+06	0	0	0	0	0	0	0	0	0	0	0	0	0	0	0	3.17809e+06	0	0	0	0	0	1.40212e+07	0	0	0	0	0	0	0	0	0	0	0	0	0	0	0	0	0	0	0	0
605+	123.073	124.081	13.19	0	216702	0	3.46585e+06	0	0	0	0	0	0	0	0	0	0	0	0	0	0	0	1.2343e+06	0	0	0	0	0	6.86892e+06	0	0	0	0	0	0	0	0	0	0	0	0	0	0	0	0	0	0	0	0
607+	123.092	124.1	1.74	521.9	22319.7	0	0	0	0	1339.06	0	0	0	0	0	0	2019.36	0	0	325070	2747.57	1569.96	0	0	0	0	0	6710.82	0	0	118504	0	0	0	0	0	0	4.21307e+06	2326.58	0	0	0	1903.69	15604.7	0	0	0	2065.92	0
608+	123.105	124.112	0.92	34593.8	75239.9	117792	29380.3	3036	32643.9	6791.95	35874.8	5192.66	7596.41	3901.72	15924.4	61639.2	65530.5	865841	31156.6	65800.3	95627.6	6958.25	21294.2	14646.6	32450.8	25874.3	92401.3	84086.7	60756	16712.4	97347.9	17174.1	47817.3	15404.8	49828.5	62626.8	170226	4.30878e+06	11827.3	5837.47	11425.1	42373.6	4631.95	1.02782e+06	11086	11237.5	29637.4	19164.3	12061
609+	123.493	265.014	0.91	54802.1	1.42819e+07	5.62437e+07	3.45285e+07	3.61419e+06	2.22733e+07	1.8572e+07	1.80646e+07	435115	1.51235e+06	1.9744e+07	3.73662e+07	3.26408e+07	542558	1.7382e+06	1.60719e+07	4.35562e+06	1.375e+06	3.06598e+07	5.68876e+06	323262	176144	3.6372e+07	5.2262e+06	2.32697e+07	1.45056e+07	3.76834e+06	1.93904e+06	3.55016e+07	1.67197e+07	9.42066e+06	4.30492e+06	2.37705e+07	1.08305e+07	6.37112e+06	23573518	2.31972e+07	7.53866e+06	9.76462e+06	1.50388e+07	5.65446e+06	6.17832e+06	2.04201e+06	2.18704e+07	250845	1.02015e+07
610+	123.519	124.526	1.02	0	1146.12	219886	0	9485.39	101355	251238	8868.09	0	0	83448.4	78183.3	20283.6	0	0	48576	0	0	597326	0	0	0	159905	0	1.02367e+06	28896.3	0	0	233058	66221	0	17128.8	89539.5	0	17543.6	11212	889408	0	0	95136.1	0	0	5925.68	55661	0	0
611+	247.169	124.592	1.53	0	155755	638156	0	98523.7	218673	299658	2.05991e+06	35841.6	6532.99	46801	170596	355600	57569.1	47366.3	123572	0	19831.3	715576	0	53001.5	2091.12	794052	35490.5	270420	52835.6	4343.29	73184.1	516893	235175	0	74966.5	639247	210925	61615.2	164041	96501.8	9609.47	6025.53	128844	0	137846	93872.1	175662	606.34	10232.4
612+	123.915	124.923	0.97	0	811571	1.77644e+06	3.82735e+06	1.3258e+07	1.55222e+07	3.21575e+06	7.6149e+06	0	0	6.77483e+06	4.1702e+06	4.16139e+06	48826.4	10946.2	1.07939e+07	4.90058e+06	108421	7.50663e+06	6.42449e+06	451607	1.12912e+06	4.73761e+06	3.39802e+06	6.19539e+06	1.35186e+06	109306	37556.4	2.76763e+06	1.14523e+07	1.29628e+06	821944	3.02021e+06	13397.8	21723.7	3.07744e+06	3.05079e+06	3.07489e+06	704494	1.03413e+07	465795	253831	1.10553e+07	3.92407e+06	0	190412
614+	124.016	125.023	2.29	9.04009e+06	8.4231e+06	4.55735e+06	9.88996e+06	8.18099e+06	7.08383e+06	6.34249e+06	5721357	8.05895e+06	9.50936e+06	6.80488e+06	6.32874e+06	8.71813e+06	1.27595e+07	1.13615e+07	6.65064e+06	1.02307e+07	1.08879e+07	8.30639e+06	9.41641e+06	9.23254e+06	9.20406e+06	1.03477e+07	7.51903e+06	6.82319e+06	9.73001e+06	1.28316e+07	1.31093e+07	7.12949e+06	6.64293e+06	7.82037e+06	9.48064e+06	7.09418e+06	8.53404e+06	8.7064e+06	6.48643e+06	8.7987e+06	7.83061e+06	9.89078e+06	6.64439e+06	6.88457e+06	1.09228e+07	7.72293e+06	8.67209e+06	7.83627e+06	1.18006e+07
615+	124.029	125.036	1.13	10126.8	2.13575e+06	1.67128e+06	2.20469e+06	170598	3.11416e+06	3.55961e+06	2.43145e+06	315858	656798	2.32166e+06	5.17999e+06	3.18568e+06	129198	388483	2.84041e+06	459124	304172	4.6211e+06	580040	143882	31075.7	4.52084e+06	476875	3.97766e+06	2.33166e+06	1.97578e+06	372067	5370152	2.92644e+06	1.6209e+06	2.07398e+06	4.46179e+06	1.40627e+06	6.27986e+06	2.16852e+06	3.93226e+06	1.32286e+06	1.70828e+06	2.04709e+06	12043.5	882873	203191	2.67543e+06	320820	827953
616+	124.052	125.06	1.14	6.52225e+06	6.74439e+06	4.61876e+06	8.83395e+06	6.88866e+06	6.53571e+06	5.73596e+06	5.21256e+06	5.02871e+06	5.48734e+06	7.62569e+06	5.73707e+06	8.49708e+06	5.1728e+06	4.45819e+06	5.14666e+06	5.31016e+06	5.07891e+06	1.43938e+07	7.94813e+06	4.72348e+06	5.17525e+06	1.58398e+07	5.4538e+06	6.33048e+06	9.21172e+06	4.95105e+06	4.61636e+06	6.76624e+06	1.08229e+07	4.16793e+06	5.08333e+06	1.10794e+07	3.54691e+06	3.71035e+06	1.11143e+07	6.80994e+06	4.26132e+06	8.12561e+06	6.51972e+06	4.76443e+06	5.2627e+06	6.57304e+06	1.41741e+07	4.68721e+06	5.78405e+06
617+	124.053	372.186	3.84	1.51469e+06	7.67947e+06	4.05712e+06	6.03039e+06	2.64265e+06	2.39811e+06	1.42599e+06	1.76188e+06	2.70947e+06	2.18857e+06	2.41284e+06	2.81766e+06	1.85029e+06	9.67857e+06	2.1828e+06	2.5543e+06	3.80768e+06	3.13666e+06	1.63259e+06	4.76696e+06	1.80459e+06	1.7563e+06	1.71883e+06	1.71811e+06	2.11767e+06	3.07245e+06	2.56465e+06	2.26096e+06	1.78259e+06	2.14249e+06	2.90263e+06	1.68011e+06	1.85438e+06	1.75035e+06	1.60503e+06	2.10165e+06	2.04665e+06	4.21828e+06	1.92301e+06	2.0814e+06	4.86952e+06	1.7658e+06	2.35526e+06	3.81639e+06	2.83975e+08	2.06336e+06
618+	124.053	125.06	4.55	2.83929e+06	2.3781e+06	5.42038e+06	2.17694e+06	3.12071e+06	2.971e+06	3.13794e+06	1.97947e+06	2.48316e+06	2.56076e+06	2.82432e+06	2.45443e+06	2.5165e+06	2.73786e+06	1.1868e+06	2.5861e+06	2.57843e+06	1.58448e+06	2.17127e+06	2.48924e+06	1.9591e+06	2.00501e+06	2.47371e+06	2.66644e+06	2.482e+06	2.82062e+06	1.71556e+06	1.19749e+06	3.02625e+06	2.95263e+06	2.53206e+06	2.5335e+06	2.53956e+06	2.49568e+06	1.35973e+06	2.49972e+06	2.62948e+06	2.22031e+06	1.1295e+06	5.0242e+06	2.68628e+06	1.79503e+06	2.79829e+06	2.85648e+06	1.7223e+06	2.45061e+06
619+	124.053	125.06	22.89	7.19935e+06	9.9631e+06	5.54706e+06	5.42971e+06	5.58024e+06	5.0177e+06	2.88796e+07	5.72396e+06	5.66238e+06	6.99893e+06	4.864e+06	5.20212e+06	6.51726e+06	1.58414e+07	8.88711e+07	1.05907e+07	5.12726e+06	5.81898e+06	5.24746e+06	5.29865e+06	7.41858e+06	8.01747e+06	5.15038e+06	6.7798e+06	1.34297e+07	9.10173e+06	6.80664e+06	6.0684e+06	4.95276e+06	6.36767e+06	5.49188e+06	5.53346e+06	8.39784e+06	6.13928e+06	9.72854e+06	8.56083e+06	7.49468e+06	5.58753e+06	1.63212e+07	3.68459e+07	5.33953e+06	6.29426e+06	7.0718e+06	6.45777e+06	9.04326e+06	5.5651e+06
620+	124.064	125.071	1.13	5.22206e+06	5.06447e+06	8.0265e+06	4.88476e+06	5.69906e+06	6.17527e+06	5.42902e+06	4.7799e+06	4.1448e+06	4.46451e+06	1.35782e+07	5.95915e+06	6.59861e+06	3.37273e+06	4.05899e+06	3.97693e+06	4.79594e+06	3.889e+06	5.23643e+06	5.48175e+06	3.3337e+06	3.83759e+06	6.64898e+06	3.89755e+06	6.04629e+06	1.00584e+07	3.31288e+06	3.67591e+06	7.95472e+06	7.0341e+06	3.0099e+06	3.78119e+06	5.71303e+06	3.11657e+06	4.91014e+06	6.96028e+06	5.38769e+06	3.38313e+06	5.51455e+06	5.10316e+06	3.5166e+06	3.48539e+06	5.78763e+06	4.00399e+06	3.8983e+06	4.89668e+06
621+	124.064	125.071	1.75	1.28275e+07	9.11907e+06	1.14375e+07	8.76474e+06	1.04821e+07	1.08444e+07	9.25514e+06	8.39645e+06	9.3641e+06	10360162	1.93612e+07	1.0371e+07	10150935	7.37469e+06	6.7035e+06	8.70758e+06	10669563	7.65313e+06	9.37896e+06	1.1458e+07	7.60095e+06	8.8642e+06	1.04229e+07	8.75145e+06	1.06366e+07	1.46226e+07	6.58314e+06	6.91368e+06	1.19726e+07	1.17348e+07	6.81315e+06	9.21896e+06	9.17076e+06	6.72237e+06	7.25296e+06	1.22934e+07	9.60216e+06	6.59727e+06	8.48388e+06	9.32732e+06	7.75621e+06	7.71452e+06	1.13392e+07	8.06334e+06	6.84721e+06	1.00852e+07
622+	124.064	125.071	2.36	2.4216e+06	2.36035e+06	4.67752e+06	2.15051e+06	2.68239e+06	3.18107e+06	2.21485e+06	2.11591e+06	2.11498e+06	2.12903e+06	4.7146e+06	2.51869e+06	3.68099e+06	1.65671e+06	1.34424e+06	1.8368e+06	2.66671e+06	1.70966e+06	2.15853e+06	2.69045e+06	1.63849e+06	1.92949e+06	3.2662e+06	1.92295e+06	3.20968e+06	6.74611e+06	1.37606e+06	1.59964e+06	3.66939e+06	3.06821e+06	1.09407e+06	1.61581e+06	2.00566e+06	1.24824e+06	1.31433e+06	3.53593e+06	2.29345e+06	1.18735e+06	1.81403e+06	2.05897e+06	1.59468e+06	1.67092e+06	2.64903e+06	1.8314e+06	1.7631e+06	1.68361e+06
623+	124.089	125.096	5.03	8.22897e+06	8.8105e+06	8.32559e+06	5.83385e+06	1.54864e+07	1.06675e+07	7.33001e+06	7.94238e+06	9.20929e+06	8.09101e+06	8.36309e+06	7.97761e+06	1.09171e+07	9.02277e+06	6.12965e+06	8.09564e+06	8.53696e+06	6.16409e+06	7.59629e+06	8.27478e+06	8.33666e+06	1.129e+07	8.5573e+06	8.13554e+06	7.54611e+06	6.93241e+06	8.41661e+06	1.68355e+07	9.35368e+06	7.46073e+06	1.00839e+07	8.32837e+06	8.89761e+06	1.12915e+07	1.0972e+07	8.42514e+06	8.8939e+06	8.91086e+06	7.78181e+06	9.22015e+06	9.09125e+06	7.91767e+06	9.11858e+06	8.16364e+06	9.09548e+06	1.03866e+07
624+	124.098	125.105	0.94	720.5	32150	0	0	0	0	0	137242	0	15847.4	0	0	10842.8	0	18487.7	0	0	79948.6	0	0	477167	264128	0	1.22635e+06	146482	0	0	14471	0	0	0	0	0	188580	0	0	0	0	0	0	0	117026	0	270499	0	0
625+	124.1	125.108	1.39	5851.31	516280	475127	686772	404840	1.22649e+06	395295	885541	75054.1	69415.7	512721	1.31129e+06	2.48201e+06	36988.8	14119.8	490336	654758	1.46184e+06	725623	8.19125e+06	62460.9	81335.2	1.09606e+06	825586	3.72152e+06	1.36239e+06	37227.2	609355	894691	2.7506e+06	9935.94	17478.8	976756	122382	52906.9	2.85409e+06	151565	88046.1	99732.1	192222	23768.7	9397.77	283330	322027	579875	198796
626+	124.1	333.163	3.94	1469.39	904840	1.91121e+07	451695	1.22426e+06	1.2496e+06	695230	987070	4249.38	41168.8	942796	392801	992148	26326	947907	2.31713e+06	21094.5	4253.58	720079	543663	24415.4	52250.1	1.01475e+06	173749	594509	673180	379850	17018.1	1.59128e+06	822905	734230	7.99182e+06	3.18687e+06	227614	2.3183e+06	783460	877765	590507	1.01148e+06	2.68995e+06	454744	616481	569877	494009	6190.94	319806
627+	124.125	125.133	20.04	871879	838364	376028	437422	370260	292436	458950	383766	479974	589696	267710	503349	460587	710048	2.7522e+06	520226	583730	2.31008e+06	430506	423990	465658	424479	589222	2.18923e+06	400371	196328	1.11129e+06	419151	398543	309122	438488	2.68636e+06	392701	741203	409657	384207	631652	536958	714739	326167	507559	2.70373e+06	328326	954025	4.91629e+06	789928
628+	124.574	125.581	1.13	202.7	15698	161247	19888	23621.5	4706.81	1.09551e+06	85514.7	0	0	0	56594.3	101842	0	0	8805.54	0	0	0	0	0	0	20605.6	0	20289.5	80333.8	0	0	108913	54541.6	0	0	78346.4	0	0	130008	26190.6	0	69514.6	0	0	0	18082.8	0	0	0
629+	124.979	125.987	0.9	3.57724e+07	9.75492e+07	3.18474e+08	5.78727e+07	3.68026e+07	5.53895e+07	1.04315e+08	5.62885e+07	4.57037e+07	1.35338e+08	6.74425e+07	1.27668e+08	1.40086e+08	1.78313e+07	1.1927e+07	7.81029e+07	6.22394e+07	10540811	1.80363e+08	5.58093e+07	1.08449e+07	9.91936e+06	1.28915e+08	1.78624e+07	1.86578e+08	6.4209e+07	1.01089e+07	1.85615e+07	2.58127e+08	4.2196e+07	2.70982e+07	1.2757e+08	1.2898e+08	1.54245e+07	1.55938e+08	8.17513e+07	2.95433e+08	3.89633e+07	2.04672e+07	7.96545e+07	3.36246e+07	8.23608e+07	3.09927e+07	5.673e+07	3.42273e+07	1.67262e+07
630+	125.005	126.012	3.33	181.78	25678.2	0	0	0	0	0	1573.6	0	0	0	0	0	3.02261e+06	0	0	0	0	0	2102.6	0	0	0	0	0	0	0	0	0	0	19433.6	0	0	0	0	0	0	0	0	0	0	0	0	0	0	0
631+	125.015	126.022	1.02	67098.1	6.66087e+06	771066	226086	70551.3	147583	1.18366e+07	2.14841e+07	80175.9	199820	9.72606e+06	1.64156e+07	336577	18305.6	293145	1.93102e+07	2.56016e+06	2.01786e+06	1.29805e+07	2.02858e+07	36159.3	242737	241292	2.24342e+06	1.94722e+07	392347	57867.9	1.47042e+06	409843	72144.2	60657	456321	2.42155e+07	3.17831e+06	1.71654e+06	3.09669e+06	1.84569e+07	1.29808e+06	1.85188e+06	2.05791e+07	882693	3.18715e+06	49982.3	9.81087e+06	205655	134463
632+	125.015	126.022	1.69	70656.8	6.66418e+06	768733	226086	70551.3	150741	1.18447e+07	2.15163e+07	80175.9	199820	9.74494e+06	1.6426e+07	336577	18305.6	293145	1.93843e+07	2.56016e+06	2.01931e+06	1.29964e+07	2.03669e+07	36159.3	242737	241292	2.24419e+06	1.95965e+07	392347	57867.9	1.47042e+06	409843	72144.2	60657	456321	2.4264e+07	3.18205e+06	1.71873e+06	3.10049e+06	1.86888e+07	1.29866e+06	1.85188e+06	2.06223e+07	882693	3.19567e+06	49982.3	9.81404e+06	205655	134463
633+	125.03	126.037	1.13	0	166942	89840.2	153918	0	181183	194072	71723.1	3248.24	70809.9	133015	424299	249159	0	39210.7	149040	36633.6	36065.3	386034	77276.6	0	27938.8	608213	0	287107	220468	84879.6	25037	544095	156088	76703.6	251410	477693	64567.1	511777	13785.1	247024	43545.8	65065.4	53931.8	0	0	0	149174	4695.92	33638.3
634+	125.048	126.055	1.19	4.70515e+06	9.24229e+06	7.22344e+06	6.8258e+06	7.68662e+06	9.67555e+06	6.86552e+06	8.43275e+06	6.6811e+06	6.31787e+06	1.03189e+07	7.32823e+06	8.08095e+06	1.97741e+07	2.34187e+07	6.62508e+06	2.15256e+07	1.35318e+07	1.02364e+07	6.77063e+06	7.77959e+06	6.03616e+06	9.14129e+06	5.1479e+06	7.31399e+06	7.66047e+06	1.60967e+07	1.81638e+07	8.10757e+06	9.45686e+06	6.61216e+06	4.95179e+06	2.2994e+07	7.65128e+06	1.33539e+07	7.44552e+06	1.02264e+07	8.67017e+06	1.03319e+07	7.17777e+06	6.10195e+06	8.22525e+06	7.10498e+06	6.06006e+06	8.28228e+06	9.03058e+06
635+	125.048	126.055	17.3	1.1774e+06	1.17372e+06	976134	998706	1.11037e+06	1.29381e+06	1.01684e+06	1.31703e+06	1.11965e+06	1.12153e+06	1.37281e+06	965724	1.27276e+06	1.31977e+06	1.35553e+06	1.16514e+06	1.3446e+06	1.14665e+06	1.19819e+06	909650	1.25171e+06	1.22532e+06	1.07766e+06	1.13057e+06	1.07398e+06	807501	1.48365e+06	1.05057e+06	1.20114e+06	1.35134e+06	1.20752e+06	1.12375e+06	1.26476e+06	1.08847e+06	1.19849e+06	1.12663e+06	1.29017e+06	3.79876e+06	1.20162e+06	1.13242e+06	1.54477e+06	1.20146e+06	1.14719e+06	1.0514e+06	1.26224e+06	1.24094e+06
636+	125.048	126.055	17.93	1.18023e+06	1.15893e+06	1.05192e+06	923048	1.09286e+06	1.29175e+06	958972	1.34339e+06	1.10608e+06	1.11686e+06	1.2938e+06	954345	1.28096e+06	1.26517e+06	1.34799e+06	1.18283e+06	1.33729e+06	1.16806e+06	1.17196e+06	870521	1.24237e+06	1.18886e+06	1.13235e+06	1.10369e+06	1.08474e+06	791130	1.46899e+06	1.13161e+06	1.17813e+06	1.36655e+06	1.17338e+06	1.08282e+06	1.23563e+06	1.11456e+06	1.21081e+06	1.1609e+06	1.2547e+06	3.6757e+06	1.21426e+06	1.15541e+06	1.47871e+06	1.1917e+06	1.07406e+06	1.05292e+06	1.19377e+06	1.21212e+06
637+	125.059	126.066	1.15	4898.84	437495	722205	213394	200678	1.2854e+06	1.40052e+06	560262	53330	159971	116685	380058	543143	856180	211347	651229	1.33724e+06	2815865	40845.1	111441	224970	211745	665077	866847	995200	204468	318897	1.49122e+06	1.08185e+06	929461	54407.9	103912	654364	311911	332818	1.98795e+06	310835	698302	150339	379860	37106	194802	90988.4	437328	410702	95403.2
638+	125.084	126.092	1.09	6.7346e+06	1.09497e+07	1.40625e+07	1.1188e+07	2.78117e+07	1.56533e+07	9.60759e+06	1.14186e+07	7.63286e+06	7.48281e+06	1.46542e+07	1.05828e+07	1.05726e+07	5.50931e+06	5.16053e+06	1.09692e+07	8.52982e+06	8.67704e+06	1.17123e+07	6.00395e+07	4.81276e+06	5.84404e+06	1.2471e+07	8.7877e+06	1.234e+07	2.01564e+07	8.40627e+06	1.09391e+07	1.47534e+07	1.20055e+07	4.8866e+06	5.68952e+06	1.39803e+07	6.03314e+06	8.5432e+06	2.24976e+07	8.65397e+06	5.81569e+06	1.5279e+07	1.4961e+07	7.33373e+06	1.04503e+07	1.53012e+07	6.92715e+06	7.62035e+06	5.2555e+06
639+	125.084	149.107	1.34	0	3.52287e+06	379008	522301	317499	2.16286e+06	1.6623e+06	695430	0	0	470953	1.25514e+06	1.20252e+06	0	0	899239	1.03577e+08	4764.59	2.32945e+06	706836	0	0	1.46879e+06	131482	1.36069e+06	1.76114e+06	10772	10848.6	1.98397e+06	2.53212e+06	0	4150.47	3.66306e+06	0	1.63861e+06	1.82872e+06	34589.1	0	34994.5	808918	0	0	349511	72184.8	2551.96	6408.83
640+	125.084	126.091	2.94	2.55401e+06	3.0997e+06	3.57494e+06	3.85801e+06	5.60798e+06	4.50537e+06	3.05927e+06	2.74719e+06	2.95221e+06	2.70779e+06	5.65993e+06	2.37268e+06	3.01545e+06	1.96552e+06	1.89016e+06	2.91196e+06	3.0918e+06	5.12602e+06	3.44968e+06	6.7838e+06	2.10996e+06	2.47298e+06	3.73878e+06	3.83636e+06	4.80725e+06	7.13349e+06	2.57921e+06	3.42774e+06	3.72669e+06	3.27938e+06	1.51291e+06	2.11483e+06	3.32486e+06	2.06072e+06	2.08421e+06	5.62498e+06	2.83544e+06	2.07391e+06	3.53159e+06	3.5781e+06	2.25794e+06	3.38581e+06	4.4896e+06	2.81554e+06	2.17767e+06	1.78621e+06
641+	125.084	126.091	4.34	6.23114e+06	9.19704e+06	1.66661e+07	7.3892e+06	2.88744e+07	1.45477e+07	9.10747e+06	1.12648e+07	7.18e+06	6.34504e+06	1.32495e+07	1.04006e+07	1.06941e+07	5.23873e+06	3.29319e+06	1.28882e+07	6.19192e+06	6.76248e+06	1.06131e+07	5.72665e+07	4.25871e+06	4.93694e+06	1.0336e+07	8.29391e+06	1.13951e+07	1.52435e+07	4.78857e+06	4.96842e+06	1.43596e+07	1.17721e+07	4.57209e+06	5.41899e+06	1.04219e+07	5.46712e+06	4.80555e+06	1.84829e+07	7.87554e+06	4.90689e+06	1.33903e+07	1.2354e+07	5.32226e+06	6.82274e+06	1.54106e+07	6.81372e+06	4.15254e+06	4.11407e+06
642+	125.084	126.091	4.48	1.45903e+06	4.30058e+06	7.47479e+06	3.17258e+06	1.84468e+07	6.12642e+06	3.05168e+06	5.4033e+06	1.61355e+06	1.415e+06	5.73464e+06	5.88539e+06	4.82078e+06	1.22993e+06	407319	5.47926e+06	1.26017e+06	470488	4.51616e+06	4.87576e+07	737621	860595	4.13798e+06	1.95132e+06	3.84028e+06	6.50532e+06	665536	455431	7.43143e+06	5.56227e+06	1.20036e+06	1.19498e+06	4.68062e+06	1.30668e+06	1.23318e+06	9.56777e+06	2.71542e+06	1.10026e+06	7.3782e+06	5.45124e+06	1.15182e+06	1.08811e+06	6.96399e+06	1.87024e+06	696974	811824
643+	125.084	126.092	4.68	1.05611e+06	3.3857e+06	6.17876e+06	2.168e+06	1.58472e+07	5.1131e+06	2.42196e+06	4.24424e+06	1.19282e+06	994803	4.77885e+06	4.95209e+06	3.90617e+06	910105	155798	4.71618e+06	877833	189544	3.5009e+06	3.77151e+07	437011	499023	3.30754e+06	1.43219e+06	2.99748e+06	5.03976e+06	284061	195179	6.19337e+06	4.75582e+06	893173	810392	4.00511e+06	965770	824842	7.57177e+06	2.20642e+06	818384	6.53442e+06	4.41361e+06	827900	533732	5.83756e+06	1.43917e+06	563380	472652
644+	125.121	126.128	3.21	2756.77	48535	8565.44	69990	31871.2	48153.6	1300.6	214868	1075.24	1640	20857	2538.86	5015.64	0	0	1152.67	0	1713.56	2.51627e+06	7234.67	6722.57	17854	64461.3	2461.15	91323.5	166817	2685.06	0	60320.6	156459	0	1555.01	36672	2258.56	0	48609.3	10402.8	16632	1698.76	548123	0	1275.84	14120.6	11631.6	1097.6	1235.74
645+	125.121	126.128	4.27	2673.38	5645.8	0	0	0	0	0	0	0	0	1993.28	0	4474.4	0	0	2298	2809.42	3673.8	2556.66	51052.4	0	4388.39	0	0	0	2395.92	13149	0	0	3065.79	1554	0	0	1249.56	0	0	0	1.37126e+06	0	0	1268.7	0	0	2945.64	0	2185.26
646+	125.982	126.99	0.92	899893	2.87444e+06	1.00384e+07	1.53481e+06	865818	1.50514e+06	3.17369e+06	1.48411e+06	1.30887e+06	4.2069e+06	1.88053e+06	3.99805e+06	4.1879e+06	474567	254932	2.06032e+06	1.72471e+06	199905	5.56203e+06	1.59068e+06	221651	214306	3.80297e+06	429990	5.64138e+06	1.69639e+06	179620	442601	7.66763e+06	1.14912e+06	639458	3.72675e+06	3.79325e+06	306919	4.35779e+06	2.31847e+06	9.19934e+06	980347	463282	2.27275e+06	942594	2.38064e+06	739766	1.46227e+06	983231	385501
647+	126.017	127.024	1	1.92696e+06	4.06991e+07	1.65877e+08	6.38598e+07	1.25954e+07	3.58453e+07	6.83985e+07	3.83931e+07	5.21273e+06	9.92384e+06	4.32062e+07	9.91217e+07	6.19554e+07	7.39365e+06	1.07665e+07	5.85837e+07	1.18751e+07	6.10487e+06	6.82922e+07	1.73813e+07	3.46746e+06	1.75139e+06	7.16374e+07	1.73151e+07	5.71589e+07	4.85653e+07	1.37092e+07	1.03664e+07	7.97044e+07	4.62877e+07	2.50458e+07	1.56106e+07	7.64064e+07	4.44254e+07	5.1903e+07	5.36408e+07	7.52004e+07	2.87882e+07	3.06161e+07	4.28463e+07	2.04494e+07	2.81687e+07	9.1139e+06	4.58116e+07	3.64065e+06	2.3797e+07
648+	126.026	275.045	1.13	0	89265	84088.5	45228.1	61644.1	78135	187077	107139	3997.48	0	61064.5	11011.4	15481.9	25463.1	174503	43618.5	82183.8	36463.2	0	108469	13356.8	218141	1.22115e+06	20636	26395.7	120090	18923.1	84827.2	15703.8	161189	176645	815310	364018	136001	188865	9791.76	35946.9	364945	80655.9	56375.8	32053.4	73804.8	8036.85	0	21552.4	7286.16
649+	126.032	127.039	1.25	4.26397e+07	5.21729e+07	3.86113e+07	6.07545e+07	3.74469e+07	5.29152e+07	5.15331e+07	5.12836e+07	4.15563e+07	3.81722e+07	4.68742e+07	5.96252e+07	6.56389e+07	6.48755e+07	8.15525e+07	5.5219e+07	3.6943e+07	7.08451e+07	6.20921e+07	3.69959e+07	4.88979e+07	4.9401e+07	6.2056e+07	3.82352e+07	4.17786e+07	5.2928e+07	7.18081e+07	7.62231e+07	4.79907e+07	6.05352e+07	4.44561e+07	4.88249e+07	7.72734e+07	4.78964e+07	6.93059e+07	3.93921e+07	8.70191e+07	3.16255e+07	6.26057e+07	4.57281e+07	3.16028e+07	5.55001e+07	3.73872e+07	7.76032e+07	4.87781e+07	5.92433e+07
650+	126.032	127.039	2.84	4.54206e+07	5.43457e+07	4.02051e+07	6.04964e+07	3.87382e+07	5.39335e+07	5.38874e+07	5.26779e+07	4.33122e+07	4.0119e+07	4.81286e+07	6.22859e+07	6.78873e+07	6.87476e+07	8.4322e+07	5.87727e+07	3.84438e+07	7.37138e+07	6.39906e+07	3.83227e+07	5.11386e+07	5.10858e+07	6.42192e+07	4.01381e+07	4.31458e+07	5.40386e+07	7.578e+07	7.79479e+07	5.012e+07	6.15869e+07	4.66988e+07	5.14972e+07	8.1098e+07	5.08832e+07	7.1325e+07	4.04643e+07	8.9955e+07	3.29167e+07	6.39087e+07	4.78797e+07	3.29385e+07	5.8152e+07	3.87085e+07	8.14316e+07	5.05745e+07	6.1891e+07
651+	126.043	127.05	1	1.05332e+06	3.37244e+07	6.41928e+07	1.18532e+07	3.85752e+07	4.531e+07	1.71878e+07	3.83103e+07	2.10566e+06	2.08129e+06	3.98669e+07	6.49229e+07	2.3259e+07	2.22709e+07	1.51621e+07	7.32026e+07	8.15697e+07	1.85387e+07	4.32384e+07	1.53991e+07	5.09802e+06	1.03931e+07	5.70867e+07	3.16682e+07	5.47325e+07	1.76495e+07	8.74209e+06	3.5577e+07	66187473	7.66588e+06	1.85544e+06	8.4797e+06	5.67214e+07	1.60739e+07	2.03178e+07	9.6903e+07	1.27133e+07	4.88888e+06	1.98445e+08	7.46445e+07	1.28064e+07	2.3388e+07	2.67556e+07	1.57454e+07	3.30307e+06	3.17065e+07
652+	126.043	127.05	1.56	1.78264e+06	3.56456e+07	6.56188e+07	1.28995e+07	4.06668e+07	4.76536e+07	1.83736e+07	4.12795e+07	2.9698e+06	2.88769e+06	4.16288e+07	6.68993e+07	2.45273e+07	2.37799e+07	1.618e+07	7.5893e+07	8.83706e+07	2.05399e+07	4.5604e+07	1.65693e+07	5.9104e+06	1.171e+07	6.22046e+07	3.5038e+07	5.81062e+07	1.93452e+07	9.87168e+06	3.83757e+07	6.93049e+07	8.44578e+06	2.22221e+06	9.3057e+06	5.92653e+07	1.83409e+07	2.14373e+07	1.03247e+08	1.36602e+07	5.40361e+06	2.03043e+08	7.68967e+07	1.40071e+07	2.51945e+07	2.91841e+07	1.63847e+07	3.82254e+06	3.47129e+07
653+	126.043	127.05	2.09	1.17873e+06	3.47899e+07	65097878	1.22083e+07	3.96439e+07	4.66304e+07	1.77463e+07	4.00147e+07	2.27754e+06	2.31427e+06	4.07233e+07	6.60302e+07	2.37832e+07	2.29037e+07	1.55615e+07	7.4835e+07	8.56535e+07	1.95532e+07	4.46147e+07	1.5947e+07	5.33558e+06	1.09094e+07	6.02082e+07	3.35594e+07	5.66942e+07	1.85259e+07	9.09205e+06	3.72005e+07	6.79836e+07	7.81636e+06	1.80256e+06	8.69496e+06	5.83736e+07	1.71446e+07	2.08513e+07	1.00788e+08	1.2973e+07	4.99066e+06	2.01116e+08	7.59372e+07	1.32552e+07	2.42974e+07	28032915	1.58832e+07	3.42477e+06	3.32295e+07
654+	126.061	127.069	1	0	76572.6	52260.3	1.14386e+06	45855.2	24567.6	874996	80795.9	0	0	0	526979	100241	0	5548.64	51525.8	4188.97	54000.2	74265.7	985416	0	0	1.40956e+06	14758.4	148896	255548	0	0	352561	80035.3	14476.7	67902.1	163687	11108.4	0	208988	147078	9280.28	0	450512	0	0	964839	297224	0	0
655+	126.068	127.076	1.24	1.69827e+07	1.67107e+07	10876795	2.02833e+07	1.86519e+07	1.48158e+07	1.46798e+07	1.36797e+07	1.43969e+07	1.50635e+07	1.588e+07	1.92363e+07	1.41251e+07	1.45192e+07	9.36633e+06	1.21144e+07	1.52368e+07	1.2277e+07	1.96041e+07	1.63045e+07	1.20099e+07	1.3163e+07	1.78424e+07	1.40283e+07	1.38724e+07	1.50065e+07	1.22282e+07	1.05763e+07	1.58431e+07	1.24069e+07	1.25248e+07	1.43946e+07	1.53541e+07	1.20212e+07	8.1226e+06	4.52668e+07	4.17088e+07	1.23865e+07	1.02057e+07	1.92936e+07	1.45464e+07	1.24586e+07	1.58783e+07	3.01545e+07	1.24443e+07	1.50384e+07
656+	126.068	127.076	1.91	5.93976e+06	6.51302e+06	3.18122e+06	1.08385e+07	6.78231e+06	5.14796e+06	4.05606e+06	5.11038e+06	4.41519e+06	4.87408e+06	5.50666e+06	8.93787e+06	5.13535e+06	4.52528e+06	3.14467e+06	3.44596e+06	4.7564e+06	4.34833e+06	1.01947e+07	6.32795e+06	3.90415e+06	4.07343e+06	4.79289e+06	4.1489e+06	4.60441e+06	5.75878e+06	3.69579e+06	3.81622e+06	5.51296e+06	3.45086e+06	3.2703e+06	4.48778e+06	3.97798e+06	2.799e+06	2.63613e+06	4.94176e+06	2.87053e+07	3.12757e+06	3.74188e+06	4.59923e+06	4.34526e+06	4.20277e+06	5.21532e+06	1.8605e+07	3.90877e+06	4.84267e+06
657+	126.068	127.076	3.23	1.05302e+07	1.16356e+07	7.21049e+06	1.56041e+07	1.32999e+07	1.05373e+07	9.43484e+06	9.71408e+06	9.33739e+06	1.00832e+07	1.14806e+07	1.27225e+07	9.23596e+06	9.17157e+06	6.2734e+06	7.98601e+06	9.8036e+06	8.7421e+06	1.59286e+07	1.14082e+07	7.88771e+06	8.66672e+06	1.31755e+07	9.35427e+06	9.63266e+06	1.11406e+07	8.05006e+06	7.49605e+06	1.1256e+07	8.2779e+06	7.92185e+06	9.10548e+06	1.15053e+07	7.78628e+06	5.46806e+06	4.07337e+07	2.75403e+07	7.70493e+06	6.79929e+06	1.33127e+07	9.0742e+06	8.54111e+06	1.08145e+07	1.92651e+07	7.35216e+06	9.61711e+06
658+	126.068	127.076	4.55	1.37765e+07	1.21732e+07	9.45056e+06	1.08091e+07	1.53446e+07	1.23516e+07	1.36022e+07	1.0982e+07	1.24838e+07	1.27569e+07	1.34034e+07	1.3962e+07	1.15291e+07	1.2671e+07	6.91659e+06	1.08596e+07	1.32593e+07	1.02696e+07	1.27125e+07	1.11495e+07	1.04955e+07	1.17875e+07	1.59626e+07	1.23724e+07	1.1431e+07	9.65387e+06	1.26182e+07	8.7112e+06	1.33379e+07	1.10655e+07	1.17613e+07	1.24234e+07	14116823	1.14473e+07	7.1493e+06	4.36379e+07	1.84036e+07	1.17963e+07	8.40207e+06	1.8595e+07	1.2994e+07	1.06042e+07	1.34441e+07	1.5843e+07	1.05317e+07	1.26055e+07
659+	126.105	127.112	6.28	3.6485e+06	4.00476e+06	2.97223e+06	761051	3.52532e+06	2.91863e+06	3.25642e+06	3.27599e+06	5.57043e+06	3.78293e+06	3.12102e+06	3.34004e+06	3.42291e+06	3.85944e+06	5.22556e+06	2.75196e+06	3.6398e+06	2.95407e+06	3.17196e+06	1.89893e+06	6.05571e+06	5.7056e+06	3.54797e+06	3.6028e+06	3.20776e+06	626989	5.84836e+06	1.36788e+07	3.35251e+06	2.91651e+06	7.3644e+06	3.7371e+06	3.43087e+06	6.4317e+06	1.11047e+07	3.42751e+06	3.50232e+06	3.64554e+06	5.88506e+06	3.06778e+06	3.7611e+06	6.04616e+06	3.34298e+06	3.57533e+06	8.4658e+06	8.39571e+06
660+	126.11	127.118	3.7	195.73	3601.83	0	0	0	0	0	2749.12	0	0	0	1806.75	0	0	0	0	0	0	1.08838e+06	0	0	0	0	0	0	0	0	0	0	0	0	0	0	0	0	0	0	0	0	0	0	0	0	0	0	0
661+	127.012	128.019	0.88	4774414	5.58059e+07	1.89826e+08	9.55411e+07	2.1046e+07	8.71013e+07	8.48655e+07	5.34507e+07	8.33722e+06	1.5122e+07	8.42988e+07	1.11071e+08	9.67354e+07	1.27528e+07	2.03513e+07	8.10816e+07	2.58338e+07	1.5962e+07	9.79477e+07	2.84794e+07	9.22671e+06	5.85854e+06	1.12716e+08	2.38834e+07	7.85552e+07	7.37709e+07	2.7439e+07	2.0305e+07	1.18614e+08	7.1637e+07	5.13058e+07	2.97605e+07	1.13907e+08	4.96644e+07	6.70339e+07	7.45883e+07	9.00993e+07	3.70195e+07	5.87453e+07	5.07911e+07	2.51772e+07	3.48095e+07	1.62844e+07	6.34537e+07	7.49022e+06	4.19797e+07
662+	127.012	169.045	0.88	318061	3.92201e+06	1.27076e+07	7.8338e+06	1.75855e+06	4.52032e+06	5.80012e+06	4.10839e+06	634019	1.14849e+06	4.17016e+06	7.92376e+06	7.27768e+06	1.03564e+06	958152	3.66758e+06	1.97358e+06	889893	6.97661e+06	2.25749e+06	600270	344300	8.39438e+06	1.91249e+06	5.78869e+06	3.28629e+06	1.4603e+06	1.18244e+06	9.26686e+06	3.49561e+06	2.47773e+06	2.14573e+06	5.24581e+06	3.75053e+06	2.70364e+06	5.59761e+06	6.33098e+06	2657613	2.57456e+06	3.82572e+06	2.14183e+06	2.5127e+06	1.25372e+06	4.91567e+06	314103	3.38113e+06
663+	127.012	169.046	0.88	227599	3.8108e+06	1.10005e+07	7.16663e+06	1.64143e+06	4.20901e+06	5.30397e+06	3.98282e+06	591621	1.08055e+06	3.80286e+06	7.52888e+06	6.95734e+06	962781	917610	3.33731e+06	1.91712e+06	868427	6.50099e+06	2.17908e+06	408992	282590	7.5781e+06	1.86605e+06	5.34237e+06	2.82372e+06	1.43667e+06	999240	8.00591e+06	3.23911e+06	2.29771e+06	2.03435e+06	4.61902e+06	3.65805e+06	2.43916e+06	5.34585e+06	5.81167e+06	2.56192e+06	2.46781e+06	3.69548e+06	2.10402e+06	2.45019e+06	1.18738e+06	4.75104e+06	295601	3.30097e+06
664+	127.012	169.046	0.88	224043	3.77834e+06	1.04991e+07	6.94062e+06	1.62001e+06	4.16401e+06	5.14588e+06	3.96313e+06	586976	1.08055e+06	3.72812e+06	7.40428e+06	6.85852e+06	962781	905255	3.29812e+06	1.90645e+06	854758	6.44564e+06	2.16641e+06	391760	275513	7.43587e+06	1.86605e+06	5.31264e+06	2.74302e+06	1.43324e+06	998479	7.72892e+06	3.22778e+06	2.2773e+06	2.02687e+06	4.55308e+06	3.65805e+06	2.39403e+06	5.25374e+06	5.66534e+06	2.54222e+06	2.46781e+06	3.64656e+06	2.09999e+06	2.43181e+06	1.17168e+06	4.71565e+06	295601	3.29475e+06
665+	127.012	169.046	0.88	225725	3.80449e+06	1.05635e+07	7.08658e+06	1.63891e+06	4.16401e+06	5.2818e+06	3.98282e+06	591621	1.08055e+06	3.80286e+06	7.5082e+06	6.95734e+06	962781	910332	3.33731e+06	1.90645e+06	854758	6.50099e+06	2.16641e+06	408992	282590	7.5781e+06	1.86605e+06	5.34237e+06	2.74302e+06	1.43667e+06	998479	8.00591e+06	3.23843e+06	2.29771e+06	2.03435e+06	4.57457e+06	3.65805e+06	2.43916e+06	5.34585e+06	5.81167e+06	2.56192e+06	2.46781e+06	3.69548e+06	2.10402e+06	2.45019e+06	1.18225e+06	4.75104e+06	295601	3.30097e+06
666+	127.012	110.009	0.88	5.16004e+06	1.29807e+08	4.78843e+08	2.09669e+08	4.13606e+07	1.77753e+08	1.89945e+08	1.29867e+08	1.3008e+07	3.18408e+07	1.81519e+08	2.60845e+08	2.29067e+08	2.09853e+07	3.55169e+07	1.65489e+08	5.19016e+07	2.93244e+07	2.33885e+08	5.69564e+07	1.10522e+07	6.91592e+06	2.49069e+08	5.08663e+07	1.82395e+08	1.50827e+08	4.90003e+07	3.69456e+07	2.7646e+08	1.51666e+08	1.06758e+08	6.28626e+07	2.39519e+08	1.08357e+08	1.13565e+08	1.73251e+08	2.12316e+08	8.30351e+07	1.19894e+08	1.20336e+08	5.98857e+07	7.3843e+07	2.99696e+07	1.50439e+08	1.04178e+07	9.08136e+07
667+	127.012	169.046	0.88	233773	3.81234e+06	1.10005e+07	7.16663e+06	1.64143e+06	4.2252e+06	5.30397e+06	3.98282e+06	591621	1.08055e+06	3.80286e+06	7.52963e+06	6.95734e+06	965904	918469	3.33731e+06	1.91818e+06	868427	6.53477e+06	2.18301e+06	422523	282590	7.59197e+06	1.86605e+06	5.39525e+06	2.87671e+06	1.43667e+06	999240	8.00591e+06	3.26871e+06	2.37408e+06	2.03435e+06	4.66171e+06	3.66543e+06	2.43916e+06	5.34652e+06	5.81167e+06	2.56192e+06	2.48842e+06	3.69548e+06	2.10402e+06	2.4519e+06	1.18738e+06	4.75104e+06	295601	3.30097e+06
668+	127.012	169.046	0.88	236552	3.81773e+06	1.11211e+07	7.25804e+06	1.65663e+06	4.22655e+06	5.3713e+06	3.98522e+06	597835	1.08526e+06	3.8205e+06	7.57657e+06	6.98302e+06	980884	920086	3.42701e+06	1.91908e+06	869188	6.55036e+06	2.18536e+06	437316	299980	7.65925e+06	1.86722e+06	5.39713e+06	2.87671e+06	1.43822e+06	1.00003e+06	8.27035e+06	3.28787e+06	2.38321e+06	2.03794e+06	4.66171e+06	3.66613e+06	2.45977e+06	5.37723e+06	5.89565e+06	2.57284e+06	2.48921e+06	3.71189e+06	2.10665e+06	2.45306e+06	1.19865e+06	4.77611e+06	297022	3.30492e+06
669+	127.012	169.046	0.88	234167	3.81234e+06	1.11195e+07	7.16663e+06	1.64143e+06	4.2252e+06	5.30397e+06	3.98282e+06	591621	1.08055e+06	3.80286e+06	7.52963e+06	6.95734e+06	978965	918469	3.39094e+06	1.91712e+06	868427	6.53789e+06	2.18301e+06	422523	287895	7.59197e+06	1.86605e+06	5.39525e+06	2.87671e+06	1.43667e+06	999240	8.00591e+06	3.28095e+06	2.37408e+06	2.03435e+06	4.66171e+06	3.66543e+06	2.43916e+06	5.34652e+06	5.81167e+06	2.56192e+06	2.48783e+06	3.69548e+06	2.10402e+06	2.4519e+06	1.18738e+06	4.75104e+06	295601	3.30097e+06
670+	127.012	169.046	0.88	240290	3.82121e+06	1.13551e+07	7.3579e+06	1.66113e+06	4.27204e+06	5.43365e+06	3.98522e+06	597835	1.09396e+06	3.86671e+06	7.58691e+06	6.98302e+06	980884	920086	3.43189e+06	1.91908e+06	869188	6.5515e+06	2.18892e+06	463949	299980	7.74153e+06	1.86722e+06	5.45149e+06	2.97325e+06	1.43822e+06	1.00003e+06	8.27035e+06	3.30697e+06	2.38321e+06	2.03794e+06	4.72497e+06	3.67351e+06	2.45977e+06	5.40648e+06	5.91566e+06	2.57748e+06	2.48921e+06	3.72805e+06	2.10665e+06	2.46354e+06	1.20353e+06	4.78e+06	297022	3.3108e+06
671+	127.012	169.046	0.88	230747	3.8108e+06	1.10005e+07	7.16663e+06	1.64143e+06	4.20901e+06	5.30397e+06	3.98282e+06	591621	1.08055e+06	3.80286e+06	7.52888e+06	6.95734e+06	962781	917610	3.33731e+06	1.91712e+06	868427	6.50099e+06	2.18301e+06	422523	282590	7.59038e+06	1.86605e+06	5.39525e+06	2.87671e+06	1.43667e+06	998479	8.00591e+06	3.26798e+06	2.29771e+06	2.03435e+06	4.61902e+06	3.66543e+06	2.43916e+06	5.34585e+06	5.81167e+06	2.56192e+06	2.46781e+06	3.69548e+06	2.10402e+06	2.45019e+06	1.18738e+06	4.75104e+06	295601	3.30097e+06
672+	127.012	169.046	0.88	252229	3.83308e+06	1.18502e+07	7.58019e+06	1.69787e+06	4.33816e+06	5.56299e+06	4028521	602755	1.11316e+06	4.01117e+06	7.67051e+06	7.0646e+06	1.00074e+06	924848	3.4915e+06	1.92573e+06	888524	6.59833e+06	2.19924e+06	510021	326632	7.98694e+06	1.8724e+06	5.48164e+06	3.08236e+06	1.44127e+06	1.12846e+06	8.69484e+06	3.36091e+06	2.42987e+06	2.05773e+06	4.84252e+06	3.68799e+06	2.54933e+06	5.46398e+06	6.04108e+06	2.6083e+06	2.49669e+06	3.75629e+06	2.11365e+06	2.46564e+06	1.21354e+06	4.82159e+06	300747	3.32712e+06
673+	127.012	169.046	0.88	234683	3.81615e+06	1.11631e+07	7.29653e+06	1.65495e+06	4.22655e+06	5.4144e+06	3.98282e+06	596512	1.08055e+06	3.8658e+06	7.57176e+06	6.98056e+06	978965	918469	3.43013e+06	1.91818e+06	868427	6.55036e+06	2.18371e+06	445704	298404	7.73493e+06	1.86605e+06	5.41078e+06	2.87671e+06	1.43667e+06	999240	8.26758e+06	3.28787e+06	2.38225e+06	2.03687e+06	4.67216e+06	3.66613e+06	2.45917e+06	5.40445e+06	5.9136e+06	2.57187e+06	2.48842e+06	3.72552e+06	2.10402e+06	2.46238e+06	1.19339e+06	4.77404e+06	295601	3.30685e+06
674+	127.012	169.046	0.88	233412	3.8108e+06	1.10005e+07	7.16663e+06	1.64143e+06	4.20901e+06	5.30397e+06	3.98282e+06	591621	1.08055e+06	3.80286e+06	7.52888e+06	6.95734e+06	962781	917610	3.33731e+06	1.91712e+06	868427	6.50099e+06	2.18301e+06	422523	282590	7.59038e+06	1.86605e+06	5.39525e+06	2.87671e+06	1.43667e+06	998479	8.00591e+06	3.26731e+06	2.29771e+06	2.03435e+06	4.65962e+06	3.66543e+06	2.43916e+06	5.34585e+06	5.81167e+06	2.56192e+06	2.46781e+06	3.69548e+06	2.10402e+06	2.45019e+06	1.18738e+06	4.75104e+06	295601	3.30097e+06
675+	127.012	169.046	0.88	233412	3.81218e+06	1.10005e+07	7.16663e+06	1.64143e+06	4.20901e+06	5.30397e+06	3.98282e+06	591621	1.08055e+06	3.80286e+06	7.52888e+06	6.95734e+06	962781	917610	3.33731e+06	1.91712e+06	868427	6.50099e+06	2.18301e+06	422523	282590	7.59038e+06	1.86605e+06	5.39525e+06	2.87671e+06	1.43667e+06	998479	8.00591e+06	3.26731e+06	2.29771e+06	2.03435e+06	4.65962e+06	3.66543e+06	2.43916e+06	5.34585e+06	5.81167e+06	2.56192e+06	2.48783e+06	3.69548e+06	2.10402e+06	2.45019e+06	1.18738e+06	4.75104e+06	295601	3.30097e+06
676+	127.012	169.046	0.88	233806	3.81489e+06	1.11195e+07	7.16663e+06	1.64143e+06	4.2252e+06	5.37053e+06	3.98282e+06	591621	1.08055e+06	3.80286e+06	7.52888e+06	6.9659e+06	975842	917610	3.42525e+06	1.91712e+06	868427	6.55036e+06	2.18301e+06	422523	287895	7.59038e+06	1.86605e+06	5.39525e+06	2.87671e+06	1.43667e+06	999240	8.1415e+06	3.28715e+06	2.37775e+06	2.03435e+06	4.65962e+06	3.66543e+06	2.43916e+06	5.34585e+06	5.89358e+06	2.56192e+06	2.48783e+06	3.71002e+06	2.10402e+06	2.45019e+06	1.18738e+06	4.75104e+06	295601	3.30097e+06
677+	127.012	169.046	0.88	240290	3.82121e+06	1.13551e+07	7.3579e+06	1.66113e+06	4.27204e+06	5.43365e+06	3.98522e+06	597835	1.09396e+06	3.86671e+06	7.58691e+06	6.98302e+06	980884	920086	3.43189e+06	1.91908e+06	869188	6.5515e+06	2.18892e+06	463949	299980	7.74153e+06	1.86722e+06	5.45149e+06	2.97325e+06	1.43822e+06	1.00003e+06	8.27035e+06	3.30697e+06	2.38321e+06	2.03794e+06	4.72497e+06	3.67351e+06	2.45977e+06	5.40648e+06	5.91566e+06	2.57748e+06	2.48921e+06	3.72805e+06	2.10665e+06	2.46354e+06	1.20353e+06	4.77611e+06	297022	3.3108e+06
678+	127.012	169.046	0.88	234205	3.81927e+06	1.13535e+07	7.35477e+06	1.65945e+06	4.26749e+06	5432885	3.98282e+06	596512	1.08055e+06	3.8658e+06	7.57176e+06	6.98056e+06	975842	918469	3.43013e+06	1.91712e+06	868427	6.55036e+06	2.18657e+06	445704	298404	7.73292e+06	1.86605e+06	5.41078e+06	2.9393e+06	1.43667e+06	999240	8.26758e+06	3.28787e+06	2.38225e+06	2.03687e+06	4.67216e+06	3.66543e+06	2.45917e+06	5.40377e+06	5.9136e+06	2.57187e+06	2.48783e+06	3.72552e+06	2.10402e+06	2.46139e+06	1.19339e+06	4.77404e+06	295601	3.30685e+06
679+	127.012	169.046	0.88	231921	3.8108e+06	1.10005e+07	7.16663e+06	1.64143e+06	4.20901e+06	5.30397e+06	3.98282e+06	591621	1.08055e+06	3.80286e+06	7.52888e+06	6.95734e+06	962781	917610	3.33731e+06	1.91712e+06	868427	6.49899e+06	2.18301e+06	422523	282590	7.59038e+06	1.86605e+06	5.39525e+06	2.87671e+06	1.43667e+06	998479	8.00591e+06	3.26731e+06	2.29771e+06	2.03435e+06	4.65962e+06	3.66543e+06	2.43916e+06	5.34585e+06	5.81167e+06	2.55936e+06	2.46781e+06	3.69548e+06	2.10402e+06	2.45019e+06	1.18738e+06	4.74685e+06	295601	3.30097e+06
680+	127.012	169.046	0.88	233806	3.81565e+06	1.11195e+07	7.25491e+06	1.6494e+06	4.2252e+06	5.37053e+06	3.98282e+06	596512	1.08055e+06	3.81958e+06	7.57101e+06	6.98056e+06	975842	917610	3.42525e+06	1.91712e+06	868427	6.55036e+06	2.18301e+06	436246	298404	7.59038e+06	1.86605e+06	5.39525e+06	2.87671e+06	1.43667e+06	999240	8.26758e+06	3.28715e+06	2.38225e+06	2.03687e+06	4.65962e+06	3.66543e+06	2.45917e+06	5.37453e+06	5.89358e+06	2.57187e+06	2.48783e+06	3.71002e+06	2.10402e+06	2.45019e+06	1.19339e+06	4.77404e+06	295601	3.30097e+06
681+	127.012	169.046	0.88	230663	3.81002e+06	1.10005e+07	7.16663e+06	1.6404e+06	4.20901e+06	5.30397e+06	3.97995e+06	591621	1.08055e+06	3.80286e+06	7.52888e+06	6.95734e+06	962781	917610	3.33731e+06	1.91712e+06	868427	6.49899e+06	2.18301e+06	422523	282590	7.59038e+06	1.86605e+06	5.39525e+06	2.87671e+06	1.43324e+06	998479	8.00591e+06	3.26731e+06	2.29685e+06	2.03435e+06	4.65962e+06	3.66543e+06	2.43916e+06	5.34585e+06	5.80969e+06	2.55936e+06	2.46781e+06	3693737	2.10402e+06	2.45019e+06	1.18357e+06	4.74685e+06	295601	3.30097e+06
682+	127.012	169.046	0.88	216497	3.76838e+06	1.03273e+07	6.93864e+06	1.61716e+06	4.0555e+06	5.1449e+06	3.95913e+06	583797	1.07677e+06	3.72079e+06	7.40018e+06	6.8541e+06	958420	902921	3.16273e+06	1.90154e+06	852538	6.38153e+06	2.1621e+06	390589	271017	7.43041e+06	1.86405e+06	5.31075e+06	2.74222e+06	1.42924e+06	994901	7.7249e+06	3.1657e+06	2.10574e+06	2.0234e+06	4.408e+06	3.65658e+06	2.39335e+06	5.25079e+06	5.664e+06	2.53882e+06	2.38935e+06	3.64209e+06	2.09667e+06	2.42875e+06	1.16529e+06	4.71248e+06	292999	3.2903e+06
683+	127.012	169.046	0.88	237999	3.81949e+06	1.13542e+07	7.35681e+06	1.65945e+06	4.27204e+06	5432885	3.98282e+06	596512	1.08925e+06	3.8658e+06	7.58373e+06	6.98172e+06	980884	920086	3.43013e+06	1.91908e+06	868427	6.55036e+06	2.18892e+06	462879	298404	7.74153e+06	1.86605e+06	5.45149e+06	2.97325e+06	1.43667e+06	999240	8.26758e+06	3.30697e+06	2.38225e+06	2.03687e+06	4.72497e+06	3.67351e+06	2.45917e+06	5.40648e+06	5.91423e+06	2.57493e+06	2.48921e+06	3.72552e+06	2.10402e+06	2.46354e+06	1.20022e+06	4.77404e+06	295601	3.30685e+06
684+	127.012	169.046	0.88	233412	3.81218e+06	1.10005e+07	7.16663e+06	1.64143e+06	4.2252e+06	5.30397e+06	3.98282e+06	591621	1.08055e+06	3.80286e+06	7.52888e+06	6.95734e+06	962781	917610	3.33731e+06	1.91712e+06	868427	6.53477e+06	2.18301e+06	422523	282590	7.59038e+06	1.86605e+06	5.39525e+06	2.87671e+06	1.43667e+06	998479	8.00591e+06	3.26731e+06	2.37408e+06	2.03435e+06	4.65962e+06	3.66543e+06	2.43916e+06	5.34585e+06	5.81167e+06	2.56192e+06	2.48783e+06	3.69548e+06	2.10402e+06	2.45019e+06	1.18738e+06	4.75104e+06	295601	3.30097e+06
685+	127.012	169.046	0.89	232619	3.80947e+06	1.09998e+07	7.16663e+06	1.6404e+06	4.20901e+06	5.30397e+06	3.97995e+06	591621	1.08055e+06	3.80286e+06	7.52888e+06	6.95734e+06	962781	917610	3.33731e+06	1.91712e+06	868427	6.49899e+06	2.18301e+06	422523	282590	7.59038e+06	1.86605e+06	5.39525e+06	2.87671e+06	1.43324e+06	998479	8.00591e+06	3.26731e+06	2.29685e+06	2.03435e+06	4.65962e+06	3.66543e+06	2.43916e+06	5.34585e+06	5.80969e+06	2.55936e+06	2.46781e+06	3693737	2.10402e+06	2.45019e+06	1.18357e+06	4.74685e+06	295601	3.30097e+06
686+	127.012	169.046	0.89	221463	3.77587e+06	1.03273e+07	6.93864e+06	1.61716e+06	4.0555e+06	5.1449e+06	3.96313e+06	583797	1.07677e+06	3.72613e+06	7.40018e+06	6.8541e+06	958420	902921	3.16273e+06	1.90154e+06	852538	6.38532e+06	2.1621e+06	390589	271017	7.43041e+06	1.86405e+06	5.31075e+06	2.74222e+06	1.43267e+06	994901	7.7249e+06	3.1657e+06	2.2773e+06	2.0234e+06	4.55062e+06	3.65658e+06	2.39335e+06	5.25079e+06	5.664e+06	2.54059e+06	2.4645e+06	3.64434e+06	2.09667e+06	2.42875e+06	1.16529e+06	4.71363e+06	292999	3.2903e+06
687+	127.012	169.046	0.89	222925	3.79556e+06	1.04976e+07	7.0513e+06	1629312	4.16401e+06	5.22156e+06	3.97995e+06	588442	1.07677e+06	3.74535e+06	7.45137e+06	6.90351e+06	958420	902921	3.32249e+06	1.90154e+06	852538	6.49815e+06	2.1621e+06	398835	280529	7.43041e+06	1.86405e+06	5.31075e+06	2.74222e+06	1.43267e+06	995596	8.00189e+06	3.23606e+06	2.29685e+06	2.02605e+06	4.55062e+06	3.65658e+06	2.43847e+06	5.2926e+06	5.76265e+06	2.55773e+06	2.4645e+06	3.6645e+06	2.09667e+06	2.42875e+06	1.16529e+06	4.74483e+06	292999	3.29652e+06
688+	127.012	169.046	0.89	240085	3.81949e+06	1.13542e+07	7.35681e+06	1.66113e+06	4.27204e+06	5432885	3.98351e+06	596512	1.09396e+06	3.86671e+06	7.58691e+06	6.98172e+06	980884	920086	3.43013e+06	1.91908e+06	868427	6.55036e+06	2.18892e+06	463949	298404	7.74153e+06	1.86605e+06	5.45149e+06	2.97325e+06	1.43667e+06	1.00003e+06	8.26943e+06	3.30697e+06	2.38225e+06	2.03794e+06	4.72497e+06	3.67351e+06	2.45917e+06	5.40648e+06	5.91423e+06	2.57493e+06	2.48921e+06	3.72739e+06	2.10483e+06	2.46354e+06	1.20022e+06	4.77404e+06	297022	3.3091e+06
689+	127.012	169.046	0.89	233806	3.81218e+06	1.11195e+07	7.16663e+06	1.64143e+06	4.2252e+06	5.37053e+06	3.98282e+06	591621	1.08055e+06	3.80286e+06	7.52888e+06	6.9659e+06	975842	917610	3.39094e+06	1.91712e+06	868427	6.53789e+06	2.18301e+06	422523	287895	7.59038e+06	1.86605e+06	5.39525e+06	2.87671e+06	1.43667e+06	998479	8.00591e+06	3.27955e+06	2.37775e+06	2.03435e+06	4.65962e+06	3.66543e+06	2.43916e+06	5.34585e+06	5.83561e+06	2.56192e+06	2.48783e+06	3.71002e+06	2.10402e+06	2.45019e+06	1.18738e+06	4.74685e+06	295601	3.30097e+06
690+	127.012	169.046	0.89	234503	3.81912e+06	1.13535e+07	7.35477e+06	1.65945e+06	4.27069e+06	5432885	3.98282e+06	596512	1.08055e+06	3.8658e+06	7.58135e+06	6.98056e+06	975842	917610	3.43013e+06	1.91712e+06	868427	6.55036e+06	2.18657e+06	445704	298404	7.73221e+06	1.86605e+06	5.41078e+06	2.9393e+06	1.43667e+06	999240	8.26758e+06	3.28715e+06	2.38225e+06	2.03687e+06	4.71023e+06	3.66543e+06	2.45917e+06	5.40377e+06	5.9136e+06	2.57187e+06	2.48783e+06	3.72552e+06	2.10402e+06	2.46067e+06	1.19339e+06	4.77404e+06	295601	3.30685e+06
691+	127.012	169.046	0.89	225854	3.80782e+06	1.0999e+07	7164651	1.63755e+06	4.20901e+06	5.30299e+06	3.97995e+06	588442	1.07677e+06	3.80088e+06	7.52478e+06	6.95292e+06	958420	915276	3.33474e+06	1.91221e+06	866207	6.49815e+06	2.1787e+06	407821	280529	7.58492e+06	1.86405e+06	5.39337e+06	2.82292e+06	1.43267e+06	995596	8.00189e+06	3.26494e+06	2.29685e+06	2.03088e+06	4.61656e+06	3.65658e+06	2.43847e+06	5.3429e+06	5.80834e+06	2.55773e+06	2.4645e+06	3.69152e+06	2.10069e+06	2.44713e+06	1.18099e+06	4.74483e+06	292999	3.29652e+06
692+	127.012	169.046	0.89	232619	3.81085e+06	1.09998e+07	7.16663e+06	1.6404e+06	4.2252e+06	5.30397e+06	3.97995e+06	591621	1.08055e+06	3.80286e+06	7.52888e+06	6.95734e+06	962781	917610	3.33731e+06	1.91712e+06	868427	6.53276e+06	2.18301e+06	422523	282590	7.59038e+06	1.86605e+06	5.39525e+06	2.87671e+06	1.43324e+06	998479	8.00502e+06	3.26731e+06	2.37322e+06	2.03435e+06	4.65962e+06	3.66543e+06	2.43916e+06	5.34585e+06	5.80969e+06	2.55855e+06	2.48783e+06	3693737	2.10186e+06	2.45019e+06	1.18357e+06	4.74685e+06	295601	3.29874e+06
693+	127.012	169.046	0.89	237520	3.81927e+06	1.13535e+07	7.35477e+06	1.65945e+06	4.27069e+06	5432885	3.98282e+06	596512	1.08925e+06	3.8658e+06	7.58135e+06	6.98056e+06	975842	917610	3.43013e+06	1.91712e+06	868427	6.55036e+06	2.18657e+06	462879	298404	7.73881e+06	1.86605e+06	5.44961e+06	2.97325e+06	1.43667e+06	999240	8.26758e+06	3.30624e+06	2.38225e+06	2.03687e+06	4.71023e+06	3.67281e+06	2.45917e+06	5.40377e+06	5.9136e+06	2.57493e+06	2.48783e+06	3.72552e+06	2.10402e+06	2.46067e+06	1.19827e+06	4.77404e+06	295601	3.30685e+06
694+	127.012	169.046	0.89	242066	3.82433e+06	1.16276e+07	7.49336e+06	1.67274e+06	4.3012e+06	5.49338e+06	4.00324e+06	597835	1.09396e+06	3.94412e+06	7.59806e+06	7.0242e+06	995319	920086	3.47289e+06	1.91908e+06	869188	6.57043e+06	2.18892e+06	481844	314612	7.87362e+06	1.86722e+06	5.46904e+06	2.99738e+06	1.43822e+06	1.02526e+06	8.48969e+06	3.32327e+06	2.40918e+06	2.04551e+06	4.73583e+06	3.67351e+06	2.48811e+06	5.44205e+06	5.98884e+06	2.58744e+06	2.48921e+06	3.74491e+06	2.10665e+06	2.46354e+06	1.20353e+06	4.7981e+06	297022	3.3173e+06
695+	127.012	169.046	0.89	241737	3.82121e+06	1.14345e+07	7.3579e+06	1.66113e+06	4.27204e+06	5.48108e+06	4.00008e+06	597835	1.09396e+06	3.87366e+06	7.58691e+06	6.98756e+06	995319	920086	3.46695e+06	1.91908e+06	869188	6.56929e+06	2.18892e+06	481844	311400	7.74153e+06	1.86722e+06	5.45149e+06	2.97325e+06	1.43822e+06	1.00003e+06	8.38609e+06	3.32327e+06	2.40361e+06	2.03794e+06	4.72497e+06	3.67351e+06	2.47163e+06	5.40648e+06	5.9677e+06	2.58585e+06	2.48921e+06	3.74186e+06	2.10665e+06	2.46354e+06	1.20353e+06	4.77611e+06	297022	3.3108e+06
696+	127.012	169.046	0.89	236247	3.81912e+06	1.13535e+07	7.35477e+06	1.65945e+06	4.27069e+06	5432885	3.98282e+06	596512	1.08925e+06	3.8658e+06	7.58135e+06	6.98056e+06	975842	917610	3.43013e+06	1.91712e+06	868427	6.55036e+06	2.18657e+06	445704	298404	7.73881e+06	1.86605e+06	5.44961e+06	2.97325e+06	1.43667e+06	999240	8.26758e+06	3.30624e+06	2.38225e+06	2.03687e+06	4.71023e+06	3.67281e+06	2.45917e+06	5.40377e+06	5.9136e+06	2.57493e+06	2.48783e+06	3.72552e+06	2.10402e+06	2.46067e+06	1.19827e+06	4.77404e+06	295601	3.30685e+06
697+	127.012	169.046	0.89	245206	3.82433e+06	1.16276e+07	7.49336e+06	1.67518e+06	4.30806e+06	5.51322e+06	4.00324e+06	597835	1.10358e+06	3.94412e+06	7.62248e+06	7.0242e+06	995319	920086	3.47289e+06	1.91908e+06	869188	6.57043e+06	2.18892e+06	495586	314612	7.88383e+06	1.86722e+06	5.46904e+06	3.02977e+06	1.43822e+06	1.02526e+06	8.48969e+06	3.33593e+06	2.40918e+06	2.04551e+06	4.79829e+06	3.67351e+06	2.48811e+06	5.44205e+06	5.98884e+06	2.59726e+06	2.49013e+06	3.74491e+06	2.10665e+06	2.46416e+06	1.20353e+06	4.7981e+06	297022	3.3173e+06
698+	127.012	169.046	0.89	239211	3.81927e+06	1.13535e+07	7.35477e+06	1.65945e+06	4.27069e+06	5432885	3.98282e+06	596512	1.08925e+06	3.8658e+06	7.5821e+06	6.98056e+06	975842	902670	3.43013e+06	1.91712e+06	841771	6.55036e+06	2.18657e+06	456014	295345	7.73952e+06	1.86605e+06	5.44961e+06	2.97325e+06	1.43667e+06	999240	8.26758e+06	3.30697e+06	2.37759e+06	2.03687e+06	4.72497e+06	3.67281e+06	2.45917e+06	5.40377e+06	5.9136e+06	2.57493e+06	2.48783e+06	3.72552e+06	2.10402e+06	2.46139e+06	1.19827e+06	4.77404e+06	295601	3.30685e+06
699+	127.012	169.046	0.89	240602	3.82005e+06	1.14336e+07	7.3579e+06	1.66113e+06	4.27204e+06	5.43365e+06	3.98351e+06	597835	1.09396e+06	3.87366e+06	7.58691e+06	6.98302e+06	995319	920086	3.44493e+06	1.91908e+06	869188	6.56929e+06	2.18892e+06	463949	311400	7.74153e+06	1.86722e+06	5.45149e+06	2.97325e+06	1.43667e+06	1.00003e+06	8.26943e+06	3.31177e+06	2.40266e+06	2.03794e+06	4.72497e+06	3.67351e+06	2.45917e+06	5.40648e+06	5.91423e+06	2.57493e+06	2.48921e+06	3.7412e+06	2.10483e+06	2.46354e+06	1.20022e+06	4.77611e+06	297022	3.3091e+06
700+	127.012	169.046	0.89	231753	3.8092e+06	1.11181e+07	7.16597e+06	1.63819e+06	4.2252e+06	5.36954e+06	3.97995e+06	588442	1.07677e+06	3.80088e+06	7.52478e+06	6.9555e+06	975842	916023	3389070	1.91712e+06	866207	6.53504e+06	2.18049e+06	421352	285834	7.59038e+06	1.86405e+06	5.39525e+06	2.87671e+06	1.43324e+06	996188	8.00189e+06	3.27955e+06	2.37322e+06	2.03088e+06	4.65962e+06	3.66469e+06	2.43847e+06	5.34355e+06	5.80969e+06	2.55855e+06	2.48783e+06	3.69152e+06	2.10069e+06	2.44892e+06	1.18357e+06	4.74483e+06	292999	3.29652e+06
701+	127.012	169.046	0.89	237942	3.81927e+06	1.13535e+07	7.35477e+06	1.65945e+06	4.27069e+06	5432885	3.98282e+06	596512	1.08925e+06	3.8658e+06	7.58135e+06	6.98056e+06	975842	917610	3.43013e+06	1.91712e+06	868427	6.55036e+06	2.18657e+06	462879	298404	7.73881e+06	1.86605e+06	5.44961e+06	2.97325e+06	1.43667e+06	999240	8.26758e+06	3.30624e+06	2.38225e+06	2.03687e+06	4.72287e+06	3.67281e+06	2.45917e+06	5.40377e+06	5.9136e+06	2.57493e+06	2.48783e+06	3.72552e+06	2.10402e+06	2.46067e+06	1.19827e+06	4.77404e+06	295601	3.30685e+06
702+	127.012	169.046	0.89	242066	3.82433e+06	1.14784e+07	7.44875e+06	1.67274e+06	4.27204e+06	5.49338e+06	4.00324e+06	597835	1.09396e+06	3.89363e+06	7.59806e+06	7.0242e+06	995319	920086	3.47289e+06	1.91908e+06	869188	6.56929e+06	2.18892e+06	481844	314612	7.87362e+06	1.86722e+06	5.45149e+06	2.97325e+06	1.43822e+06	1.00003e+06	8.48969e+06	3.32327e+06	2.40918e+06	2.04551e+06	4.72497e+06	3.67351e+06	2.47163e+06	5.44205e+06	5.98884e+06	2.58585e+06	2.48921e+06	3.74186e+06	2.10665e+06	2.46354e+06	1.20353e+06	4.79422e+06	297022	3.3108e+06
703+	127.012	169.046	0.89	227947	3.80755e+06	1.0999e+07	7164651	1.63755e+06	4.20901e+06	5.30299e+06	3.97995e+06	588442	1.07677e+06	3.80088e+06	7.52478e+06	6.95292e+06	958420	915276	3.33474e+06	1.91221e+06	866207	6.49815e+06	2.1787e+06	421352	280529	7.58492e+06	1.86405e+06	5.39337e+06	2.87591e+06	1.43267e+06	995596	8.00189e+06	3.26494e+06	2.29685e+06	2.03088e+06	4.61656e+06	3.66396e+06	2.43847e+06	5.3429e+06	5.80834e+06	2.55773e+06	2.4645e+06	3.69152e+06	2.10069e+06	2.44713e+06	1.18099e+06	4.74483e+06	292999	3.29652e+06
704+	127.012	169.046	0.89	239211	3.81927e+06	1.13535e+07	7.35477e+06	1.65945e+06	4.27069e+06	5432885	3.98282e+06	596512	1.08925e+06	3.8658e+06	7.58135e+06	6.98056e+06	975842	917610	3.43013e+06	1.91712e+06	868427	6.55036e+06	2.18657e+06	462879	298404	7.73881e+06	1.86605e+06	5.44961e+06	2.97325e+06	1.43667e+06	999240	8.26758e+06	3.30624e+06	2.38225e+06	2.03687e+06	4.72287e+06	3.67281e+06	2.45917e+06	5.40377e+06	5.9136e+06	2.57493e+06	2.48783e+06	3.72552e+06	2.10402e+06	2.46139e+06	1.19827e+06	4.77404e+06	295601	3.30685e+06
705+	127.012	169.046	0.89	228656	3.80755e+06	1.0999e+07	7164651	1.63755e+06	4.20901e+06	5.30299e+06	3.97995e+06	588442	1.07677e+06	3.80088e+06	7.52478e+06	6.95292e+06	958420	915276	3.33474e+06	1.91221e+06	866207	6.49815e+06	2.1787e+06	421352	280529	7.58492e+06	1.86405e+06	5.39337e+06	2.87591e+06	1.43267e+06	995596	8.00189e+06	3.26494e+06	2.29685e+06	2.03088e+06	4.61656e+06	3.66396e+06	2.43847e+06	5.3429e+06	5.80834e+06	2.55773e+06	2.4645e+06	3.69152e+06	2.10069e+06	2.44713e+06	1.18099e+06	4.74483e+06	292999	3.29652e+06
706+	127.012	169.046	0.89	230613	3.8092e+06	1.0999e+07	7164651	1.63755e+06	4.20901e+06	5.30299e+06	3.97995e+06	588442	1.07677e+06	3.80088e+06	7.52478e+06	6.95292e+06	958420	915276	3.33474e+06	1.91221e+06	866207	6.49815e+06	2.1787e+06	421352	280529	7.58554e+06	1.86405e+06	5.39405e+06	2.87591e+06	1.43267e+06	995596	8.00189e+06	3.26494e+06	2.29685e+06	2.03088e+06	4.65716e+06	3.66396e+06	2.43847e+06	5.3429e+06	5.80834e+06	2.55855e+06	2.48452e+06	3.69152e+06	2.10069e+06	2.44713e+06	1.18099e+06	4.74483e+06	292999	3.29652e+06
707+	127.012	169.046	0.89	223988	3.80755e+06	1.0999e+07	7164651	1.63755e+06	4.20901e+06	5.30299e+06	3.97995e+06	588442	1.07677e+06	3.80088e+06	7.5041e+06	6.95292e+06	958420	915276	3.33474e+06	1.91221e+06	866207	6.49815e+06	2.17477e+06	407821	280529	7.57264e+06	1.86405e+06	5.34048e+06	2.82292e+06	1.43267e+06	994901	8.00189e+06	3.23484e+06	2.29685e+06	2.03088e+06	4.57211e+06	3.65658e+06	2.43847e+06	5.3429e+06	5.80834e+06	2.55773e+06	2.4645e+06	3.69152e+06	2.10069e+06	2.44713e+06	1.17586e+06	4.74483e+06	292999	3.29652e+06
708+	127.012	169.046	0.89	239211	3.81927e+06	1.13535e+07	7.35477e+06	1.65945e+06	4.27069e+06	5432885	3.98282e+06	596512	1.08925e+06	3.87275e+06	7.58135e+06	6.98056e+06	975842	917610	3.43013e+06	1.91712e+06	868427	6.56929e+06	2.18657e+06	462879	298404	7.73881e+06	1.86605e+06	5.44961e+06	2.97325e+06	1.43667e+06	999240	8.26758e+06	3.30624e+06	2.38225e+06	2.03687e+06	4.72287e+06	3.67281e+06	2.45917e+06	5.40377e+06	5.9136e+06	2.57493e+06	2.48783e+06	3.72552e+06	2.10402e+06	2.46067e+06	1.19827e+06	4.77404e+06	295601	3.30685e+06
709+	127.012	169.046	0.89	239867	3.8224e+06	1.14329e+07	7.41617e+06	1.66522e+06	4.27204e+06	5.48031e+06	4.00084e+06	596512	1.08925e+06	3.89272e+06	7.59325e+06	7.02174e+06	995319	918469	3.46519e+06	1.91908e+06	868427	6.56929e+06	2.18728e+06	480774	313035	7.74153e+06	1.86605e+06	5.45149e+06	2.97325e+06	1.43667e+06	999240	8.48692e+06	3.32327e+06	2.40822e+06	2.04444e+06	4.72497e+06	3.67351e+06	2.47103e+06	5.4202e+06	5.98741e+06	2.58488e+06	2.48921e+06	3.73933e+06	2.10402e+06	2.46238e+06	1.19827e+06	4.79215e+06	295601	3.30685e+06
710+	127.012	169.046	0.89	239211	3.81927e+06	1.13535e+07	7.35477e+06	1.65945e+06	4.27069e+06	5432885	3.98282e+06	596512	1.08925e+06	3.87275e+06	7.58135e+06	6.98056e+06	975842	917610	3.44493e+06	1.91712e+06	868427	6.56929e+06	2.18657e+06	462879	298404	7.73881e+06	1.86605e+06	5.44961e+06	2.97325e+06	1.43667e+06	999240	8.26758e+06	3.31105e+06	2.40266e+06	2.03687e+06	4.72287e+06	3.67281e+06	2.45917e+06	5.40377e+06	5.9136e+06	2.57493e+06	2.48783e+06	3.72552e+06	2.10402e+06	2.46067e+06	1.19827e+06	4.77404e+06	295601	3.30685e+06
711+	127.012	169.046	0.89	230613	3.80755e+06	1.0999e+07	7164651	1.63755e+06	4.20901e+06	5.30299e+06	3.97995e+06	588442	1.07677e+06	3.80088e+06	7.52478e+06	6.95292e+06	958420	915276	3.33474e+06	1.91221e+06	866207	6.49815e+06	2.1787e+06	421352	280529	7.58492e+06	1.86405e+06	5.39337e+06	2.87591e+06	1.43267e+06	995596	8.00189e+06	3.26494e+06	2.29685e+06	2.03088e+06	4.65716e+06	3.66396e+06	2.43847e+06	5.3429e+06	5.80834e+06	2.55773e+06	2.4645e+06	3.69152e+06	2.10069e+06	2.44713e+06	1.18099e+06	4.74483e+06	292999	3.29652e+06
712+	127.012	169.046	0.89	241089	3.82337e+06	1.16268e+07	7.49336e+06	1.67274e+06	4.27204e+06	5.49338e+06	4.00154e+06	597835	1.09396e+06	3.94412e+06	7.59806e+06	7.0242e+06	995319	920086	3.47289e+06	1.91908e+06	869188	6.56929e+06	2.18892e+06	481844	314612	7.87362e+06	1.86722e+06	5.46904e+06	2.97325e+06	1.43667e+06	1.02526e+06	8.48877e+06	3.32327e+06	2.40822e+06	2.04551e+06	4.73583e+06	3.67351e+06	2.48751e+06	5.44205e+06	5.98741e+06	2.58488e+06	2.48921e+06	3.74425e+06	2.10483e+06	2.46354e+06	1.20022e+06	4.79422e+06	297022	3.3156e+06
713+	127.012	169.046	0.89	231741	3.81266e+06	1.11181e+07	7.25293e+06	1.65171e+06	4.2252e+06	5.41342e+06	3.97995e+06	593333	1.07677e+06	3.8176e+06	7.56691e+06	6.97614e+06	973931	916023	3.42757e+06	1.91221e+06	866207	6.54751e+06	2.18049e+06	435075	296343	7.65401e+06	1.86405e+06	5.39405e+06	2.87591e+06	1.43324e+06	996188	8.26356e+06	3.28647e+06	2.38139e+06	2.0334e+06	4.65962e+06	3.66469e+06	2.45849e+06	5.38752e+06	5.89025e+06	2.5685e+06	2.4863e+06	3.70605e+06	2.10069e+06	2.45939e+06	1.187e+06	4.76782e+06	292999	3.29652e+06
714+	127.012	169.046	0.89	237520	3.81912e+06	1.13535e+07	7.35477e+06	1.65945e+06	4.27069e+06	5432885	3.98282e+06	596512	1.08925e+06	3.8658e+06	7.58135e+06	6.98056e+06	975842	917610	3.43013e+06	1.91712e+06	868427	6.54835e+06	2.18657e+06	462879	298404	7.73881e+06	1.86605e+06	5.44961e+06	2.97325e+06	1.43667e+06	998479	8.26758e+06	3.30556e+06	2.38225e+06	2.03687e+06	4.72287e+06	3.67281e+06	2.45917e+06	5.40377e+06	5.9136e+06	2.57237e+06	2.48783e+06	3.72552e+06	2.10402e+06	2.46067e+06	1.19827e+06	4.76985e+06	295601	3.30685e+06
715+	127.012	169.046	0.89	237520	3.81912e+06	1.13535e+07	7.35477e+06	1.65945e+06	4.27069e+06	5432885	3.98282e+06	596512	1.08925e+06	3.8658e+06	7.58135e+06	6.98056e+06	975842	917610	3.43013e+06	1.91712e+06	868427	6.54835e+06	2.18657e+06	462879	298404	7.73881e+06	1.86605e+06	5.44961e+06	2.97325e+06	1.43667e+06	998479	8.26758e+06	3.30556e+06	2.38225e+06	2.03687e+06	4.71023e+06	3.67281e+06	2.45917e+06	5.40377e+06	5.9136e+06	2.57237e+06	2.48783e+06	3.72552e+06	2.10402e+06	2.46067e+06	1.19827e+06	4.76985e+06	295601	3.30685e+06
716+	127.012	169.046	0.89	239211	3.81912e+06	1.13535e+07	7.35477e+06	1.65945e+06	4.27069e+06	5432885	3.98282e+06	596512	1.08925e+06	3.87275e+06	7.58135e+06	6.98056e+06	975842	917610	3.44493e+06	1.91712e+06	868427	6.56929e+06	2.18657e+06	462879	298404	7.73881e+06	1.86605e+06	5.44961e+06	2.97325e+06	1.43667e+06	999240	8.26758e+06	3.31105e+06	2.40266e+06	2.03687e+06	4.72287e+06	3.67281e+06	2.45917e+06	5.40377e+06	5.9136e+06	2.57493e+06	2.48783e+06	3.72552e+06	2.10402e+06	2.46067e+06	1.19827e+06	4.77404e+06	295601	3.30685e+06
717+	127.012	169.046	0.89	236052	3.81778e+06	1.13528e+07	7.35477e+06	1.65842e+06	4.27069e+06	5432885	3.97995e+06	596512	1.08925e+06	3.8658e+06	7.58135e+06	6.98056e+06	975842	917610	3.43013e+06	1.91712e+06	868427	6.54835e+06	2.18657e+06	462879	298404	7.73881e+06	1.86605e+06	5.44961e+06	2.97325e+06	1.43324e+06	998479	8.26758e+06	3.30556e+06	2.38139e+06	2.03687e+06	4.71023e+06	3.67281e+06	2.45917e+06	5.40377e+06	5.91162e+06	2.57237e+06	2.48783e+06	3.72377e+06	2.10402e+06	2.46067e+06	1.19445e+06	4.76985e+06	295601	3.30685e+06
718+	127.012	169.046	0.89	243031	3.82417e+06	1.16276e+07	7.49336e+06	1.67518e+06	4.30806e+06	5.51322e+06	4.00154e+06	597835	1.10358e+06	3.94412e+06	7.62248e+06	7.0242e+06	995319	920086	3.47289e+06	1.91908e+06	869188	6.56929e+06	2.18892e+06	495586	314612	7.88383e+06	1.86722e+06	5.46904e+06	3.02977e+06	1.43667e+06	1.02526e+06	8.48969e+06	3.33593e+06	2.40822e+06	2.04551e+06	4.77922e+06	3.67351e+06	2.48811e+06	5.44205e+06	5.98884e+06	2.59568e+06	2.48921e+06	3.74425e+06	2.10665e+06	2.46354e+06	1.20353e+06	4.79422e+06	297022	3.3173e+06
719+	127.012	169.046	0.89	239389	3.81912e+06	1.14329e+07	7.35477e+06	1.65945e+06	4.27069e+06	5.48031e+06	3.99769e+06	596512	1.08925e+06	3.87275e+06	7.58135e+06	6.9851e+06	990278	917610	3.46519e+06	1.91712e+06	868427	6.56929e+06	2.18657e+06	462879	309823	7.73881e+06	1.86605e+06	5.44961e+06	2.97325e+06	1.43667e+06	999240	8.38332e+06	3.31105e+06	2.40266e+06	2.03687e+06	4.72287e+06	3.67281e+06	2.47103e+06	5.40377e+06	5.93813e+06	2.58488e+06	2.48783e+06	3.73933e+06	2.10402e+06	2.46067e+06	1.19827e+06	4.77404e+06	295601	3.30685e+06
720+	127.012	169.046	0.89	239719	3.8224e+06	1.14768e+07	7.44562e+06	1.67105e+06	4.27069e+06	5.49261e+06	4.00084e+06	596512	1.08925e+06	3.89272e+06	7.5925e+06	7.02174e+06	990278	917610	3.47113e+06	1.91712e+06	868427	6.56929e+06	2.18657e+06	480774	313035	7.87161e+06	1.86605e+06	5.44961e+06	2.97325e+06	1.43667e+06	999240	8.48692e+06	3.32254e+06	2.40822e+06	2.04444e+06	4.72287e+06	3.67281e+06	2.47103e+06	5.43934e+06	5.98678e+06	2.58488e+06	2.48783e+06	3.73933e+06	2.10402e+06	2.46139e+06	1.19827e+06	4.79215e+06	295601	3.30685e+06
721+	127.012	169.046	0.89	235468	3.81614e+06	1.13528e+07	7.35411e+06	1.65621e+06	4.27069e+06	5.4319e+06	3.97995e+06	593333	1.08547e+06	3.8658e+06	7.58135e+06	6.97872e+06	975842	917610	3.42826e+06	1.91712e+06	866207	6.54751e+06	2.18657e+06	461708	296343	7.73881e+06	1.86405e+06	5.44961e+06	2.97325e+06	1.43324e+06	996188	8.26356e+06	3.30556e+06	2.38139e+06	2.0334e+06	4.71023e+06	3.67207e+06	2.45849e+06	5.40263e+06	5.91162e+06	2.57156e+06	2.48783e+06	3.72155e+06	2.10069e+06	2.46067e+06	1.19445e+06	4.76782e+06	292999	3.30462e+06
722+	127.012	169.046	0.89	230613	3.80893e+06	1.0999e+07	7164651	1.63755e+06	4.2252e+06	5.30299e+06	3.97995e+06	588442	1.07677e+06	3.80088e+06	7.52478e+06	6.95292e+06	958420	915276	3.33474e+06	1.91221e+06	866207	6.53193e+06	2.1787e+06	421352	280529	7.58492e+06	1.86405e+06	5.39337e+06	2.87591e+06	1.43267e+06	994901	8.00189e+06	3.26372e+06	2.37322e+06	2.03088e+06	4.65716e+06	3.66396e+06	2.43847e+06	5.3429e+06	5.80834e+06	2.55773e+06	2.48452e+06	3.69152e+06	2.10069e+06	2.44713e+06	1.18099e+06	4.74483e+06	292999	3.29652e+06
723+	127.012	169.046	0.89	242212	3.82261e+06	1.16268e+07	7.49227e+06	1.67349e+06	4.30806e+06	5.51245e+06	4.00084e+06	596512	1.09887e+06	3.94321e+06	7.6193e+06	7.0229e+06	995319	920086	3.47113e+06	1.91908e+06	868427	6.56929e+06	2.18892e+06	494516	313035	7.88383e+06	1.86605e+06	5.46904e+06	3.02977e+06	1.43667e+06	1.02448e+06	8.48692e+06	3.33593e+06	2.40822e+06	2.04444e+06	4.77922e+06	3.67351e+06	2.48751e+06	5.44205e+06	5.98741e+06	2.59471e+06	2.48921e+06	3.74238e+06	2.10402e+06	2.46354e+06	1.20022e+06	4.79215e+06	295601	3.31335e+06
724+	127.012	169.046	0.9	239389	3.82134e+06	1.14329e+07	7.35477e+06	1.65945e+06	4.27069e+06	5.48031e+06	3.99769e+06	596512	1.08925e+06	3.87275e+06	7.5925e+06	6.9851e+06	990278	917610	3.46519e+06	1.91712e+06	868427	6.56929e+06	2.18657e+06	480774	309823	7.73881e+06	1.86605e+06	5.44961e+06	2.97325e+06	1.43667e+06	998479	8463443	3.32187e+06	2.40266e+06	2.03687e+06	4.72287e+06	3.67281e+06	2.47103e+06	5.40377e+06	5.96563e+06	2.58488e+06	2.48783e+06	3.73933e+06	2.10402e+06	2.46067e+06	1.19827e+06	4.77404e+06	295601	3.30685e+06
725+	127.012	169.046	0.9	231006	3.81149e+06	1.11181e+07	7164651	1.63755e+06	4.2252e+06	5.36954e+06	3.97995e+06	588442	1.07677e+06	3.80088e+06	7.52478e+06	6.96148e+06	971481	915276	3.42269e+06	1.91221e+06	866207	6.54751e+06	2.1787e+06	435075	285834	7.58492e+06	1.86405e+06	5.39337e+06	2.87591e+06	1.43267e+06	995596	8.13748e+06	3.2841e+06	2.37689e+06	2.03088e+06	4.65716e+06	3.66396e+06	2.43847e+06	5.3429e+06	5.89025e+06	2.55773e+06	2.48452e+06	3.70605e+06	2.10069e+06	2.44713e+06	1.18099e+06	4.74483e+06	292999	3.29652e+06
726+	127.012	169.046	0.9	240070	3.8224e+06	1.1626e+07	7.49023e+06	1.67349e+06	4.30672e+06	5.51245e+06	4.00084e+06	596512	1.09887e+06	3.94321e+06	7.61692e+06	7.02174e+06	990278	917610	3.47113e+06	1.91712e+06	868427	6.56929e+06	2.18657e+06	480774	313035	7.88182e+06	1.86605e+06	5.46716e+06	3.00949e+06	1.43667e+06	1.02448e+06	8.48692e+06	3.3352e+06	2.40822e+06	2.04444e+06	4.77712e+06	3.67281e+06	2.48751e+06	5.43934e+06	5.98678e+06	2.59471e+06	2.48783e+06	3.74238e+06	2.10402e+06	2.46139e+06	1.19827e+06	4.79215e+06	295601	3.31335e+06
727+	127.012	169.046	0.9	230613	3.80893e+06	1.0999e+07	7164651	1.63755e+06	4.2252e+06	5.30299e+06	3.97995e+06	588442	1.07677e+06	3.80088e+06	7.52478e+06	6.95292e+06	958420	915276	3.33474e+06	1.91221e+06	866207	6.53193e+06	2.1787e+06	421352	280529	7.58492e+06	1.86405e+06	5.39337e+06	2.87591e+06	1.43267e+06	994901	8.00189e+06	3.26372e+06	2.37322e+06	2.03088e+06	4.65716e+06	3.66396e+06	2.43847e+06	5.3429e+06	5.80834e+06	2.55773e+06	2.48452e+06	3.69152e+06	2.10069e+06	2.44713e+06	1.18099e+06	4.74483e+06	292999	3.29652e+06
728+	127.012	169.046	0.9	231405	3.81275e+06	1.11616e+07	7.29251e+06	1.65106e+06	4.2252e+06	5.41342e+06	3.97995e+06	593333	1.07677e+06	3.86381e+06	7.56691e+06	6.97614e+06	971481	915276	3.42757e+06	1.91221e+06	866207	6.54751e+06	2.1787e+06	444533	296343	7.72674e+06	1.86405e+06	5.40889e+06	2.87591e+06	1.43267e+06	995596	8.26356e+06	3.2841e+06	2.38139e+06	2.0334e+06	4.66761e+06	3.66396e+06	2.45849e+06	5400830	5.91027e+06	2.56768e+06	2.48452e+06	3.72155e+06	2.10069e+06	2.45761e+06	1.187e+06	4.76782e+06	292999	3.3024e+06
729+	127.012	169.046	0.9	229101	3.80681e+06	1.09984e+07	7164651	1.63535e+06	4.20901e+06	5.30032e+06	3.97595e+06	588442	1.07677e+06	3.80088e+06	7.52478e+06	6.95292e+06	958420	915276	3.33245e+06	1.91221e+06	866207	6.49062e+06	2.1787e+06	421352	280529	7.58492e+06	1.86264e+06	5.39337e+06	2.87591e+06	1.42924e+06	994901	7.99997e+06	3.26372e+06	2.29374e+06	2.03088e+06	4.65716e+06	3.66396e+06	2.43763e+06	5.3429e+06	5.80595e+06	2.55518e+06	2.48452e+06	3.68926e+06	2.09826e+06	2.44713e+06	1.17844e+06	4.74368e+06	292999	3.29428e+06
730+	127.012	169.046	0.9	239719	3.82224e+06	1.1626e+07	7.49023e+06	1.67349e+06	4.30672e+06	5.51245e+06	4.00084e+06	596512	1.09887e+06	3.94321e+06	7.61692e+06	7.02174e+06	990278	917610	3.47113e+06	1.91712e+06	868427	6.56929e+06	2.18657e+06	480774	313035	7.8811e+06	1.86605e+06	5.46716e+06	2.99738e+06	1.43667e+06	1.02448e+06	8.48692e+06	3.3352e+06	2.40822e+06	2.04444e+06	4.77712e+06	3.67281e+06	2.48751e+06	5.43934e+06	5.98678e+06	2.59471e+06	2.48783e+06	3.74238e+06	2.10402e+06	2.46067e+06	1.19827e+06	4.79215e+06	295601	3.31335e+06
731+	127.012	169.046	0.9	251327	3.83507e+06	1.20049e+07	7.64939e+06	1.70895e+06	4.35572e+06	5.58643e+06	4.03851e+06	600258	1.10917e+06	4.05942e+06	7.67999e+06	7.09322e+06	998719	936785	3.52836e+06	1.92161e+06	914540	6.63079e+06	2.21042e+06	532267	337465	8.01448e+06	1.86896e+06	5.48814e+06	3.09442e+06	1.44019e+06	1.27984e+06	8.81701e+06	3.39054e+06	2.44218e+06	2.07067e+06	4.88986e+06	3.68469e+06	2.60509e+06	5.4943e+06	6.08735e+06	2.6053e+06	2.4925e+06	3.76563e+06	2.10921e+06	2.46416e+06	1.20946e+06	4.83907e+06	298886	3.32103e+06
732+	127.012	169.046	0.9	241385	3.8224e+06	1.1626e+07	7.49023e+06	1.67349e+06	4.30672e+06	5.51245e+06	4.00084e+06	596512	1.09887e+06	3.94321e+06	7.61692e+06	7.02174e+06	990278	917610	3.47113e+06	1.91712e+06	868427	6.56929e+06	2.18657e+06	494516	313035	7.8811e+06	1.86605e+06	5.46716e+06	3.02977e+06	1.43667e+06	1.02448e+06	8.48692e+06	3.3352e+06	2.40822e+06	2.04444e+06	4.77712e+06	3.67281e+06	2.48751e+06	5.43934e+06	5.98678e+06	2.59471e+06	2.48783e+06	3.74238e+06	2.10402e+06	2.46067e+06	1.19827e+06	4.79215e+06	295601	3.31335e+06
733+	127.012	169.046	0.9	239719	3.82224e+06	1.1626e+07	7.49023e+06	1.67105e+06	4.29985e+06	5.49261e+06	4.00084e+06	596512	1.08925e+06	3.94321e+06	7.5925e+06	7.02174e+06	990278	917610	3.47113e+06	1.91712e+06	868427	6.56929e+06	2.18657e+06	480774	313035	7.87089e+06	1.86605e+06	5.46716e+06	2.99738e+06	1.43667e+06	1.02372e+06	8.48692e+06	3.32187e+06	2.40822e+06	2.04444e+06	4.73373e+06	3.67281e+06	2.48751e+06	5.43934e+06	5.98678e+06	2.58488e+06	2.48783e+06	3.74238e+06	2.10402e+06	2.46067e+06	1.19827e+06	4.79215e+06	295601	3.31335e+06
734+	127.012	169.046	0.9	244106	3.8224e+06	1.17035e+07	7.49023e+06	1.67349e+06	4.3106e+06	5.51245e+06	4.00084e+06	596512	1.09887e+06	3.94983e+06	7.61767e+06	7.02174e+06	990278	918469	3.47682e+06	1.91712e+06	868427	6.58482e+06	2.18657e+06	494516	318328	7.88182e+06	1.86605e+06	5.46716e+06	3.02977e+06	1.43667e+06	1.02448e+06	8.48692e+06	3.33593e+06	2.41529e+06	2.04444e+06	4.79829e+06	3.67281e+06	2.48751e+06	5.44002e+06	5.98678e+06	2.59471e+06	2.48783e+06	3.74238e+06	2.10402e+06	2.46238e+06	1.19827e+06	4.79215e+06	295601	3.31335e+06
735+	127.012	169.046	0.9	239719	3.82224e+06	1.14768e+07	7.44562e+06	1.67105e+06	4.27069e+06	5.49261e+06	4.00084e+06	596512	1.08925e+06	3.89272e+06	7.5925e+06	7.02174e+06	990278	917610	3.47113e+06	1.91712e+06	868427	6.56728e+06	2.18657e+06	480774	313035	7.87089e+06	1.86605e+06	5.44961e+06	2.97325e+06	1.43667e+06	998479	8.48692e+06	3.32187e+06	2.40822e+06	2.04444e+06	4.72287e+06	3.67281e+06	2.47103e+06	5.43934e+06	5.98678e+06	2.58233e+06	2.48783e+06	3.73933e+06	2.10402e+06	2.46067e+06	1.19827e+06	4.78795e+06	295601	3.30685e+06
736+	127.012	169.046	0.9	243745	3.8224e+06	1.1626e+07	7.49023e+06	1.67349e+06	4.3106e+06	5.51245e+06	4.00084e+06	596512	1.09887e+06	3.94983e+06	7.61767e+06	7.02174e+06	990278	917610	3.47682e+06	1.91712e+06	868427	6.58482e+06	2.18657e+06	494516	313035	7.88182e+06	1.86605e+06	5.46716e+06	3.02977e+06	1.43667e+06	1.02448e+06	8.48692e+06	3.3352e+06	2.41529e+06	2.04444e+06	4.79619e+06	3.67281e+06	2.48751e+06	5.43934e+06	5.98678e+06	2.59471e+06	2.48783e+06	3.74238e+06	2.10402e+06	2.46139e+06	1.19827e+06	4.79215e+06	295601	3.31335e+06
737+	127.012	169.046	0.9	225068	3.80416e+06	1.09963e+07	7.16066e+06	1.63227e+06	4.20901e+06	5.2996e+06	3.97595e+06	583884	1.07289e+06	3.7971e+06	7.51892e+06	6.94616e+06	954032	913282	3.33178e+06	1.90543e+06	862446	6.49062e+06	2.17448e+06	420547	279517	7.58091e+06	1.86195e+06	5.391e+06	2.87521e+06	1.4287e+06	991614	7.99689e+06	3.26213e+06	2.29374e+06	2.0243e+06	4.6548e+06	3.66147e+06	2.43763e+06	5.34031e+06	5.80394e+06	2.5544e+06	2.46217e+06	3.68609e+06	2.09619e+06	2.44396e+06	1.17563e+06	4.74166e+06	290087	3.2932e+06
738+	127.012	169.046	0.9	243745	3.8224e+06	1.17035e+07	7.49023e+06	1.67349e+06	4.3106e+06	5.53387e+06	4.01497e+06	596512	1.09887e+06	3.94983e+06	7.61767e+06	7.02174e+06	990278	917610	3.47682e+06	1.91712e+06	868427	6.59204e+06	2.18657e+06	494516	318328	7.88182e+06	1.86605e+06	5.46716e+06	3.02977e+06	1.43667e+06	1.02448e+06	8.58514e+06	3.33593e+06	2.41529e+06	2.04444e+06	4.79829e+06	3.67281e+06	2.51387e+06	5.43934e+06	5.98678e+06	2.59471e+06	2.48783e+06	3.74238e+06	2.10402e+06	2.46139e+06	1.19827e+06	4.79215e+06	295601	3.31335e+06
739+	127.012	169.046	0.9	248955	3.82862e+06	1.18933e+07	7.57291e+06	1.69346e+06	4.34133e+06	5.55856e+06	4.02449e+06	597835	1.10358e+06	4.00761e+06	7.66659e+06	7.05923e+06	995319	920086	3.48735e+06	1.91908e+06	884169	6.60871e+06	2.19628e+06	505545	324825	7.985e+06	1.86722e+06	5.47669e+06	3.08024e+06	1.43822e+06	1.12522e+06	8.68633e+06	3.36013e+06	2.42791e+06	2.05236e+06	4.83932e+06	3.68298e+06	2.54654e+06	5.45821e+06	6.03895e+06	2.60325e+06	2.48921e+06	3.75081e+06	2.10665e+06	2.46354e+06	1.20353e+06	4.81637e+06	297022	3.3173e+06
740+	127.012	169.046	0.91	250674	3.83412e+06	1.20015e+07	7.64539e+06	1.7072e+06	4.37103e+06	5.60858e+06	4.03661e+06	597835	1.11004e+06	4.05825e+06	7.72435e+06	7.09127e+06	995319	934829	3.52579e+06	1.91908e+06	913409	6.62912e+06	2.20888e+06	531416	336743	8.06988e+06	1.86722e+06	5.51889e+06	3.14243e+06	1.43822e+06	1.27866e+06	8.81253e+06	3.39054e+06	2.43993e+06	2.0679e+06	4.88986e+06	3.7041e+06	2.60366e+06	5.49137e+06	6.08593e+06	2.61263e+06	2.49013e+06	3.76325e+06	2.10665e+06	2.46416e+06	1.20353e+06	4.83547e+06	297022	3.3173e+06
741+	127.012	169.046	0.91	253312	3.84057e+06	1.20525e+07	7.64939e+06	1.70895e+06	4.37802e+06	5.62048e+06	4.03851e+06	600258	1.11563e+06	4.05942e+06	7.72609e+06	7.12524e+06	998719	936785	3.53559e+06	1.92161e+06	914540	6.65349e+06	2.21042e+06	532267	337465	8.07087e+06	1.86896e+06	5.51116e+06	3.14321e+06	1.44019e+06	1.27984e+06	8.8339e+06	3.4324e+06	2.44218e+06	2.07067e+06	4.88986e+06	3.70581e+06	2.62369e+06	5.4943e+06	6.15251e+06	2.61468e+06	2.4925e+06	3.76563e+06	2.10921e+06	2.46416e+06	1.20946e+06	4.83803e+06	298886	3.32103e+06
742+	127.012	169.046	0.91	248147	3.82785e+06	1.18933e+07	7.57291e+06	1.69346e+06	4.34133e+06	5.55856e+06	4.02278e+06	597835	1.10358e+06	4.00761e+06	7.66659e+06	7.05923e+06	995319	920086	3.48735e+06	1.91908e+06	884169	6.60757e+06	2.19628e+06	505545	324825	7.985e+06	1.86722e+06	5.47669e+06	3.08024e+06	1.43667e+06	1.12522e+06	8.68633e+06	3.36013e+06	2.42696e+06	2.05236e+06	4.83932e+06	3.68298e+06	2.54654e+06	5.45821e+06	6.03752e+06	2.60167e+06	2.48921e+06	3.75015e+06	2.10665e+06	2.46354e+06	1.20022e+06	4.81249e+06	297022	3.3173e+06
743+	127.012	169.046	0.91	249091	3.83329e+06	1.20015e+07	7.64539e+06	1.7072e+06	4.35306e+06	5.58481e+06	4.03661e+06	597835	1.10358e+06	4.05825e+06	7.67759e+06	7.09127e+06	995319	934829	3.52579e+06	1.91908e+06	913409	6.62912e+06	2.20888e+06	531416	336743	8.01348e+06	1.86722e+06	5.47669e+06	3.09365e+06	1.43822e+06	1.27866e+06	8.81253e+06	3.39054e+06	2.43993e+06	2.0679e+06	4.88875e+06	3.68298e+06	2.60366e+06	5.49137e+06	6.08593e+06	2.60325e+06	2.48921e+06	3.76325e+06	2.10665e+06	2.46354e+06	1.20353e+06	4.83547e+06	297022	3.3173e+06
744+	127.012	169.046	0.91	246744	3.83066e+06	1.19214e+07	7.59735e+06	1.70552e+06	4.33998e+06	5.58404e+06	4.03422e+06	596512	1.09887e+06	4.03953e+06	7.67278e+06	7.08881e+06	990278	918469	3.4932e+06	1.91712e+06	883407	6.66286e+06	2.19393e+06	504476	335166	8011473	1.86605e+06	5.47482e+06	3.08024e+06	1.43667e+06	1.12444e+06	8.80976e+06	3.39054e+06	2.43897e+06	2.06682e+06	4.83932e+06	3.68228e+06	2.57832e+06	5.4555e+06	6.08386e+06	2.6007e+06	2.48783e+06	3.74828e+06	2.10402e+06	2.46139e+06	1.19827e+06	4.82951e+06	295601	3.31335e+06
745+	127.012	169.046	0.91	242029	3.82267e+06	1.18395e+07	7.56911e+06	1.68853e+06	4.32339e+06	5.55681e+06	4.01923e+06	593333	1.09509e+06	4.00471e+06	7.65692e+06	7.05235e+06	990278	916023	3.48372e+06	1.91712e+06	881188	6.58919e+06	2.1914e+06	503305	321188	7.96072e+06	1.86405e+06	5.46716e+06	3.03666e+06	1.43324e+06	1.12138e+06	8.67954e+06	3.35873e+06	2.42368e+06	2.04782e+06	4.82578e+06	3.67207e+06	2.54525e+06	5.4532e+06	6.0349e+06	2.59134e+06	2.48783e+06	3.74431e+06	2.10069e+06	2.45939e+06	1.19445e+06	4.8042e+06	292999	3.3089e+06
746+	127.012	169.046	0.91	236393	3.81726e+06	1.1624e+07	7.48825e+06	1.66742e+06	4.30672e+06	5.51059e+06	3.99398e+06	593333	1.09509e+06	3.94122e+06	7.61282e+06	7.01732e+06	985916	915276	3.46856e+06	1.91221e+06	866207	6.56265e+06	2.18226e+06	479603	310974	7.87564e+06	1.86405e+06	5.46528e+06	3.02896e+06	1.42924e+06	1.02014e+06	8.4829e+06	3.33094e+06	2.40425e+06	2.04097e+06	4.77467e+06	3.67134e+06	2.48682e+06	5.4364e+06	5.98106e+06	2.58875e+06	2.48452e+06	3.73616e+06	2.10069e+06	2.45761e+06	1.18932e+06	4.78478e+06	292999	3.3089e+06
747+	127.012	169.046	0.92	251337	3.84359e+06	1.21629e+07	7.70323e+06	1.71603e+06	4.43154e+06	5.66486e+06	4.05885e+06	597835	1.11617e+06	4.10941e+06	7783813	7.12329e+06	995319	950349	3.59014e+06	1.91908e+06	927668	6.65183e+06	2.21412e+06	586286	360599	8.16703e+06	1.86722e+06	5.56505e+06	3.1991e+06	1.43822e+06	1.40899e+06	8.89506e+06	3.4324e+06	2.45257e+06	2.08265e+06	4.94568e+06	3.7147e+06	2.64547e+06	5.52998e+06	6.15109e+06	2.62155e+06	2.50135e+06	3.77045e+06	2.10665e+06	2.46354e+06	1.20353e+06	4.86056e+06	297022	3.3173e+06
748+	127.012	169.046	0.92	250529	3.84263e+06	1.2162e+07	7.70323e+06	1.71603e+06	4.43154e+06	5.66486e+06	4.05714e+06	597835	1.11617e+06	4.10941e+06	7783813	7.12329e+06	995319	950349	3.59014e+06	1.91908e+06	927668	6.65068e+06	2.21412e+06	586286	360599	8.06988e+06	1.86722e+06	5.56505e+06	3.1569e+06	1.43667e+06	1.40899e+06	8.89506e+06	3.4324e+06	2.45161e+06	2.08265e+06	4.94568e+06	3.7041e+06	2.64547e+06	5.52998e+06	6.14966e+06	2.61997e+06	2.50135e+06	3.76979e+06	2.10665e+06	2.46354e+06	1.20022e+06	4.85668e+06	297022	3.3173e+06
749+	127.012	169.046	0.92	237611	3.81572e+06	1.16993e+07	7.48426e+06	1.66433e+06	4.3106e+06	5.52949e+06	4.0081e+06	588774	1.09122e+06	3.94407e+06	7.60696e+06	7.01056e+06	981528	913282	3.4713e+06	1.90543e+06	862446	6.58166e+06	2.17804e+06	492540	315254	7.87163e+06	1.86195e+06	5.46356e+06	3.02826e+06	1.4287e+06	1.01685e+06	8.47789e+06	3.32935e+06	2.41132e+06	2.03439e+06	4.79138e+06	3.66885e+06	2.48598e+06	5.43381e+06	5.97905e+06	2.58797e+06	2.48219e+06	3.73298e+06	2.09619e+06	2.45444e+06	1.18651e+06	4.78276e+06	290087	3.30558e+06
750+	127.012	128.019	0.93	3.98948e+06	5.51293e+07	1.8844e+08	9.45821e+07	2.04725e+07	8.60503e+07	8.40598e+07	5.29155e+07	7.77805e+06	1.44957e+07	8.34506e+07	1.10386e+08	9.60768e+07	1.21727e+07	1.9719e+07	8.01252e+07	2.51865e+07	1.53434e+07	9.70879e+07	2.77504e+07	8.6248e+06	5.15752e+06	1.11899e+08	2.33101e+07	7.77165e+07	7.27893e+07	2.67204e+07	1.97174e+07	1.1757e+08	7.08085e+07	5.06894e+07	2.90542e+07	1.12971e+08	4.913e+07	6.64132e+07	7.39544e+07	8.94142e+07	3.64459e+07	5.80217e+07	5.0144e+07	2.45812e+07	3.42009e+07	1.56418e+07	6.28761e+07	6.86096e+06	4.10616e+07
751+	127.012	169.046	0.94	245734	3.83345e+06	1.2046e+07	7.64028e+06	1.70164e+06	4.37401e+06	5.6171e+06	4.03135e+06	593333	1.10155e+06	4.05535e+06	7.71403e+06	7.11641e+06	985916	930020	3.5287e+06	1.91221e+06	910428	6.64405e+06	2.20221e+06	529176	333106	8.06169e+06	1.86405e+06	5.50519e+06	3.14163e+06	1.43267e+06	1.27353e+06	8.82263e+06	3.42741e+06	2.43811e+06	2.06335e+06	4.8842e+06	3.70193e+06	2.62098e+06	5.48572e+06	6.1457e+06	2.60589e+06	2.48452e+06	3.75676e+06	2.10069e+06	2.45761e+06	1.19188e+06	4.82215e+06	292999	3.3089e+06
752+	127.012	169.046	0.94	240356	3.82108e+06	1.18875e+07	7.5638e+06	1.68262e+06	4.33998e+06	5.57392e+06	4015224	588774	1.09122e+06	4.00093e+06	7.65107e+06	7.07763e+06	981528	913282	3.48768e+06	1.90543e+06	877427	6.6176e+06	2.18539e+06	502500	320175	7.9728e+06	1.86195e+06	5.47057e+06	3.07873e+06	1.4287e+06	1.11681e+06	8.74721e+06	3.38338e+06	2.42299e+06	2.04124e+06	4.83241e+06	3.67832e+06	2.57679e+06	5.44997e+06	6.06766e+06	2.59318e+06	2.48219e+06	3.73888e+06	2.09619e+06	2.45444e+06	1.18651e+06	4.79998e+06	290087	3.30558e+06
753+	127.012	169.046	0.94	239492	3.8236e+06	1.19172e+07	7.62023e+06	1.69383e+06	4.33998e+06	5.57966e+06	4.02187e+06	588774	1.09122e+06	4.03377e+06	7.66207e+06	7.07763e+06	981528	913282	3.51851e+06	1.90543e+06	877427	6.61392e+06	2.19799e+06	528371	332093	8.00129e+06	1.86195e+06	5.47057e+06	3.07873e+06	1.42674e+06	1.27024e+06	8.80073e+06	3.38338e+06	2.43172e+06	2.05677e+06	4.83241e+06	3.67832e+06	2.60153e+06	5.48313e+06	6.07415e+06	2.59098e+06	2.48219e+06	3.73704e+06	2.09619e+06	2.45444e+06	1.18651e+06	4.81907e+06	290087	3.30558e+06
754+	127.012	169.046	0.94	236542	3.81696e+06	1.1885e+07	7.55977e+06	1.67762e+06	4.33998e+06	5.5497e+06	4.00975e+06	583362	1.08801e+06	3.99564e+06	7.6428e+06	7.03897e+06	975834	912250	3.47768e+06	1.90243e+06	875094	6.58804e+06	2.18232e+06	500642	320175	7.97119e+06	1.85957e+06	5.46819e+06	3.07736e+06	1.42674e+06	1.11528e+06	8.6698e+06	3.35128e+06	2.4197e+06	2.03671e+06	4.83171e+06	3.67583e+06	2.54353e+06	5.44767e+06	6.02588e+06	2.59098e+06	2.4806e+06	3.73297e+06	2.0928e+06	2.45007e+06	1.181e+06	4.79744e+06	286491	3.30254e+06
755+	127.012	169.046	0.94	236174	3.81696e+06	1.1885e+07	7.55977e+06	1.67762e+06	4.33998e+06	5.5497e+06	4.00975e+06	583362	1.08801e+06	3.99564e+06	7.6428e+06	7.03897e+06	975834	912250	3.47768e+06	1.90243e+06	875094	6.58804e+06	2.18232e+06	500642	320175	7.97119e+06	1.85957e+06	5.46819e+06	3.07736e+06	1.42674e+06	1.11452e+06	8.6698e+06	3.35128e+06	2.4197e+06	2.03671e+06	4.83171e+06	3.67583e+06	2.54353e+06	5.44767e+06	6.02588e+06	2.59024e+06	2.4806e+06	3.73297e+06	2.0928e+06	2.45007e+06	1.181e+06	4.79744e+06	286491	3.30254e+06
756+	127.012	169.046	0.95	237583	3.82162e+06	1.19932e+07	7.63226e+06	1.69136e+06	4.36968e+06	5.60048e+06	4.02187e+06	583362	1.09446e+06	4.04629e+06	7.6999e+06	7.07101e+06	975834	926993	3.51612e+06	1.90243e+06	905268	6.60845e+06	2.19492e+06	526513	332093	8.05607e+06	1.85957e+06	5.50209e+06	3.12691e+06	1.42674e+06	1.26871e+06	8.796e+06	3.38338e+06	2.43172e+06	2.05224e+06	4.88113e+06	3.67583e+06	2.60065e+06	5.48083e+06	6.07286e+06	2.60036e+06	2.48219e+06	3.74541e+06	2.0928e+06	2.45207e+06	1.18159e+06	4.81653e+06	286491	3.30254e+06
757+	127.012	128.019	0.95	4.52066e+06	5.55133e+07	1.89588e+08	9.52932e+07	2.07604e+07	8.68729e+07	84592993	5.3186e+07	8.04804e+06	1.48499e+07	8.40368e+07	1.10826e+08	9.64615e+07	1.24712e+07	2.00731e+07	8.07912e+07	2.55615e+07	1.56975e+07	9.76872e+07	2.82311e+07	8.95963e+06	5.55666e+06	1.1247e+08	2.36142e+07	7.83063e+07	7.35188e+07	2.71626e+07	2.00172e+07	1.18353e+08	7.13688e+07	5.10586e+07	2.94938e+07	1.1364e+08	4.9412e+07	6.67581e+07	7.42742e+07	8.9838e+07	3.6734e+07	5.84831e+07	5.05145e+07	2.48703e+07	3.45485e+07	1.5983e+07	6.31772e+07	7.23683e+06	4.17162e+07
758+	127.012	169.046	0.96	239506	3.83299e+06	1.21545e+07	7.69009e+06	1.70019e+06	4.4302e+06	5.65675e+06	4.04411e+06	583362	1.1006e+06	4.09745e+06	7.76003e+06	7.10304e+06	975834	942513	3.58047e+06	1.90243e+06	919527	6.63115e+06	2.20016e+06	581382	355949	8.15323e+06	1.85957e+06	5.55818e+06	3.19623e+06	1.42674e+06	1.39905e+06	8.87853e+06	3.42524e+06	2.44436e+06	2.06699e+06	4.93807e+06	3.70755e+06	2.64246e+06	5.51944e+06	6.13802e+06	2.60928e+06	2.49274e+06	3.75261e+06	2.0928e+06	2.45007e+06	1.181e+06	4.84163e+06	286491	3.30254e+06
759+	127.012	169.046	0.96	256638	3.88047e+06	1.24668e+07	7.76582e+06	1.72409e+06	4.49608e+06	5.76615e+06	4.07261e+06	596512	1.11147e+06	4.14334e+06	7.85843e+06	7.19036e+06	990278	947873	3.64289e+06	1.91712e+06	926907	6.77738e+06	2.21776e+06	655662	406414	8.33283e+06	1.86605e+06	5.71844e+06	3.25864e+06	1.43667e+06	1.4974e+06	9.16113e+06	3.4722e+06	2.45769e+06	2.09994e+06	5.15996e+06	3.714e+06	2.66907e+06	5.54749e+06	6.30398e+06	2.619e+06	2.53983e+06	3.78698e+06	2.10402e+06	2.46067e+06	1.19827e+06	4.86665e+06	295601	3.31714e+06
760+	127.012	169.046	0.97	253838	3.87722e+06	1.24653e+07	7.76384e+06	1.72021e+06	4.49608e+06	5.76516e+06	4.06975e+06	593333	1.10768e+06	4.14135e+06	7.85433e+06	7.18594e+06	985916	945539	3.64032e+06	1.91221e+06	924687	6.77454e+06	2.21345e+06	654490	404353	8.32737e+06	1.86405e+06	5.71655e+06	3.25784e+06	1.43267e+06	1.49376e+06	9.15711e+06	3.46916e+06	2.45683e+06	2.09647e+06	5.1575e+06	3.71252e+06	2.66838e+06	5.54455e+06	6.30066e+06	2.6148e+06	2.53652e+06	3.78302e+06	2.10069e+06	2.45761e+06	1.19188e+06	4.86044e+06	292999	3.3127e+06
761+	127.012	169.046	0.97	231134	3.69806e+06	1.20142e+07	7.61849e+06	1.68315e+06	4.33907e+06	5.54711e+06	3.16846e+06	566192	1.08887e+06	3.94906e+06	7.44847e+06	6.97028e+06	944661	926993	3.47114e+06	1.87455e+06	881235	6.22986e+06	2.17942e+06	522012	348893	7.97842e+06	1.82083e+06	5.35389e+06	3.137e+06	1.10568e+06	1.22077e+06	8.86258e+06	3.25306e+06	2.04662e+06	2.02708e+06	4.68527e+06	3.59932e+06	2.61925e+06	5.45715e+06	5.98206e+06	2.33626e+06	2.29078e+06	3351679	2.05689e+06	2.4292e+06	1.15138e+06	4.19622e+06	284069	3.22015e+06
762+	127.012	128.02	1.01	3.61562e+06	5.47388e+07	1.88024e+08	9.42341e+07	2.00913e+07	8.56211e+07	8.36306e+07	5.2546e+07	7.39173e+06	1.41433e+07	8.30886e+07	1.09971e+08	9.57157e+07	1.17871e+07	1.93283e+07	7.96617e+07	2.48077e+07	1.49696e+07	9.6704e+07	2.73842e+07	8.23038e+06	4.7796e+06	1.11475e+08	2.29572e+07	7.73352e+07	7.23924e+07	2.63e+07	1.93272e+07	1.17205e+08	7.04293e+07	5.03094e+07	2.87048e+07	1.12518e+08	4.87368e+07	6.59784e+07	7.35632e+07	8.90069e+07	3.60317e+07	5.76436e+07	4.97622e+07	2.42435e+07	3.38027e+07	1.52943e+07	6.2501e+07	6.5283e+06	4.06907e+07
763+	127.012	110.009	1.02	8.04087e+06	1.47722e+08	5.39745e+08	2.48571e+08	4.87825e+07	2.09359e+08	2.3013e+08	1.48277e+08	1.51148e+07	3.49982e+07	2.15138e+08	3.11129e+08	2.66044e+08	2.43972e+07	4.21712e+07	2.01678e+08	6.11582e+07	3.40873e+07	2.75121e+08	6.77551e+07	1.39945e+07	9.07657e+06	2.98052e+08	5.79559e+07	2.20842e+08	1.82271e+08	6.74488e+07	4.2569e+07	3.37042e+08	1.79697e+08	1.22327e+08	7.48473e+07	2.96032e+08	1.26343e+08	1.75939e+08	2.03548e+08	2.53339e+08	9.87249e+07	1.39e+08	1.39947e+08	6.15417e+07	8.67681e+07	3.62311e+07	1.72101e+08	1.28084e+07	1.01949e+08
764+	127.012	128.019	1.03	3.87726e+06	5.49383e+07	1.88829e+08	9.45835e+07	2.02443e+07	8.61392e+07	8.39983e+07	5.26807e+07	7.5263e+06	1.42809e+07	8.33992e+07	1.10256e+08	9.58974e+07	1.19233e+07	1.95058e+07	8.00964e+07	2.49806e+07	1.5122e+07	9.69989e+07	2.75714e+07	8.37921e+06	4.98506e+06	1.11795e+08	2.30514e+07	7.77056e+07	7.27545e+07	2.658e+07	1.94775e+07	1.17571e+08	7.06935e+07	5.05085e+07	2.88614e+07	1.12923e+08	4.88958e+07	6.61931e+07	7.36935e+07	8.9234e+07	3.62083e+07	5.78218e+07	4.99251e+07	2.43369e+07	3.39833e+07	1.5443e+07	6.26435e+07	6.64476e+06	4.10001e+07
765+	127.012	308.946	1.08	186487	402806	2.26081e+06	2.89627e+06	532804	1.1308e+06	1.53368e+06	788550	0	16228.8	2.02802e+06	1.47939e+06	1.29338e+06	59786.8	80818.8	1.1157e+06	444316	663385	1.04122e+06	991868	52030.4	0	1.29546e+06	333519	895402	2.50562e+06	474317	176101	1.39839e+06	881289	919540	681693	1.56559e+06	362993	990830	1.46603e+06	1.60057e+06	406050	503774	931009	303054	241906	502152	748586	43760.6	355028
766+	127.017	128.025	0.96	130142	4.69959e+06	2.01191e+07	7.7934e+06	1.38442e+06	4.22102e+06	7.8646e+06	4.28045e+06	560190	1.16952e+06	5.23712e+06	1.15528e+07	7.29626e+06	787006	1.21493e+06	6.83595e+06	1.29095e+06	587886	7.88318e+06	1.85175e+06	334935	166777	8.27612e+06	1.93481e+06	6.37434e+06	6.01868e+06	1.27992e+06	1.10831e+06	8.7938e+06	5.42467e+06	2.7767e+06	1.65415e+06	9.02437e+06	4.98193e+06	5.83038e+06	6.05847e+06	8.98775e+06	3.09017e+06	3.70801e+06	5.09368e+06	2.40535e+06	3.35296e+06	1.0379e+06	5.09852e+06	371457	2.55039e+06
767+	127.027	128.034	1.21	428473	327424	222684	356133	718211	325732	251005	256670	382840	605571	232367	223436	383627	260937	325260	228017	263182	369074	209843	331899	304521	324967	264571	411979	3.3771e+06	577544	290243	268696	312733	282558	199914	335821	299862	179418	265991	1.09604e+06	375577	1.68276e+06	436279	747448	220691	311931	1.21981e+06	198201	465672	340916
768+	127.038	128.046	2.84	3215.1	743154	0	2092.93	6243.7	3685.09	0	2384	0	5525.61	3329.41	0	2996.2	2.91126e+07	0	1595.96	3068.77	0	3454.67	2914.05	0	1.0232e+07	1720.85	1316.57	7666.32	0	133942	0	0	5284.56	0	1587.4	3804.39	0	0	0	2341.84	36248.2	0	0	1174.4	0	0	0	3.20361e+07	0
769+	127.055	128.062	8.34	415586	298475	370138	0	706953	576651	243404	643191	337081	271248	763723	967778	567735	7184247	356810	1.15874e+06	442753	550728	532727	15019.1	529362	871447	675673	352252	749654	11486.9	1.61665e+06	618501	1.17091e+06	1.48815e+06	885248	336204	4.26891e+06	800775	3.72043e+06	676791	427057	3.87896e+06	1.04569e+06	912990	1.32312e+06	374492	468337	1.10836e+06	6.64068e+06	2.14054e+06
770+	127.055	128.062	10.12	497955	233222	356864	0	690854	632204	304791	1.02869e+06	366793	341626	788183	1.07943e+06	1.49524e+06	7.46642e+06	615003	1.6691e+06	414048	573712	607828	0	576527	971897	693615	1.19014e+06	1.58806e+06	11486.9	1.63433e+06	616802	1.09677e+06	1.57143e+06	817546	411033	5.79156e+06	723145	3.94975e+06	804434	775712	3.62946e+06	1.09048e+06	1.05622e+06	1.09452e+06	466304	457651	1.44469e+06	6.00251e+06	2.19134e+06
771+	127.055	128.062	10.93	40780.8	2383.55	40661.5	0	55428.1	58349	53970.3	371562	33171.4	30836.7	59355.3	196522	754675	156322	69904.9	420356	26559.1	66541.5	82464.2	0	52170.6	88839.7	43779.8	712675	248788	0	114111	42609	37313.6	139134	56625.6	37127.4	1.86837e+06	47292.9	230520	139237	316174	202136	82660.2	223046	58892.3	64216.4	33670.3	314893	276918	30038.3
772+	127.055	128.062	14.88	289653	101398	153891	0	321129	318689	211119	702720	183975	136118	357328	353270	3.92901e+06	556223	291832	1.1345e+06	168269	27289.4	408287	22676.1	303774	414654	273312	3.63205e+06	841301	24791.6	700163	22857.5	156058	532042	308480	196358	2.52911e+06	381735	97846.9	379943	965147	1.64382e+06	419000	382589	322362	249277	232908	3.36658e+06	1.89852e+06	93984.9
773+	127.063	160.097	1.05	346363	22786895	1.01267e+07	4.37814e+07	1.51644e+07	2.70001e+07	5.2111e+06	7.14544e+06	105322	206003	2.97146e+07	1.46984e+07	7.85856e+07	735171	1.66962e+06	1.17777e+07	6.048e+06	608778	1.5045e+07	2.21725e+07	975035	1.43775e+06	3.10787e+07	8.04275e+06	2.81538e+08	1.35522e+07	92259.9	1.13449e+06	2.66568e+07	2.70871e+07	1.00153e+06	2.39645e+06	2.59278e+07	1.86729e+06	9.34628e+06	3.13984e+07	1.66088e+07	226123	1.64171e+06	2.69668e+07	3.66888e+07	389308	8.39509e+06	7.35268e+06	160395	313324
774+	127.064	160.097	1.12	387572	2.35631e+07	1.09979e+07	4.48345e+07	1.61482e+07	2.8227e+07	5.3882e+06	7.29131e+06	77271.7	230769	3.16115e+07	1.56788e+07	8.02734e+07	739014	1.71287e+06	1.224e+07	6.26612e+06	679380	1.59417e+07	2.37994e+07	974420	1.5088e+06	3.19519e+07	8.71309e+06	2.84342e+08	1.42924e+07	72322.4	1.17209e+06	2.92567e+07	2.82943e+07	994595	2.45213e+06	2.65461e+07	1.87374e+06	9.73671e+06	3.25628e+07	1.85821e+07	206572	1.71068e+06	2.87132e+07	3.78358e+07	377582	1.00401e+07	7.42505e+06	190257	337961
775+	127.064	215.103	1.32	14479.9	2.10484e+07	1.04162e+07	1.84981e+07	1.33272e+07	9.81258e+06	5.12816e+06	6.54398e+06	1.20083e+06	366428	7.97365e+07	9.6203e+06	2.42552e+07	2.26445e+06	630294	8.72454e+06	215848	254881	1.09439e+07	5.4242e+06	197858	353049	3.25201e+07	698730	4.00272e+06	1.88889e+07	189268	1.17425e+06	2.78349e+08	3.13349e+07	317827	794570	6.91263e+07	501879	668771	1.6753e+07	1.52712e+07	864918	1.81884e+06	3.92558e+07	649628	335001	6.59047e+06	5.46355e+06	2.06962e+06	848658
776+	127.064	128.071	1.62	3.41834e+06	1.52375e+07	2.15096e+07	1.8749e+07	1.5059e+07	1.40996e+07	1.39393e+07	1.87938e+07	3.99264e+06	6.33513e+06	1.80853e+07	7.24493e+07	1.86719e+07	9.90898e+06	4.99085e+06	1.06645e+07	2.74517e+07	5.99383e+06	2.34448e+07	2.07703e+07	3.64736e+06	5.07766e+06	3.04567e+07	1.00745e+07	1.75363e+07	1.4526e+07	3.56849e+06	6.19143e+06	2.94696e+07	2.06778e+07	4.53017e+06	4.88933e+06	2.53186e+07	4.67314e+06	1.1236e+07	2.63405e+07	1.56643e+07	5.57935e+06	1.05611e+07	2.27177e+07	1.17021e+07	6.87115e+06	1.13638e+07	1.24646e+07	4.25875e+06	9.00206e+06
777+	127.064	128.071	1.9	1.60738e+06	4.85926e+06	5.32331e+06	4.0213e+06	5.50969e+06	6.1343e+06	3.57784e+06	4.77646e+06	2.20723e+06	3.11925e+06	4.71894e+06	7.79512e+06	5.68917e+06	2.9466e+06	1.93789e+06	4.23784e+06	6.69201e+06	3.16446e+06	5.468e+06	9.43426e+06	1.68761e+06	2.1939e+06	9.76452e+06	3.03648e+06	4.32286e+06	4.07064e+06	1.74514e+06	2.81643e+06	1.06064e+07	5.74328e+06	1.70894e+06	1.96438e+06	7.92293e+06	2.73383e+06	2.79697e+06	6.53432e+06	5.95439e+06	2.52738e+06	3.57437e+06	5.48349e+06	2.15305e+06	2.23439e+06	3.98695e+06	4.42134e+06	2.17808e+06	6.53493e+06
778+	127.064	128.071	4.74	6.94391e+06	5.90756e+06	1.20104e+07	3.44598e+06	8.50964e+06	6.12157e+06	7.50147e+06	9.81141e+06	7.30183e+06	8.66737e+06	6.13976e+06	8.20526e+06	8.18925e+06	7.92789e+06	3.79881e+06	6.96184e+06	6.62971e+06	4.09946e+06	8.53894e+06	5.66736e+06	4.8505e+06	5.28124e+06	6.91263e+06	6.9603e+06	6.85675e+06	5.00317e+06	4.48863e+06	3.9121e+06	8.28533e+06	6.24879e+06	5.49225e+06	6.37322e+06	7.49225e+06	5.86378e+06	6.49923e+06	7.36012e+06	7.71713e+06	6.31691e+06	6.85784e+06	8.19615e+06	6.56911e+06	6.08727e+06	6.16874e+06	7196318	4.65779e+06	5.6663e+06
779+	127.075	277.137	1.05	2586.41	5.19819e+06	1.71878e+07	3.63178e+06	7.84823e+06	6.48031e+06	5.65626e+06	10382466	2558.01	273188	8.42359e+06	3.74325e+06	7.61028e+06	38055.8	2.89392e+06	5.83077e+06	351517	8073.72	4.17374e+06	2.20125e+06	33076.1	119647	9.81137e+06	684493	4.02678e+06	7.63564e+06	14672.5	564370	9.9449e+06	6.76395e+06	1.0065e+06	509620	1.27432e+07	64740.6	8.21348e+06	6.84088e+06	6.11313e+06	1.54683e+06	1.31258e+07	6.83328e+06	1.28147e+06	647289	3.94977e+06	3.34089e+06	7886.12	1.98699e+06
780+	127.072	128.079	22.96	234442	449557	76328.7	65166.6	89431.4	47011.5	3.03651e+06	111977	86955	210658	62549.1	92421.3	201815	1.10379e+06	8.95615e+06	501948	61876.2	87224.5	82590.1	49482.6	276413	346413	50001.4	174717	1.00734e+06	286120	143889	123733	57135.5	141898	92467.3	89117.6	274163	163757	411110	365933	299375	59218.7	1.18719e+06	3.48479e+06	74202.7	117656	195105	114266	453527	99335.5
781+	127.1	145.133	1.1	1.13034e+07	1.27366e+09	2.47446e+07	6.98271e+06	7.40864e+06	3.77605e+07	5.58079e+07	5.73307e+08	9.7945e+06	3.28545e+07	2.87863e+07	2.20822e+08	2.25568e+09	9.38217e+06	6.22308e+08	1.77425e+08	1.45038e+07	1.60244e+08	3.51335e+08	5.22105e+06	6.37018e+07	2.84463e+08	2.92756e+08	6.30542e+09	3.95486e+08	1.42439e+08	4.68873e+07	6.127e+07	1.131e+09	7.93095e+08	3.61898e+06	4.51601e+06	4.7418e+08	5.98839e+08	8.96354e+08	3.07265e+09	3.85878e+08	3.20958e+06	1.77413e+09	2.93055e+08	4.95066e+06	1.40327e+09	5.73797e+06	6.34382e+08	1.61175e+07	3.3575e+07
782+	127.1	128.107	1.21	7.29172e+06	9.31505e+07	1.96164e+07	8.4785e+06	9.49974e+06	1.36954e+07	1.26184e+07	6.50437e+07	6.55373e+06	8.78329e+06	8.97042e+06	3.95562e+07	1.44673e+08	6.22584e+06	4.84763e+07	3.53729e+07	1.12764e+08	1.6203e+07	7.04592e+07	8.61568e+06	1.1654e+07	2.72858e+07	2.78445e+07	3.49225e+08	5.06744e+07	2.77258e+07	1.65428e+07	1.00926e+07	9.60396e+07	9.48657e+07	4.87863e+06	6.43875e+06	7.87561e+07	4.35089e+07	7.45316e+07	1.801e+08	6.70588e+07	4.78334e+06	2.29393e+08	4.96837e+07	5.72256e+06	9.06833e+07	7.41886e+06	5.47277e+07	6.32002e+06	1.30218e+07
783+	127.1	145.133	1.36	1.16066e+07	1.29923e+09	2.50346e+07	7.1363e+06	7.63829e+06	3.85475e+07	5.71176e+07	5.84329e+08	1.02084e+07	3.36316e+07	2.92719e+07	2.24227e+08	2.29703e+09	9.80374e+06	6.33234e+08	1.81098e+08	1.48593e+07	1.63921e+08	3.57552e+08	5.53152e+06	6.50203e+07	2.90242e+08	2.9819e+08	6.47179e+09	4.03573e+08	1.45318e+08	4.80941e+07	6.23969e+07	1.15394e+09	8.07595e+08	3.71678e+06	4.80143e+06	4.81778e+08	6.13394e+08	9.17818e+08	3.13834e+09	3.91586e+08	3.38233e+06	1.80436e+09	2.98038e+08	5.09357e+06	1.42852e+09	6.039e+06	6.43831e+08	1.6462e+07	3.4122e+07
784+	127.1	128.107	2.42	5.95335e+06	4.75599e+07	1.82553e+07	6.57693e+06	7.73515e+06	1.16027e+07	1.00599e+07	3.43158e+07	5.43903e+06	6.75839e+06	7.31341e+06	2.30776e+07	6.45872e+07	5.06751e+06	2.93238e+07	2.6537e+07	6.32348e+07	1.22551e+07	4.05083e+07	7.53455e+06	9.97757e+06	1.93749e+07	1.63437e+07	1.62084e+08	3.21064e+07	2.06802e+07	1.3353e+07	6.72806e+06	5.16762e+07	6.67844e+07	3.99277e+06	5.4718e+06	6.10287e+07	2.22604e+07	5.65868e+07	8.98496e+07	3.86387e+07	4.00072e+06	1.63921e+08	2.71265e+07	4.8183e+06	4.98003e+07	6.10346e+06	2.61563e+07	5.10381e+06	1.24766e+07
785+	127.1	128.107	2.83	1.51365e+06	5.69785e+06	2.2289e+06	1.36024e+06	2.17643e+06	1.40503e+06	1.30917e+06	4.33745e+06	1.43572e+06	1.64067e+06	1.66933e+06	2229632	8.71648e+06	1.34627e+06	3.33621e+06	1.88256e+06	2.31952e+06	1.37502e+06	3.04804e+06	2.23463e+06	1.68749e+06	2.8982e+06	2.59686e+06	1.25787e+07	3.93673e+06	3.61836e+06	3.30892e+06	1.54728e+06	6.64019e+06	4.14337e+06	943938	1282655	4.35183e+06	3.16601e+06	1.26818e+07	1.29664e+07	2.81569e+06	1.1543e+06	1.81494e+07	3.17295e+06	1.29056e+06	8.27354e+06	1.40756e+06	1.97516e+06	1.25561e+06	4.93917e+06
786+	127.1	145.133	2.94	1.54101e+07	1.36472e+09	2.67625e+07	8.55669e+06	1.29867e+07	4.20057e+07	6.3985e+07	6.15422e+08	1.6332e+07	3.8232e+07	3.29788e+07	2.32874e+08	2.40123e+09	1.46542e+07	6.5992e+08	1.92263e+08	1.78919e+07	1.7357e+08	3.79299e+08	8.90242e+06	7.08181e+07	3.09054e+08	3.12966e+08	6.8109e+09	4.27752e+08	1.67457e+08	5.78292e+07	6.70419e+07	1.21316e+09	8.45896e+08	5.60123e+06	9.48777e+06	5.05051e+08	6.48263e+08	9.95216e+08	3.296e+09	4.08676e+08	5.23895e+06	1.91749e+09	3.16478e+08	7.6497e+06	1.49726e+09	1.0065e+07	6.68069e+08	1.9473e+07	4.82677e+07
787+	127.1	145.133	3.54	440269	5.70326e+06	137852	185283	460959	440203	633547	2.53205e+06	626746	470813	405812	775200	8.53483e+06	463835	2.11692e+06	1.28159e+06	339326	992352	1.99581e+06	415864	656527	1.78325e+06	1.32369e+06	2.68571e+07	1.88785e+06	2.41083e+06	830222	404815	5.21077e+06	4.16256e+06	184337	461346	3.0458e+06	2.58571e+06	4.10492e+06	1.38709e+07	2.29396e+06	211870	11586229	1.97942e+06	290687	5.13697e+06	481418	2.26402e+06	313559	3.69977e+06
788+	127.1	128.107	4.05	5.63245e+06	9.52137e+06	1.62253e+07	3.59779e+06	6.53945e+06	6.03479e+06	6.3302e+06	1.5193e+07	5.49746e+06	5.51162e+06	7.19835e+06	7.3458e+06	1.60508e+07	5.68172e+06	4.59355e+06	5.47278e+06	8.65416e+06	5.76008e+06	8.7033e+06	7.23841e+06	5.09204e+06	5.88154e+06	1.29392e+07	1.94685e+07	7.23941e+06	6.38624e+06	4.36188e+06	4.91708e+06	2.84171e+07	9.17876e+06	4.52357e+06	5.29348e+06	1.40579e+07	8.95265e+06	6.71563e+06	1.7311e+07	6.64257e+06	4.13943e+06	1.10038e+07	5.57596e+06	4.65378e+06	7.70118e+06	5.32422e+06	8.40902e+06	3.71371e+06	8.15767e+06
789+	127.1	128.107	4.21	1.43824e+06	4.00353e+06	8.33862e+06	1.31471e+06	2.25345e+06	2.20783e+06	2.55169e+06	9.41447e+06	1.47096e+06	1.43249e+06	2.87328e+06	2.98718e+06	9.01897e+06	1.62683e+06	1.89468e+06	1.42017e+06	2.87505e+06	2.2094e+06	3.79196e+06	3.53135e+06	1.67553e+06	1.59554e+06	7.57912e+06	7.60043e+06	2.99526e+06	2.41031e+06	1.31775e+06	2.36865e+06	1.9586e+07	3.46065e+06	1.19222e+06	1.42335e+06	7.18167e+06	3.33408e+06	2.29551e+06	8.07658e+06	1.87425e+06	949307	3.57676e+06	1.40589e+06	1.21886e+06	2.94247e+06	1.45251e+06	3.94746e+06	609583	2.9734e+06
790+	127.1	128.107	4.34	2.27671e+06	5.34983e+06	1.21587e+07	1.78238e+06	3.28388e+06	3.12925e+06	3.54614e+06	1.1561e+07	2.23741e+06	2.18788e+06	4.05773e+06	4.13692e+06	1.10429e+07	2.57288e+06	2.24898e+06	2.27878e+06	4.78006e+06	3.32418e+06	5.07242e+06	4.24834e+06	2.45366e+06	2.60385e+06	9.996e+06	9.95515e+06	4.01947e+06	3.22211e+06	1.87332e+06	2.91212e+06	2.3857e+07	5.05e+06	1.86484e+06	2.20239e+06	1.04692e+07	5.34615e+06	3.25137e+06	1.04067e+07	2.7425e+06	1.51214e+06	4.38154e+06	2.14298e+06	1.88696e+06	3.77457e+06	2.235e+06	5.16326e+06	1.16688e+06	3.77177e+06
791+	127.1	128.107	4.48	2.46134e+06	5.25477e+06	1.1901e+07	1.57273e+06	3.42582e+06	3.23534e+06	3.7246e+06	1.03613e+07	2.44121e+06	2.33739e+06	4.0939e+06	4.23335e+06	1.08527e+07	2.81526e+06	2.09648e+06	2.42162e+06	4.96258e+06	3.13364e+06	5.01608e+06	4.16525e+06	2.46335e+06	2.85222e+06	9.71552e+06	1.01056e+07	3.95951e+06	3.06676e+06	1.69092e+06	2.76963e+06	2.31874e+07	5.14995e+06	2.03772e+06	2.34716e+06	1.01219e+07	5.58065e+06	3.01412e+06	1.02737e+07	2.88322e+06	1.66556e+06	3.94887e+06	2.33916e+06	2.0175e+06	3.50805e+06	2.38581e+06	5.09536e+06	1.37964e+06	3.68294e+06
792+	127.136	145.17	0.96	8893.84	2.68414e+06	1416.45	73653.9	1.1784e+07	60712.3	18822.1	1.18539e+08	0	0	0	50602.5	1.01949e+06	4460.06	33646.6	158489	0	101300	159290	36670.8	0	18606.9	2.77146e+06	1.8627e+06	4.25098e+07	852751	0	0	2.22545e+06	5.2653e+07	0	10253.7	2.98599e+07	0	85786.1	1.03987e+07	64820.7	0	172687	1.21742e+06	0	247831	53504.1	498885	0	135074
793+	127.512	331.93	0.9	39521	434664	1.77551e+06	535597	90815.2	863377	410147	458452	25036.2	107927	982181	922821	687333	0	24154.4	1.20179e+06	151582	5579.53	792791	166147	8185.17	2966.64	923684	109471	807030	792265	0	70938.2	1.15129e+06	615211	240242	140788	1.6815e+06	8609.84	162301	394976	886362	98311.7	187653	423151	130181	128949	49747	443008	30494	0
795+	128.008	129.015	1.09	6910.37	32064.6	63162	4279	0	0	0	0	0	0	7204.47	0	9555.56	0	0	27163.3	3313.2	0	20586	7473.17	0	0	45176.6	0	0	0	0	0	186481	13342.1	0	0	14738.9	509153	169467	16447.2	0	2.11187e+06	0	17215.8	0	7146.26	0	0	26410.8	10100.4
796+	128.011	129.018	1.22	49010.5	1.11146e+07	0	187085	10899.5	160998	2752.34	0	1.49337e+08	1.79013e+08	64465.9	88277.1	149571	2.45514e+06	105511	1618.8	780620	153134	85060.4	39142	144015	265621	167139	262827	154483	26861.6	170483	672718	128246	20306.5	5.40533e+06	5.8014e+06	52050	293541	0	118229	90852.8	61263.4	232887	6910.49	57427.4	163189	11861.3	30851.1	9.03018e+07	142127
797+	128.011	129.018	1.23	38917.7	1.08862e+07	0	9082.36	0	0	0	0	1.42691e+08	1.64941e+08	6129.82	0	0	2.42825e+06	104597	0	754929	109128	0	6450.54	142851	249929	0	262827	17455.2	24316.1	122153	656747	0	0	4.98748e+06	5.61471e+06	0	292570	0	0	45274.4	61263.4	222832	0	53277.2	148654	11861.3	0	8.69184e+07	54027.8
798+	128.011	111.008	1.23	10196.2	5.09504e+06	0	0	0	4476	0	0	6.97245e+07	9.30246e+07	7369.18	0	0	973737	19573.1	0	270795	23798.6	53779	0	31254.9	58428.9	0	77356.8	0	22826.7	23228.8	134719	45614.2	23115.3	1.91847e+06	2.56285e+06	7394.95	121914	0	0	20051.6	16461.1	109232	0	102070	16218.3	0	58522	3.25292e+07	14398.6
799+	128.011	129.02	1.23	325349	4.89335e+06	1.68368e+07	9.01366e+06	1.75501e+06	8.6876e+06	7.57923e+06	4.75673e+06	1.35127e+06	9.11825e+06	8.59412e+06	9.32408e+06	8.70543e+06	1.00683e+06	1.71864e+06	6.95621e+06	2.34957e+06	1.46187e+06	8.93804e+06	2.53586e+06	846718	508161	9.95046e+06	1.91521e+06	6.4572e+06	7.04259e+06	2.30027e+06	1.97739e+06	1.12309e+07	6.64718e+06	4.76382e+06	2.85991e+06	1.07945e+07	3.46094e+06	5.94487e+06	6.49021e+06	8.20938e+06	2.88987e+06	5.68493e+06	3.77531e+06	2.02017e+06	2.74462e+06	1.34312e+06	5.439e+06	637151	3.85249e+06
800+	128.011	129.018	1.3	41575.9	1.10054e+07	0	3994.59	0	0	0	0	1.46983e+08	1.75596e+08	6129.82	0	0	2.44081e+06	104597	0	754929	113496	0	15580.8	142851	257948	0	262827	17455.2	24316.1	122153	665493	0	0	5.31464e+06	5.76789e+06	0	292570	0	0	45274.4	61263.4	230392	0	53277.2	148654	11861.3	1609.82	8.90897e+07	60024.9
801+	128.013	111.01	0.95	671141	2.01523e+07	7.49424e+07	3.47333e+07	6.33843e+06	2.79385e+07	3.28778e+07	2.04053e+07	1.7946e+06	4.66866e+06	2.84173e+07	4.41329e+07	3.71916e+07	3.06164e+06	4.99893e+06	2.66426e+07	7.8451e+06	4.32976e+06	3.8549e+07	9.14313e+06	1.40953e+06	885997	4.17386e+07	7.5746e+06	3.11441e+07	2.45944e+07	8.4518e+06	5.28603e+06	4.76946e+07	2.38021e+07	1.67224e+07	9.96693e+06	3.91457e+07	1.70366e+07	2.35113e+07	2.80598e+07	3.59111e+07	1.33305e+07	1.81753e+07	1.96925e+07	9466004	1.15802e+07	4.52482e+06	2.36239e+07	1.39506e+06	1.36462e+07
802+	128.021	129.028	0.91	1466.08	381193	1.50422e+06	542290	118008	231590	477682	318870	26391.5	56167.2	308944	924647	486480	73113.9	98610.2	530016	83944.2	29155.6	594416	144972	25566.1	3600.51	524238	118182	509195	420699	101572	72888.7	462178	339778	231871	104990	617374	427825	302054	410350	733200	211309	285235	387304	215329	254684	61198.9	383149	23806.4	177578
803+	128.048	129.055	1.08	1.35217e+07	1.74559e+07	1.23858e+07	2.45723e+07	1.58399e+07	1.42595e+07	1.40677e+07	1.30784e+07	1.45684e+07	1.3222e+07	1.38337e+07	1.47107e+07	1.57319e+07	2.29681e+07	2.51259e+07	1.35838e+07	1.34359e+07	2.42011e+07	1.91513e+07	1.51225e+07	1.42837e+07	1.33044e+07	2.55825e+07	1.30245e+07	1.43884e+07	1.70717e+07	1.90566e+07	2.33276e+07	1.8033e+07	1.6082e+07	1.11131e+07	1.25923e+07	1.66422e+07	1.63331e+07	2.22166e+07	1.51003e+07	23219184	1.05033e+07	2.04647e+07	1.70548e+07	1.17009e+07	2.13203e+07	1.67686e+07	1.72511e+07	1.25142e+07	1.90472e+07
804+	128.047	129.055	1.08	1.32006e+07	1.7032e+07	1.19375e+07	2.39278e+07	1.53622e+07	1.38975e+07	1.36362e+07	1.2685e+07	1.42375e+07	1.29584e+07	1.35117e+07	1.4279e+07	1.54494e+07	2.25375e+07	2.47649e+07	1.32803e+07	1.3185e+07	2.38075e+07	1.86616e+07	1.4802e+07	1.40352e+07	1.29805e+07	2.48811e+07	1.27458e+07	1.40746e+07	1.62922e+07	1.86889e+07	2.3004e+07	1.71622e+07	1.55403e+07	1.08791e+07	1.233e+07	1.62067e+07	1.60244e+07	2.18184e+07	1.46119e+07	2.24363e+07	1.02794e+07	2.01528e+07	1.65882e+07	1.14486e+07	2.09604e+07	1.63938e+07	1.69068e+07	1.22206e+07	1.872e+07
805+	128.048	129.055	1.13	4.19038e+06	6.73744e+06	3.42074e+06	9.24872e+06	4.4874e+06	4.35056e+06	4.78844e+06	3.61977e+06	5.44492e+06	4.17806e+06	4.60141e+06	4.35422e+06	5.41719e+06	1.00284e+07	1.23578e+07	4.13221e+06	4.14863e+06	1.13402e+07	7.49866e+06	4.8071e+06	4.72501e+06	4.25726e+06	1.164e+07	3.20332e+06	4.71887e+06	6.17846e+06	7.52557e+06	1.13741e+07	4.24037e+06	4.92207e+06	3.44669e+06	3.92446e+06	6.22918e+06	5.92737e+06	9.74437e+06	4.46955e+06	7.92241e+06	2.93861e+06	9.98262e+06	5.36592e+06	3.45439e+06	8.55339e+06	6.73582e+06	6.1068e+06	4.18906e+06	8.6066e+06
806+	128.047	129.055	1.22	9.01113e+06	1.24923e+07	8.28119e+06	1.76183e+07	1.06377e+07	9.77245e+06	9.69771e+06	8.56702e+06	1.02088e+07	8.84717e+06	9.54904e+06	1.00167e+07	1.10589e+07	1.69596e+07	1.97002e+07	9.15638e+06	9.2896e+06	1.85266e+07	1.36646e+07	1.05872e+07	1.00259e+07	9.09555e+06	1.89522e+07	8.73519e+06	9.97992e+06	1.1807e+07	1.38602e+07	1.80321e+07	1.05676e+07	1.00502e+07	7.50837e+06	8.61293e+06	1.17159e+07	1.15343e+07	1.66271e+07	1.01809e+07	1.59211e+07	6.96944e+06	1.586e+07	1.18868e+07	7.81865e+06	1.62362e+07	1.22638e+07	1.22617e+07	8.58987e+06	1.42154e+07
807+	128.048	129.055	2.95	6.11398e+06	7.66623e+06	7.06153e+06	1.08158e+07	8.82261e+06	7.22856e+06	7.95526e+06	6.67287e+06	5.76997e+06	5.85244e+06	6.09597e+06	8.14062e+06	8.06865e+06	8.06504e+06	7.61635e+06	7.46321e+06	5.72613e+06	1.34789e+07	1.06887e+07	6.50454e+06	5.71133e+06	5.67833e+06	1.12203e+07	6.39932e+06	6.78741e+06	7.52939e+06	7.28567e+06	8.0576e+06	1.22585e+07	1.00092e+07	4.88105e+06	5.29523e+06	1.01622e+07	6.51025e+06	7.41751e+06	7.1786e+06	1.17704e+07	4.73604e+06	6.09404e+06	7.54759e+06	5.11479e+06	7.0784e+06	6.14794e+06	9.07167e+06	5.2207e+06	6.6768e+06
808+	128.048	129.055	3.14	2.9743e+06	4.44216e+06	4.6026e+06	5.91816e+06	5.25875e+06	4.10678e+06	5.06216e+06	3.91386e+06	2.75597e+06	2.82623e+06	3.18438e+06	5.14264e+06	5.19213e+06	3.68408e+06	3.47541e+06	4.59841e+06	2.87381e+06	9.11727e+06	7.43564e+06	3.05836e+06	2.67807e+06	2.74848e+06	6.9012e+06	3.43648e+06	3.82743e+06	4.31064e+06	3.41e+06	4.11818e+06	8.9064e+06	6.11832e+06	2.38208e+06	2.45976e+06	7.21222e+06	3.12089e+06	3.4836e+06	4.16397e+06	7.39095e+06	2.33668e+06	2.88449e+06	4.35987e+06	2.46639e+06	3.45642e+06	3.03897e+06	5.57019e+06	2.56497e+06	3.21258e+06
809+	128.047	129.055	3.26	3.14501e+06	4.6065e+06	4.70362e+06	6.3433e+06	5.63507e+06	4.40767e+06	5.29245e+06	3.99425e+06	2.91948e+06	2.972e+06	3.37676e+06	5.28399e+06	5.3258e+06	3.77356e+06	3.70842e+06	4.68645e+06	2.98882e+06	9.58442e+06	7.74399e+06	3.40419e+06	2.80926e+06	2.85967e+06	7.45419e+06	3.63404e+06	4.04686e+06	4.44501e+06	3.62857e+06	4.34544e+06	9.11505e+06	6.1438e+06	2.5485e+06	2.70355e+06	7.42695e+06	3.28491e+06	3.54218e+06	4.4208e+06	7.51586e+06	2.44196e+06	2.94466e+06	4.51364e+06	2.56313e+06	3.55701e+06	3.2575e+06	5.69635e+06	2.65965e+06	3.41544e+06
810+	128.059	170.092	1.04	11734.6	2.30132e+06	1.434e+06	2.71362e+06	1.23946e+06	1.18907e+06	576756	1.52878e+07	82943	112071	503353	1.71463e+06	2.34571e+06	1.95131e+06	705467	6.58432e+06	1.98619e+06	1.10399e+07	403959	1.62703e+06	327799	1.67034e+06	3.18301e+06	1.40661e+06	3.52936e+06	1.11359e+06	198202	8.48119e+06	1.28636e+06	1.13042e+06	52567.6	30369.2	1.57126e+06	1.36853e+06	233400	3.04045e+06	407772	3.66836e+06	365690	818590	450829	371307	765129	11397015	825774	52102.6
811+	128.059	129.066	1.58	412318	4.7033e+06	1.33648e+06	1.91676e+06	1.16677e+06	1.20155e+06	7.37212e+06	1.54779e+07	406513	799874	9.44593e+06	7.31262e+06	5.49425e+06	4.49034e+06	1.96946e+06	954848	1.2401e+07	1.32695e+07	2.03561e+06	1.10471e+07	2.06333e+06	2.94529e+06	4.01343e+06	8.4705e+06	7.65298e+06	1.06986e+06	5.99264e+06	9.71382e+06	1.92765e+06	584285	1.50306e+06	364911	1.4646e+06	6.63658e+06	6.62014e+06	3.20708e+06	1.41605e+06	8.38747e+06	7.33563e+06	626358	714816	5.49196e+06	1.10461e+06	3.71615e+06	686758	7.11256e+06
812+	128.059	129.066	3.99	175172	200823	55763.1	80035.7	90743.3	77407.5	160917	267389	135127	162323	265800	76523.6	148371	366528	62921.8	95575.3	286931	2.4442e+06	63449.3	77308.4	175746	136174	77263.2	424514	857847	43991.8	91688.3	1.15684e+06	71202.6	119259	119104	157717	34832.4	472074	87148.5	114017	119176	809442	561745	64165	159708	101147	117921	690967	207504	180715
813+	128.059	129.066	4.76	77623.6	410555	9727.5	10447.3	24347.4	21506.8	50809.1	7732.8	89946.8	17486	54651.3	17936.9	17929.3	1.2589e+06	0	20250.4	74736	103721	7932.06	6356.01	168129	2925.12	3023.64	71716.5	26372	0	5530.98	0	16009.4	44915.3	58568.9	42952.1	5090.85	113311	16965.5	8882.37	52022.6	0	0	24713.7	0	0	28342.4	25244.7	698347	21529.3
814+	128.059	129.066	6.11	579128	558038	248093	20949.9	281910	195992	429281	490106	562520	435271	412447	297849	309498	1.83518e+06	48433.4	183968	580520	297210	282527	30432.1	443620	278859	260428	678260	356984	12947.8	248739	289343	262315	253971	1.91702e+06	482743	184586	590464	241429	251515	436672	257406	240092	273924	313599	356188	284309	354885	1.03035e+06	458534
815+	128.063	129.07	8.46	5.16597e+06	1.89785e+06	3.92878e+06	145266	5.51722e+06	5.91193e+06	3.5302e+06	4.14948e+06	4.07318e+06	3.82123e+06	6.12266e+06	4.26009e+06	4.54374e+06	1.21422e+07	4.15611e+06	6.10099e+06	4.34421e+06	5.06205e+06	3.65996e+06	467435	5.21023e+06	6.83151e+06	4.448e+06	4.15417e+06	4.30946e+06	141154	7.78417e+06	4.87892e+06	4.10539e+06	6.58445e+06	6.86383e+06	4.12345e+06	1.00276e+07	4.97967e+06	8.35889e+06	4.62136e+06	4.07238e+06	8.71019e+06	6.06731e+06	4.86617e+06	5.77026e+06	3.87821e+06	4.39264e+06	5.1564e+06	1.64273e+07	3.66112e+06
816+	128.063	129.07	14.86	5.42885e+06	1.75284e+06	3.53306e+06	606122	4.46576e+06	5.57491e+06	3.56501e+06	4.47993e+06	3.98291e+06	3.9637e+06	5.89707e+06	4.18301e+06	6.59589e+06	5.57607e+06	5.81864e+06	6.40146e+06	4.09193e+06	4.1303e+06	3.87106e+06	1.04825e+06	6.00114e+06	6.35791e+06	4.11072e+06	6.54796e+06	4.67028e+06	877976	7.26825e+06	2.97916e+06	3.59389e+06	5.70828e+06	5.88185e+06	4.22253e+06	7.90489e+06	4.29786e+06	4.2617e+06	4.57332e+06	4.65728e+06	7.52652e+06	6.61739e+06	4.18162e+06	4.22133e+06	4.58615e+06	3.98432e+06	6.66977e+06	9.371e+06	3.54216e+06
817+	128.084	129.091	4.31	4.57014e+06	3.01088e+06	2.80478e+06	2.27366e+06	1.01012e+07	2.74197e+06	3.31105e+06	3.02895e+06	4.11185e+06	4.10652e+06	3.28631e+06	3.18746e+06	3.25761e+06	4.03294e+06	1.38067e+06	2.72024e+06	4.369e+06	2.1762e+06	2.60736e+06	4.14447e+06	2.69103e+06	3.11104e+06	3.03688e+06	4.00312e+06	3.05919e+06	2.26807e+06	2.21e+06	2.69794e+06	3.52799e+06	2.53698e+06	3.15955e+06	3.87074e+06	2.14241e+06	4.13015e+06	1.52963e+06	2.88146e+06	3.76627e+06	3.15562e+06	1.39897e+06	3.08359e+06	3.61301e+06	2.85491e+06	4.20354e+06	3.69353e+06	2.3246e+06	4.28536e+06
818+	128.084	129.091	4.65	1.24693e+06	838326	1.0678e+06	321142	5.51152e+06	806054	1.05212e+06	894512	1.18464e+06	1.10788e+06	1.11932e+06	933887	1.11124e+06	1.2397e+06	200656	760042	1.31421e+06	467616	703013	1.58522e+06	552621	679298	671895	1.17549e+06	787585	506131	416833	474237	953720	794232	910804	1.04179e+06	655382	1.18676e+06	276979	617901	1.12444e+06	851323	150157	939905	969684	509976	1.31817e+06	1.06274e+06	664297	1.07607e+06
819+	128.084	129.091	6.48	5.5356e+06	3.95258e+06	4.08856e+06	1.06993e+06	8.80718e+06	3.47115e+06	5.17562e+06	4.59767e+06	5.19614e+06	5.0833e+06	4.2368e+06	2.29863e+07	4.74738e+06	5.37175e+06	1.79553e+06	3.60988e+06	5.44753e+06	3.15179e+06	3.81623e+06	2.87077e+06	3.79353e+06	4.37627e+06	6.05684e+06	5.34931e+06	4.67505e+06	788602	3.38523e+06	3.6192e+06	4.29501e+06	3.66263e+06	4.58617e+06	5.45187e+06	3.78339e+06	5.39316e+06	3.10843e+06	4.11184e+06	4.8622e+06	4.29484e+06	3.0881e+06	4.02776e+06	4.74641e+06	4.31342e+06	4.80536e+06	7.22271e+06	3.36724e+06	5.50158e+06
820+	128.095	129.102	0.9	1.18758e+06	6.78284e+06	2.07331e+07	2.2599e+06	8.85077e+06	9.42035e+06	9.4506e+06	1.99527e+07	2.23076e+06	1.94632e+06	7.02664e+06	1.57121e+07	9.88851e+06	8.02595e+06	4.7059e+06	9.07842e+06	3.97836e+06	3.18398e+06	1.11661e+07	4.12491e+06	1.55442e+06	1.56302e+06	1.13474e+07	2.29862e+06	8.12985e+06	4.1706e+06	4.65857e+06	5.11023e+06	1.21604e+07	7.86961e+06	1.02861e+06	3.38063e+06	1.40458e+07	1.49249e+07	9.45374e+06	9.84724e+06	6.70268e+06	8.71326e+06	3.05977e+06	9.85067e+06	3.55388e+06	3.55695e+06	7.82952e+06	3.40277e+06	1.76034e+06	1.28739e+06
821+	128.095	129.102	0.96	497777	4.775e+06	1.51971e+07	1.56052e+06	5.98416e+06	5.43177e+06	6.47678e+06	1.34447e+07	1.23865e+06	665929	5.03718e+06	1.15633e+07	6.81513e+06	6.32858e+06	3.04442e+06	5.06119e+06	3.22258e+06	1.91705e+06	7.75938e+06	3.07496e+06	579186	747564	7.28001e+06	1.20021e+06	4.92526e+06	2.93722e+06	3.78792e+06	3.61031e+06	8.59263e+06	4.80551e+06	594629	1.64882e+06	8.73441e+06	1.24062e+07	7.43642e+06	7.6881e+06	5.45554e+06	7.98507e+06	2.24575e+06	7.31468e+06	2.5601e+06	2.15698e+06	5.2631e+06	1.97064e+06	828240	613317
822+	128.095	129.102	1.03	3.31251e+06	9.63581e+06	2.68577e+07	3.21262e+06	1.37151e+07	1.50948e+07	1.34336e+07	2.91313e+07	4.12225e+06	3.75532e+06	9.79902e+06	1.88079e+07	1.48556e+07	9.94154e+06	6.38466e+06	1.19015e+07	6.03427e+06	4.38339e+06	1.60794e+07	6.03365e+06	3.47284e+06	3.08829e+06	1.79676e+07	4.57683e+06	1.14093e+07	5.87354e+06	5.8144e+06	6.94354e+06	1.72269e+07	1.31715e+07	2.17567e+06	5.91342e+06	2.14925e+07	1.76168e+07	1.16507e+07	1.32418e+07	9.1663e+06	1.00057e+07	4.29509e+06	1.22303e+07	5.04008e+06	5.38859e+06	1.19397e+07	6.61716e+06	2.76627e+06	2.61455e+06
823+	128.095	129.102	1.19	307955	5.15484e+06	1.7973e+07	1.44129e+06	6.7067e+06	6.46379e+06	7.12765e+06	15572660	1.12538e+06	665343	5.51575e+06	1.30601e+07	7.52996e+06	6.55425e+06	3.23577e+06	6.75374e+06	3.05527e+06	2.09781e+06	8.59032e+06	2.98997e+06	573797	695644	8.23774e+06	1.15988e+06	5.86413e+06	2.99344e+06	3.73193e+06	3.72239e+06	9.32464e+06	5.4802e+06	421453	1.78057e+06	1.05435e+07	1.30073e+07	7.66649e+06	8.11004e+06	5.49296e+06	7.81714e+06	2.17554e+06	7.99335e+06	2.60832e+06	2.27793e+06	5.87992e+06	2.05935e+06	764519	414666
824+	128.095	129.102	1.23	1.03668e+06	6.65784e+06	2.06344e+07	2.13032e+06	8.69414e+06	9.20809e+06	9.28641e+06	1.98204e+07	2.06573e+06	1.81584e+06	6.92509e+06	1.55564e+07	9.76924e+06	7.85848e+06	4.55677e+06	8.96259e+06	3.84717e+06	3.04253e+06	1.10425e+07	3.96957e+06	1.44048e+06	1.44624e+06	1.11602e+07	2.13884e+06	7.9677e+06	3.98521e+06	4.51136e+06	4.95898e+06	1.19499e+07	7.70666e+06	920151	3.18969e+06	1.39177e+07	1.47611e+07	9.30564e+06	9.75311e+06	6.6008e+06	8.60207e+06	2.8834e+06	9.72767e+06	3.42598e+06	3.40398e+06	7.70361e+06	3.29007e+06	1.6232e+06	1.14583e+06
825+	128.095	129.102	1.29	472456	5.95671e+06	1.95146e+07	1.63359e+06	7.88588e+06	8.17736e+06	8.32134e+06	1.83269e+07	1.50202e+06	1.22755e+06	6.3927e+06	1.48131e+07	8.80595e+06	7.24356e+06	3.90033e+06	8.2948e+06	3.32214e+06	2.47588e+06	1.0109e+07	3.29119e+06	855300	962680	9.94119e+06	1.50946e+06	7.26971e+06	3.37103e+06	3.97976e+06	4.3173e+06	1.10338e+07	6.71265e+06	515198	2.4932e+06	1.28036e+07	1.39659e+07	8.55111e+06	9.01294e+06	6.02365e+06	8.04241e+06	2.37156e+06	9.06401e+06	2.96795e+06	2747103	6.98187e+06	2.59019e+06	1.12045e+06	586349
826+	128.095	129.102	1.36	249054	3.28845e+06	1.25582e+07	580083	4.98701e+06	5.90378e+06	4.31171e+06	1.3257e+07	653418	888192	4.58044e+06	8.69649e+06	5.21342e+06	3.48129e+06	2.4119e+06	6.1392e+06	1.44783e+06	1.72613e+06	6.67544e+06	1.66128e+06	614297	654365	7.01318e+06	800357	5.51174e+06	1.79585e+06	1.47973e+06	2.42407e+06	6.84864e+06	4.46852e+06	283662	1.8977e+06	9.29523e+06	5.73176e+06	2.48153e+06	4.33647e+06	2.5271e+06	1.02096e+06	841370	4.98758e+06	1.35855e+06	1.88824e+06	4.8751e+06	1.5585e+06	651371	322655
827+	128.095	129.102	1.51	1.26079e+06	7.12408e+06	2.15414e+07	2.24157e+06	9.53743e+06	1.03641e+07	9.97284e+06	2.16195e+07	2.29841e+06	2.00876e+06	7.22725e+06	1.59126e+07	1.05459e+07	8.10225e+06	4.86091e+06	9.22826e+06	4.08276e+06	3.25638e+06	1.1783e+07	4.23915e+06	1.6733e+06	1.60683e+06	1.2645e+07	2.46878e+06	8.55946e+06	4.32994e+06	4.67264e+06	5.27854e+06	1.2934e+07	8.42434e+06	936905	3.52841e+06	1.51652e+07	1.51309e+07	9.83846e+06	1.03209e+07	6.81063e+06	8.75365e+06	3.07715e+06	1.00228e+07	3.57118e+06	3.69329e+06	8.52685e+06	3.71833e+06	1.8212e+06	1.27029e+06
828+	128.12	129.127	6.28	4.29301e+06	3.60973e+06	3.21172e+06	1.07236e+06	3.63003e+06	2.70498e+06	4.53305e+06	3.45453e+06	5.07615e+06	4.21306e+06	2.87467e+06	3.63851e+06	3.57395e+06	4.67165e+06	3.64558e+06	2.57127e+06	4.50184e+06	2.96907e+06	3.65699e+06	2.75406e+06	3.6636e+06	3.50723e+06	3.44331e+06	4.19297e+06	3.61159e+06	1.1701e+06	3.76365e+06	7.3576e+06	3.28357e+06	2.59073e+06	3.37448e+06	4.0941e+06	2.64377e+06	5.24024e+06	9.35724e+06	3.55179e+06	3.96444e+06	3.23072e+06	3.53791e+06	3.28379e+06	4.06404e+06	5.37882e+06	3.77005e+06	4.00284e+06	3.24277e+06	6.29675e+06
829+	128.131	146.165	0.95	154119	1.02747e+07	1.91789e+08	293625	452734	1.23094e+07	2.86934e+07	1.53186e+07	2.63736e+06	1.04496e+06	505357	2.16922e+07	3.44009e+07	55458.1	2.45543e+06	2.99542e+07	425506	76207.2	5.76621e+07	181902	1.46536e+06	591794	1.45447e+07	5.54015e+06	3.57915e+07	2.76992e+06	205659	1.0696e+06	1.52028e+08	3.15935e+07	8990.38	1.69806e+06	6.2735e+07	1.98592e+06	2.90528e+06	7.26999e+06	1.78154e+07	47351.5	2.20528e+06	1.95325e+07	54232.3	7.54709e+06	1.30203e+06	6.76463e+06	58835.7	644913
830+	128.569	129.576	0.93	740.6	125251	1132848	7819	6802.8	37404.3	540376	596406	260940	0	0	2.04232e+06	61411.7	221763	49019.2	226710	7388	10293.1	301751	0	45344.2	2725.84	88726.4	28777.6	79292.8	4961.66	10217.6	31954.6	72668.9	36716.3	0	9634.95	111319	579379	0	76596.4	87805.8	340034	0	149029	0	31643.2	26058.7	123634	3275.6	8882.8
831+	128.587	129.594	0.87	0	120837	904716	0	5790.92	70984.8	138315	1.07084e+06	80078.7	36872.5	0	96886.4	64384.2	115288	176743	178415	0	0	615199	2795.47	27652.7	23501	270096	39828.3	315009	11638.5	0	126233	590909	28506.5	7692.62	69941.1	397440	910494	90700.8	125219	30750.5	0	0	0	0	82018.9	63867.6	62881.8	0	29706.4
832+	128.972	129.979	0.9	1.01118e+06	2.25879e+06	7.16537e+06	1.37459e+06	861449	1.37995e+06	2.35465e+06	1.24873e+06	1.20589e+06	3.29489e+06	1.524e+06	2.8355e+06	3.13584e+06	524044	456574	1.79569e+06	1.37937e+06	401532	4.11068e+06	1.37696e+06	454140	405773	2.93713e+06	495798	4.04483e+06	1.50932e+06	412822	618126	5.62794e+06	1.0342e+06	786504	3.02826e+06	3.04966e+06	500077	3.12945e+06	1.91952e+06	6.54923e+06	937198	677318	1.83687e+06	900060	1.86045e+06	751396	1.34487e+06	941776	506290
833+	129.01	130.017	0.88	516528	8.03682e+06	2.89273e+07	1.44575e+07	2.69828e+06	1.22496e+07	1.22049e+07	7.66262e+06	1.07154e+06	2.04656e+06	1.25258e+07	1.63945e+07	1.37739e+07	1.73127e+06	2.557e+06	1.15073e+07	3.52196e+06	1.72992e+06	1.43349e+07	3.67817e+06	1194324	737247	1.65691e+07	3.2287e+06	1.1356e+07	1.03202e+07	2.70578e+06	2.80229e+06	1.80205e+07	1.01779e+07	7.55114e+06	3.97386e+06	1.65682e+07	6.91389e+06	8.97351e+06	1.10481e+07	1.40806e+07	5.26259e+06	8.58917e+06	7.04654e+06	3.65679e+06	4.59473e+06	2.01995e+06	9.49185e+06	928203	5.786e+06
834+	129.01	112.007	0.89	865490	2.41437e+07	8.92092e+07	4.13659e+07	7.59075e+06	3.3128e+07	3.83645e+07	2.47451e+07	2.2398e+06	5.60705e+06	3.34849e+07	5.24441e+07	4.36773e+07	3.55902e+06	5.90986e+06	3.18086e+07	9.6522e+06	5231235	4.61931e+07	1.1037e+07	1.71963e+06	1.00896e+06	4.93001e+07	9.3718e+06	3.71662e+07	2.84291e+07	1.03025e+07	6.14803e+06	5.54016e+07	2.88446e+07	1.9337e+07	1.21712e+07	4.63699e+07	2.00691e+07	2.826e+07	3.3368e+07	4.27125e+07	1.58827e+07	2.14667e+07	2.32262e+07	1.05021e+07	1.43718e+07	5.50826e+06	2.85001e+07	1.73791e+06	1.64809e+07
835+	129.01	171.043	0.89	19513.7	535756	1.55016e+06	970630	237057	533074	577398	587843	89785	128653	488122	934850	1.15809e+06	117441	95379.1	427776	246106	110186	1.0092e+06	265102	54327.2	29383.9	1.00696e+06	235454	715245	371338	195043	140029	1.14044e+06	425934	285513	298838	620187	535366	297330	731152	839469	379625	361543	510500	267566	305727	149566	643255	38183.8	513717
836+	129.01	363.068	1.07	3208.91	1.13206e+07	4.2391e+06	4.22582e+06	4.36126e+06	5.31819e+06	2.05156e+06	3.15782e+06	0	0	5.50825e+06	3.39439e+06	6.16231e+07	0	123939	1.41467e+07	130863	0	6.75385e+07	2.10065e+06	0	85055.6	4.07828e+07	4.32907e+06	6.83258e+06	6.41697e+06	0	4.95267e+06	5.3655e+06	4.25257e+06	228445	291671	1.5946e+07	0	1.32445e+06	6.10941e+06	1.7635e+07	0	2.39902e+07	4.88635e+06	0	234768	5.53739e+06	4.22967e+06	0	10879.5
837+	129.01	363.069	1.08	3208.91	1.11212e+07	4.17753e+06	4.20818e+06	3.96547e+06	4.82646e+06	1.96412e+06	3.15782e+06	0	0	5.22541e+06	3.39439e+06	5.99707e+07	0	115999	1.25943e+07	130863	0	6.49088e+07	1.96395e+06	0	85055.6	3.98613e+07	4.21597e+06	6.50961e+06	6.24808e+06	0	2.01944e+06	5.34062e+06	3.93995e+06	222604	204649	1.51356e+07	0	1.32445e+06	5.97396e+06	1.75197e+07	0	2.34728e+07	4.74384e+06	0	234768	5.48379e+06	4.2203e+06	0	6815.59
838+	129.01	112.007	1.08	766863	2.40451e+07	8.90537e+07	4.12583e+07	7.48636e+06	3.30215e+07	3.82519e+07	2.46188e+07	2.14266e+06	5.49789e+06	3.3396e+07	5.23429e+07	4.3564e+07	3.46746e+06	5.82297e+06	3.16929e+07	9.56122e+06	5.13356e+06	4.60632e+07	1.09352e+07	1.64778e+06	921137	4.91854e+07	9.26688e+06	3.70394e+07	2.8343e+07	1.02109e+07	6.05825e+06	5.52659e+07	2.87291e+07	1.92511e+07	1.20708e+07	4.62726e+07	1.99617e+07	2.81815e+07	3.32488e+07	4.26079e+07	1.57727e+07	2.13808e+07	2.31072e+07	1.03841e+07	1.42759e+07	5.39593e+06	2.83832e+07	1.6575e+06	1.63646e+07
839+	129.043	130.05	1.01	1.53372e+06	1.12542e+08	4.00048e+07	2.16955e+07	3.67466e+07	2.94475e+07	2.27395e+07	3.53009e+07	1.36038e+07	6.50943e+07	2.76191e+07	5.98987e+07	3.58014e+07	5.98081e+07	3.25168e+07	4.46232e+07	3.6666e+07	1.8604e+07	3.95186e+07	1.1113e+07	1.5563e+07	9.11045e+06	2.04271e+07	5.21475e+07	2.85563e+07	2.90472e+07	5.93659e+07	3.51033e+07	2.35872e+07	2.88994e+07	6.70461e+06	5.50779e+07	3.15947e+07	2.12468e+08	8.93954e+08	7.79979e+07	2.98209e+07	1.48849e+08	2.6542e+08	1.18637e+08	1.12317e+08	1.12484e+08	4.64934e+07	1.47457e+08	1.12817e+07	1.32023e+07
840+	129.043	130.05	1.12	1721895	1.14339e+08	4.23729e+07	2.2253e+07	3.83953e+07	3.12712e+07	2.33791e+07	3.82974e+07	1.40652e+07	6.63915e+07	2.84672e+07	6.1476e+07	3.74361e+07	6.05911e+07	3.43323e+07	4.63852e+07	3.73093e+07	1.90779e+07	4.32412e+07	1.15833e+07	1.59955e+07	9.37968e+06	2.16689e+07	5.38953e+07	2.98572e+07	2.97398e+07	6.00944e+07	3.57125e+07	2.53315e+07	3.06651e+07	6.95581e+06	5.584e+07	3.3633e+07	2.14431e+08	9.02325e+08	7.93061e+07	3.07949e+07	1.5006e+08	2.68891e+08	1.20357e+08	1.12882e+08	1.14576e+08	4.74368e+07	1.49398e+08	1.16255e+07	1.47078e+07
841+	129.043	130.05	1.26	2.75398e+06	1.16865e+08	4.53136e+07	2.34651e+07	4.08015e+07	3.36557e+07	2.63835e+07	4.1234e+07	1.53657e+07	6.98652e+07	2.99133e+07	6.36173e+07	4.00142e+07	6.23583e+07	3.69823e+07	4.85643e+07	3.86736e+07	2.12007e+07	4.62554e+07	1.28937e+07	1.7082e+07	1.05488e+07	2.35389e+07	5.65737e+07	3.20371e+07	3.14957e+07	6.19327e+07	3.81695e+07	2.89343e+07	3.31075e+07	7.71127e+06	5.73673e+07	3.59934e+07	2.16768e+08	9.13329e+08	8.14791e+07	3.32358e+07	1.52927e+08	2.72625e+08	1.23026e+08	1.14446e+08	1.16979e+08	4.89157e+07	1.5308e+08	1.3083e+07	1.60337e+07
[truncated: 50,249 more rows]
[truncated: 9 more columns]
